# Supplementary material for: An insight into the sialotranscriptome of the West Nile mosquito vector, Culex tarsalis
Source: BMC Genomics. 2010 Jan 20;11:51. doi: 10.1186/1471-2164-11-51 (PMC2823692; doi:10.1186/1471-2164-11-51)
Supplement: Additional file 1 — Table S1. Excel file with EST assembly results. [file 1471-2164-11-51-S1.ZIP]

Archive with 1 entries (1 files):
- Ctar-S1.xls
