# Supplementary material for: An insight into the sialotranscriptome of the West Nile mosquito vector, Culex tarsalis
Source: BMC Genomics. 2010 Jan 20;11:51. doi: 10.1186/1471-2164-11-51 (PMC2823692; doi:10.1186/1471-2164-11-51)
Supplement: Additional file 1 — Table S1. Excel file with EST assembly results. [file 1471-2164-11-51-S1.ZIP › Ctar-S1.xls]

## Sheet: ctar-5-36-0-90-ALL
Assembled contig	Assembler output	Fasta file	Number of sequences	Length	Average qual value	Percent N	Percent AT	PA at	Contig number	Name of larger sequence	PolyA at	Average Result	Signal	Anchor	Cytoplas	Comments	Class	Status	Extended 08-26-2008	notes	Primer name	Seq	Extended 09-03-2008	notes	Primer name	seq	Extended 09-09-2008	notes	Best match to CTAR-TB2 database	E value	Match	Score	Extent of match	Length of best match	% identity	% Match length	First residue of match	First residue of sequence	Number of segments	Orientation of assembled output	Best match to NR protein database	E value	Match	Score	Extent of match	Length of best match	% identity	% Match length	First residue of match
Putative secreted class
Ubiquitous protein families
Mucins			3	0.171135
ctar-contig_581	Contig-581	Contig581	1	403	65.6	.	58.8	384	581	Ctar-P13-G08	384	Ind	0	0	0	salivary mucin	s/muc	seen											salivary mucin - truncated at 5 prime	7e-69	Ctar-581	248	123	123	100	100	1	2	1	FOR	salivary mucin	2E-056	gi|170069036	221	123	479	86	26	357
ctar-contig_246	Contig-246	Contig246	1	535	64.5	.	58.5	516	246	Ctar-P2-B05	516	Ind	0	0	0	putative threonine-rich salivary mucin	s/muc	seen											putative threonine-rich salivary mucin - truncated at 5 prime	1e-71	Ctar-246	257	136	136	100	100	1	2	2	FOR	putative threonine-rich salivary mucin	1E-031	gi|38350635	139	146	175	60	83	36
ctar-contig_261	Contig-261	Contig261	1	974	54.2	.	46.4		261	Ctar-P2-F02		SIG	1	0	2	putative salivary secreted mucin 3	s/muc	pick Ctar-P2-F02	Y	use twice amount of template	CTAR-P2-F02_613	AATCCGTTCACGTGGCAGTTTT	Y	repeat CTAR-P2-F2_613 with 2X amount of template	CTAR-P2-F02_956	CCACGGAAAAGTCCATCGAAAC	Y	done	putative salivary secreted mucin 3 - truncated at 3 prime	1e-119	Ctar-261	372	178	210	99	85	1	345	3	FOR	virus-induced RNA	4E-089	gi|170054977	305	156	263	92	59	8
Antigen 5 family			5	0.285225
ctar-contig_151	Contig-151	Contig151	3	1159	50.9	.	52		151	Ctar-P9-H04	665	Cyt	0	0	10	antigen 5 protein family member	s/ag5	pick Ctar-P5-G08, Ctar-P9-H04	Y		done								putative salivary antigen 5 family protein 1 - truncated at 5 prime	1e-101	Ctar-151	357	165	171	100	96	1	51	4	FOR	salivary secreted antigen-5 precursor AG5-3 [Culex pipiens quinquefasciatus]	4E-096	gi|170067964	343	165	255	93	65	1
ctar-contig_438	Contig-438	Contig438	1	473	64.	0.2	54.3	454	438	Ctar-P8-G12	454	Cyt	0	0	3	venom allergen 5	s/ag5	seen											venom allergen 5 - truncated at 5 prime	2e-83	Ctar-438	296	137	137	100	100	1	19	1	FOR	venom allergen 5	2E-073	gi|170035516	277	142	258	89	55	117
ctar-contig_443	Contig-443	Contig443	1	290	65.3	.	59	271	443	Ctar-P9-A10	271	Cyt	0	0	1	salivary antigen-5 related protein	s/ag5												venom allergen 5 - truncated at 5 prime	4e-46	Ctar-438	171	80	137	98	58	58	1	1	FOR	venom allergen 5	7E-038	gi|170035516	159	80	258	91	31	179
Serpin			1	0.0570451
ctar-contig_479	Contig-479	Contig479	1	1084	39.8	.	49.3		479	Ctar-P10-D05		Cyt	0	0	8	serpin	s/serpin	pick clone Ctar-P10-D05 and extend to 5'	Y	use twice amount of template	CTAR-P10-D05_389	CAAGCAGCAAACTATGCCGATG	Y	repeat CTAR-P10-D05_398	CTAR-P10-D05_783	TACGTCTCGAAGGTCGTCCACA	Y	stop codon	serpin - fragment	1e-124	Ctar-479	432	217	217	100	100	1	1	2	FOR	alaserpin	1E-143	gi|170058776	511	285	377	90	76	58
Salivary immunity related products			7	0.399315
ctar-contig_370	Contig-370	Contig370	1	538	63.9	.	56.9	519	370	Ctar-P6-D02	519	SIG	1	0	4	lysozyme	s/imm amp	seen											lysozyme	3e-88	Ctar-370	313	148	148	100	100	1	28	1	FOR	lysozyme	6E-079	gi|170038550	296	148	148	91	100	1
ctar-contig_690	Contig-690	Contig690	1	180	60.2	.	60	161	690	Ctar-P17-C10	161	Ind	0	0	0	probable GGY family antimicrobial	s/imm ggy												long form D7 salivary protein	0.16	Ctar-38	23.1	32	321	40	10	170	3	2	FOR	hypothetical protein CpipJ_CPIJ002236 [Culex pipiens quinquefasciatus]	2E-009	gi|170032069	64.7	40	147	72	27	40
ctar-contig_247	Contig-247	Contig247	1	269	64.7	.	54.6	250	247	Ctar-P2-B06	250	Ind	0	0	0	possible cuticle protein or ggy peptide	s/imm ggy												putative GQP-rich salivary protein	0.44	Ctar-33	21.9	32	115	40	28	5	1	5	FOR	GH19525	7E-010	gi|193894928	66.2	58	162	56	36	36
ctar-contig_809	Contig-809	Contig809	1	385	33.7	.	55.8	366	809	CXTS22.F11_08031808X3	366	Cyt	0	0	2	salivary C-type lectin	s/imm pat	seen											salivary C-type lectin - truncated at 5 prime	3e-47	CT-809	176	75	75	100	100	1	48	1	FOR	salivary C-type lectin [Culex pipiens quinquefasciatus]	3E-028	gi|170041456	127	78	177	71	44	100
ctar-contig_539	Contig-539	Contig539	1	309	65.4	.	56	290	539	Ctar-P12-D09	290	Cyt	0	0	1	peptidoglycan recognition protein-1	s/imm pat												aggrecan core protein - fragment	0.95	Ctar-212	21.2	16	312	56	5	25	52	10	FOR	peptidoglycan recognition protein-1 [Culex pipiens quinquefasciatus]	1E-028	gi|170045411	128	67	288	89	23	222
ctar-contig_720	Contig-720	Contig720	1	292	59.9	0.3	61.3	273	720	Ctar-P18-E07	273	Ind	0	0	0	salivary C-type lectin	s/imm pat lec												salivary C-type lectin - truncated at 5 prime	1e-22	CT-809	94	42	75	92	56	22	4	3	FOR	salivary C-type lectin [Culex pipiens quinquefasciatus]	3E-011	gi|170041456	70.9	44	177	70	25	134
ctar-contig_239	Contig-239	Contig239	1	885	54.	.	46.7		239	Ctar-P1-H02		Cyt	0	0	3	putative salivary Gram negative bacteria-binding protein	s/imm prp	seen											putative salivary Gram negative bacteria-binding protein - fragment	0	Ctar-239	636	295	295	100	100	1	1	1	FOR	putative salivary Gram negative bacteria-binding protein	1E-138	gi|56417408	493	293	371	77	79	26
Secreted Enzymes
Adenosine deaminase			4	0.22818
ctar-contig_200	Contig-200	Contig200	2	286	84.5	.	66.1	267	200	Ctar-P11-D03	267	Ind	0	0	0	salivary adenosine deaminase	s/enz ada	no											ubiquinol-cytochrome c reductase complex core protein - truncated at 3 prime	2.4	Ctar-364	19.6	14	279	50	5	128	42	2	REV	salivary adenosine deaminase	2E-010	gi|15419920	68.2	40	502	77	8	462
ctar-contig_216	Contig-216	Contig216	1	965	48.7	.	56.6		216	Ctar-P1-A10		SIG	1	0	6	salivary adenosine deaminase	s/enz ada	pick clone Ctar-P1-A10	Y	has stop codon on clone									clathrin light chain - truncated at 5 prime	1.1	Ctar-329	23.1	51	161	29	32	77	121	1	FOR	cat eye syndrome critical region protein 1 [Culex pipiens quinquefasciatus]	1E-135	gi|170029743	483	311	502	79	62	1
ctar-contig_201	Contig-201	Contig201	1	313	61.7	.	65.2	294	201	Ctar-P10-C02	294	Ind	0	0	0	salivary adenosine deaminase	s/enz ada												ubiquinol-cytochrome c reductase complex core protein - truncated at 3 prime	2.8	Ctar-364	19.6	14	279	50	5	128	5	4	REV	salivary adenosine deaminase	6E-012	gi|15419920	73.2	47	502	70	9	455
DNAse			1	0.0570451
ctar-contig_473	Contig-473	Contig473	1	971	55.	.	50.1		473	Ctar-P10-B02		SIG	1	0	6	deoxyribonuclease I	s/enz dnase	fragment											deoxyribonuclease I - fragment	1e-143	Ctar-473	497	234	234	100	100	1	269	3	FOR	deoxyribonuclease I	1E-176	gi|170033931	470	234	410	94	57	19
Phosphatase			3	0.171135
ctar-contig_194	Contig-194	Contig194	3	556	88.8	.	48.6	537	194	Ctar-P12-A08	534	Cyt	0	0	2	salivary alkaline phosphatase - truncated at 5 prime	s/enz phosphatase	truncated											salivary alkaline phosphatase - truncated at 5 prime	2e-87	Ctar-194	310	150	150	100	100	1	2	2	FOR	alkaline phosphatase [Aedes aegypti]	1E-045	gi|157112288	185	146	562	62	26	414
Amylase/maltase/chitinase			84	4.79179
ctar-contig_23	Contig-23	Contig23	24	1771	78.8	.	47.8	1744	23	Ctar-P3-D06	850	Cyt	0	0	13	maltase	s/enz malt	truncated											probable salivary maltase precursor - truncated at 5 prime	0	Ctar-23	1110	540	540	100	100	1	3	3	FOR	alpha-glucosidase	0.0	gi|170062220	1011	540	584	90	92	45
ctar-contig_25	Contig-25	Contig25	22	1928	78.8	.	47	1907	25	Ctar-P2-G06	1031	SIG	1	0	13	maltase	s/enz malt	done											salivary alpha-glucosidase	0	Ctar-25	1203	584	584	100	100	1	32	2	FOR	alpha-glucosidase	0.0	gi|170062220	1096	584	584	89	100	1
ctar-contig_22	Contig-22	Contig22	16	1476	78.8	0.1	46.9	1455	22	Ctar-P2-B02	729	Cyt	0	0	11	maltase	s/enz malt	truncated					Y						probable salivary maltase precursor - truncated at 5 prime	0	Ctar-22	905	441	441	100	100	1	8	2	FOR	alpha-glucosidase	0.0	gi|170062220	818	441	584	90	76	144
ctar-contig_26	Contig-26	Contig26	5	1549	78.8	0.1	47.4		26	Ctar-P4-F05		SIG	1	0	9	maltase	s/enz malt	pick Ctar-P4-F05 and Ctar-P2-A01	Y	use twice amount of template	CTAR-P4-F05_903	GTGCTCAAGTTCTGGCTGGACA		done					salivary alpha-glucosidase	0	Ctar-25	883	424	584	99	73	1	7	4	FOR	alpha-glucosidase	0.0	gi|170062220	822	424	584	91	73	1
ctar-contig_138	Contig-138	Contig138	4	438	78.	.	52.5	417	138	Ctar-P1-D07	417	Cyt	0	0	3	basic endochitinase CHB4	s/enz chitinase	no											serpin - fragment	0.71	Ctar-479	22.3	17	217	41	8	77	52	2	REV	basic endochitinase CHB4 [Culex pipiens quinquefasciatus]	5E-053	gi|170071862	209	118	390	78	30	82
ctar-contig_21	Contig-21	Contig21	4	1273	78.9	0.1	47.2	1254	21	Ctar-P5-E07	756	Cyt	0	0	10	maltase	s/enz malt	truncated											probable salivary maltase precursor - truncated at 5 prime	0	Ctar-21	749	369	369	100	100	1	20	2	FOR	alpha-glucosidase	0.0	gi|170062220	674	369	584	89	63	216
ctar-contig_24	Contig-24	Contig24	3	1344	78.8	.	47.9		24	Ctar-P7-H01		SIG	1	0	10	maltase	s/enz malt	pick Ctar-P7-H01 and Ctar-P12-B06			give up								salivary alpha-glucosidase	0	Ctar-25	686	334	584	97	57	1	7	3	FOR	alpha-glucosidase	0.0	gi|170062220	644	334	584	90	57	1
ctar-contig_425	Contig-425	Contig425	1	966	51.	.	52.8		425	Ctar-P8-C09		Cyt	0	0	6	alpha-amylase	s/enz amylase	fragment											alpha-amylase - fragment	1e-179	Ctar-425	617	297	297	100	100	1	1	2	FOR	alpha-amylase I	1E-159	gi|170065228	563	318	533	84	60	142
ctar-contig_789	Contig-789	Contig789	1	683	29.2	.	42.5		789	CXTL05.E01_08031808X3		Cyt	0	0	10	alpha-amylase	s/enz amylase	seen											alpha-amylase - fragment	1e-136	Ctar-789	474	226	226	100	100	1	5	2	FOR	alpha-amylase	1E-118	gi|170037398	428	225	497	92	45	47
ctar-contig_293	Contig-293	Contig293	1	577	64.2	.	46.3	558	293	Ctar-P3-F02	558	Cyt	0	0	3	alpha-amylase	s/enz amylase	seen											alpha-amylase - truncated at 5 prime	2e-86	Ctar-293	306	143	143	100	100	1	2	1	FOR	alpha-amylase	2E-074	gi|170037398	281	143	497	89	29	355
ctar-contig_461	Contig-461	Contig461	1	250	30.4	.	50.4	231	461	Ctar-P9-G01	231	Ind	0	0	0	alpha-amylase	s/enz amylase												alpha-amylase - truncated at 5 prime	2e-10	Ctar-293	52.8	28	143	92	20	116	7	1	FOR	alpha-amylase	0.001	gi|170037398	45.8	28	497	78	6	470
ctar-contig_221	Contig-221	Contig221	1	863	54.2	.	43.7	844	221	Ctar-P1-C03	844	Cyt	0	0	1	chitinase	s/enz chitinase												putative threonine-rich salivary mucin - truncated at 5 prime	0.26	Ctar-246	25	60	136	26	44	39	88	6	FOR	brain chitinase and chia [Culex pipiens quinquefasciatus]	1E-138	gi|170055003	496	246	411	95	60	166
ctar-contig_28	Contig-28	Contig28	1	896	45.7	.	44.4		28	Ctar-P4-H04		Cyt	0	0	8	probable salivary maltase precursor	s/enz maltase												alpha-glucosidase - fragment	1e-171	Ctar-28	337	160	298	100	54	1	3	3	FOR	probable salivary maltase precursor	1E-112	gi|56417392	252	164	579	71	28	217
Serine proteases			16	0.912721
ctar-contig_174	Contig-174	Contig174	2	969	59.1	0.1	46.3		174	Ctar-P1-H04		Cyt	0	0	4	serine protease	s/enz serine protease	no											membrane protease 3 - truncated at 5 prime	1e-153	Ctar-175	510	247	267	97	93	1	17	3	FOR	mast cell protease 3	1E-140	gi|170042338	478	247	288	89	86	23
ctar-contig_270	Contig-270	Contig270	1	852	56.4	0.1	53.9	833	270	Ctar-P2-G11	833	Cyt	0	0	5	trypsin-like salivary secreted protein	s/enz serine protease	seen											trypsin-like salivary secreted protein - truncated at 5 prime	1e-154	Ctar-270	532	259	259	100	100	1	11	1	FOR	trypsin-like salivary secreted protein [Culex pipiens quinquefasciatus]	6E-086	gi|170073628	320	259	311	61	83	67
ctar-contig_175	Contig-175	Contig175	1	938	50.6	0.7	46.2		175	Ctar-P10-F09		Cyt	0	0	5	transmembrane protease	s/enz serine protease	truncated											membrane protease 3 - truncated at 5 prime	1e-164	Ctar-175	567	267	267	100	100	1	2	2	FOR	mast cell protease 3	1E-146	gi|170042338	520	266	288	90	92	23
ctar-contig_669	Contig-669	Contig669	1	235	62.4	.	49.4	216	669	Ctar-P16-E03	216	Ind	0	0	0	serine protease	s/enz serine protease												putative 17.2 kDa salivary peptide	0.056	Ctar-5	24.6	32	163	46	20	28	20	1	REV	serine protease	8E-028	gi|170040341	125	59	266	86	22	208
ctar-contig_476	Contig-476	Contig476	1	226	59.3	.	51.3	207	476	Ctar-P10-C11	207	Ind	0	0	0	serine protease	s/enz serine protease												NADH:ubiquinone oxidoreductase, NDUFB6/B17 subunit - truncated at 5 prime	0.13	Ctar-225	23.5	19	104	52	18	60	92	1	FOR	serine protease	3E-028	gi|170040341	127	59	266	88	22	208
ctar-contig_268	Contig-268	Contig268	1	979	50.9	0.1	40.4		268	Ctar-P2-G05		Cyt	0	0	3	secreted serine protease possibly involved with prophenoloxidase activation - fragment	s/enz serine protease	fragment											secreted serine protease possibly involved with prophenoloxidase activation -	0	Ctar-268	632	299	299	100	100	1	1	4	FOR	elegaxobin-2	0.0	gi|170067273	642	323	427	94	76	98
ctar-contig_493	Contig-493	Contig493	1	340	61.3	.	48.2	321	493	Ctar-P10-F12	321	Cyt	0	0	1	salivary chymotrypsin-like enzyme	s/enz serine protease												membrane protease 3 - truncated at 5 prime	2e-07	Ctar-175	43.9	70	267	37	26	203	50	1	FOR	serine-type enodpeptidase, putative [Aedes aegypti]	4E-022	gi|157142016	107	83	270	61	31	185
ctar-contig_463	Contig-463	Contig463	1	367	63.6	0.3	45.5	348	463	Ctar-P9-G10	348	Cyt	0	0	1	salivary chymotrypsin-like enzyme	s/enz serine protease												membrane protease 3 - truncated at 5 prime	1e-07	Ctar-175	44.3	70	267	37	26	80	47	2	FOR	serine-type enodpeptidase, putative [Aedes aegypti]	3E-031	gi|157142016	137	100	270	63	37	160
ctar-contig_774	Contig-774	Contig774	1	164	59.3	0.6	59.8	145	774	Ctar-P20-B10	145	Ind	0	0	0	proclotting enzyme	s/enz serine protease												proclotting enzyme - truncated at 5 prime	4e-08	Ctar-378	45.1	19	94	100	20	76	14	1	FOR	proclotting enzyme	0.012	gi|170042335	42.4	19	291	94	7	273
ctar-contig_682	Contig-682	Contig682	1	156	63.3	.	59	137	682	Ctar-P17-A07	137	Ind	0	0	0	clip-domain serine protease [Culex pipiens quinquefasciatus]	s/enz serine protease												serine protease - truncated at 5 prime	0.46	Ctar-556	21.6	21	105	23	20	80	3	1	FOR	clip-domain serine protease [Culex pipiens quinquefasciatus]	3E-007	gi|170028992	57.8	26	294	96	9	269
ctar-contig_754	Contig-754	Contig754	1	1084	45.3	.	44.6	1065	754	Ctar-P19-F03	1065	Cyt	0	0	3	CLIP-domain serine protease	s/enz serine protease	fragment											CLIP-domain serine protease - fragment	0	Ctar-754	641	304	304	100	100	1	3	3	FOR	elegaxobin-2	1E-172	gi|170067273	607	304	427	94	71	117
ctar-contig_378	Contig-378	Contig378	1	384	65.4	.	49.5	365	378	Ctar-P6-E12	365	Ind	0	0	0	proclotting enzyme	s/enz serine protease	seen											proclotting enzyme - truncated at 5 prime	5e-54	Ctar-378	198	94	94	100	100	1	2	1	FOR	serine protease	1E-046	gi|170073015	188	94	308	94	31	215
ctar-contig_280	Contig-280	Contig280	1	547	64.2	.	49.4	528	280	Ctar-P3-C11	528	Cyt	0	0	2	serine protease htra2 [Culex tarsalis]	s/enz serine protease	seen											serine protease htra2 - truncated at 5 prime	4e-70	Ctar-280	252	127	127	100	100	1	5	1	FOR	serine protease htra2 [Aedes aegypti]	8E-053	gi|157113259	209	125	437	83	29	313
ctar-contig_556	Contig-556	Contig556	1	473	54.1	.	48.2	454	556	Ctar-P13-A04	454	Cyt	0	0	1	serine protease	s/enz serine protease	seen											serine protease - truncated at 5 prime	2e-62	Ctar-556	226	105	105	100	100	1	2	2	FOR	serine protease [Aedes aegypti]	6E-047	gi|157115317	189	104	247	79	42	144
ctar-contig_363	Contig-363	Contig363	1	488	64.7	.	53.7	469	363	Ctar-P5-H08	469	Cyt	0	0	1	serine protease	s/enz serine protease	seen											serine protease - truncated at 5 prime	2e-61	Ctar-363	223	107	107	100	100	1	2	1	FOR	serine protease	4E-046	gi|170060533	186	106	504	82	21	398
Unique hematophagous Diptera proteins
D7/OBP family			66	3.76497
ctar-contig_35	Contig-35	Contig35	18	1098	87.8	.	60	1076	35	Ctar-P11-G04	985	SIG	1	0	5	D7 long	s/d7l	done											long form D7 salivary protein	0	Ctar-35	652	313	313	100	100	1	59	3	FOR	long form D7clu12 salivary protein	1E-164	gi|16225986	582	313	313	87	100	1
ctar-contig_38	Contig-38	Contig38	12	1193	86.3	.	59.3	1171	38	Ctar-P2-F10	821	SIG	1	0	7	D7 long	s/d7l	done											long form D7 salivary protein	0	Ctar-38	665	321	321	100	100	1	53	1	FOR	long form D7clu1 salivary protein	1E-137	gi|16225983	493	301	311	75	97	13
ctar-contig_37	Contig-37	Contig37	6	1189	86.4	.	59	1171	37	Ctar-P1-B07	786	SIG	1	0	6	long form D7clu1 salivary protein	s/d7l	done											long form D7 salivary protein	0	Ctar-37	662	321	321	100	100	1	53	1	FOR	long form D7clu1 salivary protein	1E-139	gi|16225983	500	301	311	77	97	13
ctar-contig_36	Contig-36	Contig36	5	920	87.8	.	59.5	901	36	CXTL32.H04_08031808X3	495	Cyt	0	0	5	long form D7 salivary protein - truncated at 5 prime	s/d7l	truncated											long form D7 salivary protein - truncated at 5 prime	1e-161	Ctar-36	555	266	266	100	100	1	23	2	FOR	long form D7clu12 salivary protein	1E-138	gi|16225986	496	266	313	87	85	48
ctar-contig_34	Contig-34	Contig34	4	953	87.9	.	60.9	931	34	Ctar-P8-H09	938	Cyt	0	0	5	long form D7 salivary protein - truncated at 5 prime	s/d7l	truncated											long form D7 salivary protein - truncated at 5 prime	1e-172	Ctar-34	592	284	284	100	100	1	1	2	FOR	long form D7clu12 salivary protein	1E-150	gi|16225986	533	284	313	89	91	30
ctar-contig_134	Contig-134	Contig134	3	226	82.5	.	50	206	134	Ctar-P12-D08	207	Ind	0	0	0	salivary odorant binding protein 1	s/obp	no											putative salivary peptide	0.21	Ctar-192	22.7	48	82	29	59	2	3	1	FOR	salivary odorant binding protein 1	2E-014	gi|170050693	81.3	45	143	75	31	99
ctar-contig_195	Contig-195	Contig195	3	668	68.5	.	49.1	647	195	Ctar-P7-F06	650	SIG	1	0	3	putative salivary odorant binding protein	s/obp	done											putative salivary odorant binding protein	6e-86	Ctar-195	305	148	148	100	100	1	2	3	FOR	conserved hypothetical protein [Culex pipiens quinquefasciatus]	9E-057	gi|170050697	223	149	144	71	103	1
ctar-contig_39	Contig-39	Contig39	2	338	86.3	.	63	319	39	Ctar-P14-B12	319	Cyt	0	0	1	long form D7clu1 salivary protein	s/d7l	no											long form D7 salivary protein	3e-30	Ctar-37	119	57	321	100	18	265	2	1	FOR	long form D7clu1 salivary protein	6E-014	gi|16225983	79.7	48	311	77	15	264
ctar-contig_453	Contig-453	Contig453	1	250	64.9	.	55.6	231	453	Ctar-P9-C12	231	Ind	0	0	0	salivary odorant binding protein	s/obp												putative 30 kDa allergen-like protein	0.39	Ctar-104	21.9	16	223	50	7	23	38	2	REV	salivary odorant binding protein 1	9E-011	gi|170050693	69.3	40	143	70	28	103
ctar-contig_525	Contig-525	Contig525	1	461	62.9	0.2	51.8	442	525	Ctar-P11-H03	442	Ind	0	0	0	general odorant-binding protein 99a	s/obp	seen											general odorant-binding protein 99a - truncated at 5 prime	4e-56	Ctar-525	206	95	95	100	100	1	13	1	FOR	general odorant-binding protein 99a [Culex pipiens quinquefasciatus]	4E-050	gi|170065303	199	95	138	95	69	44
ctar-contig_633	Contig-633	Contig633	1	259	60.9	.	57.5	240	633	Ctar-P15-F04	240	Ind	0	0	0	general odorant-binding protein	s/obp												general odorant-binding protein 99a - truncated at 5 prime	3e-10	Ctar-525	50.4	23	95	100	24	67	3	2	FOR	general odorant-binding protein 99a [Culex pipiens quinquefasciatus]	3E-005	gi|170065303	50.4	23	138	100	17	110
ctar-contig_41	Contig-41	Contig41	1	420	64.6	.	63.1	401	41	Ctar-P4-B01	401	Cyt	0	0	1	long form D7clu1 salivary protein	s/d7l												long form D7 salivary protein	6e-44	Ctar-37	165	79	321	98	25	48	8	2	FOR	long form D7clu1 salivary protein	3E-028	gi|16225983	127	70	311	84	23	242
ctar-contig_40	Contig-40	Contig40	1	954	48.6	0.2	58.6		40	Ctar-P3-F12		Cyt	0	0	5	long form d7 protein	s/d7l	pick clone Ctar-P3-F12 - may need to extend to 5'	Y		done								long form D7 salivary protein	1e-163	Ctar-38	561	277	321	97	86	45	13	1	FOR	long form D7clu1 salivary protein	1E-120	gi|16225983	434	268	311	75	86	46
ctar-contig_172	Contig-172	Contig172	1	729	62.5	.	45.7	710	172	Ctar-P9-G12	710	Cyt	0	0	5	D7 protein, putative - truncated at 5 prime	s/d7l	seen											D7 protein, putative - truncated at 5 prime	1e-123	OC-172	430	209	209	100	100	1	3	1	FOR	D7 protein, putative [Aedes aegypti]	6E-065	gi|157119319	250	203	311	62	65	109
ctar-contig_173	Contig-173	Contig173	1	869	44.7	.	43.4	850	173	Ctar-P6-F01	850	Cyt	0	0	3	D7 long form	s/d7l	pick Ctar-P6-F01	Y		done								long form D7 - truncated at 5 prime	1e-154	Ctar-173	533	260	260	100	100	1	1	1	FOR	D7 protein, putative [Aedes aegypti]	6E-089	gi|157119319	330	255	311	65	82	57
ctar-contig_171	Contig-171	Contig171	1	782	58.3	.	46.4	763	171	Ctar-P1-G03	763	Cyt	0	0	5	D7 long form	s/d7l												long form D7 - truncated at 5 prime	1e-122	Ctar-173	426	219	260	95	84	43	2	1	FOR	D7 protein, putative [Aedes aegypti]	2E-068	gi|157119319	262	213	311	62	68	99
ctar-contig_768	Contig-768	Contig768	1	368	63.8	.	61.7	349	768	Ctar-P19-H09	349	Cyt	0	0	1	salivary short D7 protein 3	s/d7s	seen											salivary short D7 protein 3 - truncated at 5 prime	6e-61	Ctar-768	221	100	100	100	100	1	11	1	FOR	salivary short D7 protein 3	1E-036	gi|170059545	155	103	161	66	64	59
ctar-contig_655	Contig-655	Contig655	1	141	60.4	.	63.8	122	655	Ctar-P16-B09	122	Ind	0	0	0	salivary short D7 protein 3	s/d7s												salivary short D7 protein 3 - truncated at 5 prime	6e-09	Ctar-768	47.8	25	100	72	25	74	2	1	FOR	salivary short D7 protein 3	2E-007	gi|170059545	58.2	30	161	83	19	132
ctar-contig_686	Contig-686	Contig686	1	148	61.2	.	62.8	129	686	Ctar-P17-B11	129	Ind	0	0	0	salivary short D7 protein 3	s/d7s												salivary short D7 protein 3 - truncated at 5 prime	2e-08	Ctar-768	46.2	22	100	77	22	77	8	1	FOR	salivary short D7 protein 3	4E-007	gi|170059545	57.4	27	161	88	17	135
ctar-contig_371	Contig-371	Contig371	1	785	61.8	0.1	57.2	766	371	Ctar-P6-D03	766	SIG	1	0	2	salivary short D7 protein	s/d7s	seen											salivary short D7 protein	4e-94	Ctar-371	333	158	158	100	100	1	239	1	FOR	salivary short D7 protein 3	4E-058	gi|170059545	228	161	161	64	100	1
ctar-contig_552	Contig-552	Contig552	1	250	62.7	.	57.6	231	552	Ctar-P12-G08	231	Cyt	0	0	1	salivary short D7 protein	s/d7s												salivary short D7 protein 3 - truncated at 5 prime	0.078	Ctar-768	24.3	41	100	26	41	41	5	1	FOR	salivary short D7 protein 4 [Culex pipiens quinquefasciatus]	5E-019	gi|170059547	96.7	54	139	83	39	85
30 kDa antigen/Aegyptin			20	1.1409
ctar-contig_49	Contig-49	Contig49	10	794	93.9	.	50.1	775	49	Ctar-P13-A02	770	SIG	2	0	3	30 kDa family member	s/30	done											salivary secreted protein of the Aegyptin family	1e-125	Ctar-49	436	213	213	100	100	1	31	1	FOR	salivary protein	1E-108	gi|38350637	393	214	214	91	100	1
ctar-contig_103	Contig-103	Contig103	3	786	83.3	.	54.6	759	103	Ctar-P3-H08	773	Cyt	0	0	3	putative 30 kDa allergen-like protein- truncated at 5 prime	s/30	truncated											putative 30 kDa allergen-like protein- truncated at 5 prime	1e-122	Ctar-103	426	215	215	100	100	1	27	1	FOR	salivary protein	7E-076	gi|170031423	287	229	227	70	101	2
ctar-contig_51	Contig-51	Contig51	3	789	93.8	.	49.6	769	51	Ctar-P5-F10	769	SIG	2	0	3	putative 30 kDa allergen-like protein	s/30	done											putative 30 kDa allergen-like protein	1e-125	Ctar-51	435	213	213	100	100	1	49	3	FOR	salivary protein	1E-108	gi|38350637	395	214	214	91	100	1
ctar-contig_50	Contig-50	Contig50	2	905	93.8	.	52.4	886	50	Ctar-P3-B06	847	SIG	2	0	3	putative 30 kDa allergen-like protein	s/30	done											putative 30 kDa allergen-like protein	1e-125	Ctar-50	437	213	213	100	100	1	65	1	FOR	salivary protein	1E-105	gi|38350637	386	214	214	89	100	1
ctar-contig_105	Contig-105	Contig105	1	820	56.7	.	53.9	801	105	Ctar-P13-H03	801	SIG	1	0	2	salivary secreted protein	s/30	done											salivary secreted protein	1e-128	Ctar-105	445	223	223	100	100	1	37	1	FOR	salivary protein	2E-078	gi|170031423	296	230	227	71	101	1
ctar-contig_104	Contig-104	Contig104	1	791	54.7	0.1	53.5	772	104	Ctar-P3-C05	772	Cyt	0	0	3	putative 30 kDa allergen-like protein	s/30	seen											putative 30 kDa allergen-like protein	1e-124	Ctar-104	434	220	223	100	99	4	12	3	FOR	salivary protein	6E-078	gi|170031423	294	223	227	72	98	7
hyp37 kDa family			1	0.0570451
ctar-contig_769	Contig-769	Contig769	1	827	53.	.	62.2	808	769	Ctar-P20-A05	808	SIG	1	0	2	hyp 37 family member	s/hyp37	seen											conserved hypothetical protein	1e-132	Ctar-769	459	233	233	100	100	1	45	1	FOR	conserved hypothetical protein [Culex pipiens quinquefasciatus]	4E-012	gi|170052919	75.5	205	298	28	69	99
6.3 kDa family			11	0.627496
ctar-contig_74	Contig-74	Contig74	11	252	80.	.	56.7	221	74	Ctar-P12-C01	230	Ind	0	0	0	6.3 kDa peptide family	s/6.3	truncated											putative 6.3 kDa salivary peptide - truncated at 5 prime	1e-29	Ctar-74	116	54	54	100	100	1	3	2	FOR	AGAP006630-PA	8E-022	gi|58388964	105	54	70	85	77	17
Uniquely Cuicine families
23.4 kDa family			2	0.11409
ctar-contig_345	Contig-345	Contig345	1	739	28.2	.	53.9	720	345	Ctar-P5-D01	720	SIG	1	0	5	putative 23.4 kDa salivary protein	s/23.4	pick Ctar-P5-D01			done								putative 23.4 kDa salivary protein	1e-137	Ctar-345	476	222	222	99	100	1	28	1	FOR	putative 23.4 kDa salivary protein	1E-112	gi|38350639	409	222	222	83	100	1
ctar-contig_332	Contig-332	Contig332	1	430	65.8	.	54	411	332	Ctar-P5-A10	411	Cyt	0	0	2	23.4 kDa salivary protein - truncated at 5 prime	s/23.4	seen											23.4 kDa salivary protein - truncated at 5 prime	6e-74	OC-0	265	125	125	100	100	1	3	1	FOR	23.4 kDa salivary protein [Culex pipiens quinquefasciatus]	2E-065	gi|170061511	250	125	207	92	60	83
30.5 kDa family			40	2.2818
ctar-contig_45	Contig-45	Contig45	6	770	89.4	.	51.8	750	45	Ctar-P7-C10	749	Cyt	0	0	4	30.5 kDa family member	s/30.5	truncated											30.5 kDa secreted protein 30.5k-1 - truncated at 5 prime	1e-129	Ctar-45	451	231	231	100	100	1	3	1	FOR	30.5 kDa secreted protein 30.5k-1 [Culex pipiens quinquefasciatus]	1E-107	gi|170043115	390	231	268	85	86	38
ctar-contig_54	Contig-54	Contig54	5	518	86.3	.	56	499	54	Ctar-P3-D12	407	Cyt	0	0	1	30 kDa family member	s/30.5	no											30 kDa salivary gland allergen/Aegyptin	8e-72	Ctar-55	258	130	246	98	53	117	2	2	FOR	30 kDa salivary gland allergen Aed a 3 [Culex pipiens quinquefasciatus]	1E-058	gi|170033701	228	131	249	86	53	119
ctar-contig_43	Contig-43	Contig43	4	813	89.6	.	52.4	756	43	Ctar-P1-C11	754	Cyt	0	0	4	30.5 kDa family member	s/30.5	truncated											30.5 kDa secreted protein 30.5k-1 - truncated at 5 prime	1e-130	Ctar-43	453	232	232	100	100	1	6	2	FOR	30.5 kDa secreted protein 30.5k-1 [Culex pipiens quinquefasciatus]	1E-106	gi|170043115	389	232	268	84	87	37
ctar-contig_53	Contig-53	Contig53	4	479	86.5	0.2	54.3	458	53	Ctar-P3-C03	460	Cyt	0	0	1	30 kDa family member	s/30.5	no											30 kDa salivary gland allergen/Aegyptin -2	4e-74	Ctar-57	265	137	240	95	57	44	3	3	FOR	30 kDa salivary gland allergen Aed a 3 [Culex pipiens quinquefasciatus]	6E-058	gi|170033701	226	129	249	86	52	121
ctar-contig_128	Contig-128	Contig128	3	347	84.3	.	51.6	328	128	Ctar-P11-C05	328	Cyt	0	0	3	putative 30.5 kDa secreted protein	s/30.5	no											putative 30.5 kDa secreted protein - truncated at 5 prime	4e-51	Ctar-129	188	97	246	93	39	150	7	1	FOR	conserved hypothetical protein [Culex pipiens quinquefasciatus]	3E-042	gi|170043113	174	96	279	87	34	177
ctar-contig_44	Contig-44	Contig44	3	775	89.4	.	52	756	44	Ctar-P13-E04	769	Cyt	0	0	4	30.5 kDa family member	s/30.5	truncated											30.5 kDa secreted protein - truncated at 5 prime	1e-130	Ctar-44	452	232	232	100	100	1	5	2	FOR	30.5 kDa secreted protein 30.5k-1 [Culex pipiens quinquefasciatus]	1E-107	gi|170043115	390	232	268	84	87	37
ctar-contig_47	Contig-47	Contig47	3	697	89.4	.	50.6	677	47	Ctar-P5-H07	641	Cyt	0	0	3	30.5 kDa family member	s/30.5	truncated											30.5 kDa secreted protein 1 - truncated at 5 prime	1e-113	Ctar-47	396	200	200	100	100	1	9	2	FOR	30.5 kDa secreted protein 30.5k-1 [Culex pipiens quinquefasciatus]	1E-085	gi|170043115	298	182	268	82	68	34
ctar-contig_55	Contig-55	Contig55	3	831	86.3	0.1	49.5	812	55	Ctar-P7-A01	794	SIG	1	0	3	30 kDa family member	s/30.5	done											30 kDa salivary gland allergen/Aegyptin	1e-146	Ctar-55	504	246	246	100	100	1	34	1	FOR	30 kDa salivary gland allergen Aed a 3 [Culex pipiens quinquefasciatus]	5E-089	gi|170033701	331	251	249	68	101	1
ctar-contig_129	Contig-129	Contig129	2	962	84.1	.	51.9	943	129	Ctar-P13-F11	943	Cyt	0	0	8	putative 30.5 kDa secreted protein	s/30.5	truncated											putative 30.5 kDa secreted protein - truncated at 5 prime	1e-142	Ctar-129	494	246	246	100	100	1	8	2	FOR	conserved hypothetical protein [Culex pipiens quinquefasciatus]	1E-112	gi|170043113	409	246	279	82	88	27
ctar-contig_46	Contig-46	Contig46	2	788	89.4	.	51.6	769	46	Ctar-P11-E12	755	Cyt	0	0	4	30.5 kDa family member	s/30.5	truncated											30.5 kDa secreted protein 1 - truncated at 5 prime	1e-132	Ctar-46	461	235	235	100	100	1	10	1	FOR	30.5 kDa secreted protein 30.5k-1 [Culex pipiens quinquefasciatus]	1E-107	gi|170043115	391	235	268	83	88	34
ctar-contig_56	Contig-56	Contig56	2	528	86.3	.	53.6	509	56	Ctar-P7-A11	532	Cyt	0	0	2	30 kDa family member	s/30.5	no											30 kDa salivary gland allergen/Aegyptin	8e-96	Ctar-55	338	166	246	98	67	37	2	2	FOR	30 kDa salivary gland allergen Aed a 3 [Culex pipiens quinquefasciatus]	7E-064	gi|170033701	246	182	249	71	73	68
ctar-contig_48	Contig-48	Contig48	1	775	43.1	0.1	50.8	756	48	Ctar-P8-C02	756	Cyt	0	0	3	30.5 kDa family member	s/30.5	no											30.5 kDa secreted protein 1 - truncated at 5 prime	1e-127	Ctar-46	442	233	235	97	99	3	2	1	FOR	30.5 kDa secreted protein 30.5k-1 [Culex pipiens quinquefasciatus]	1E-104	gi|170043115	380	232	268	82	87	37
ctar-contig_58	Contig-58	Contig58	1	491	63.3	.	53.2	472	58	Ctar-P10-G10	472	Cyt	0	0	1	30 kDa family member	s/30.5	no											30 kDa salivary gland allergen/Aegyptin -2	1e-80	Ctar-57	287	144	240	96	60	42	26	4	FOR	30 kDa salivary gland allergen Aed a 3 [Culex pipiens quinquefasciatus]	1E-063	gi|170033701	244	155	249	79	62	95
ctar-contig_57	Contig-57	Contig57	1	821	58.1	0.2	49.1	802	57	Ctar-P11-B08	802	SIG	1	0	2	30 kDa family member	s/30.5	done											30 kDa salivary gland allergen/Aegyptin -2	1e-141	Ctar-57	491	240	240	100	100	1	42	3	FOR	30 kDa salivary gland allergen Aed a 3 [Culex pipiens quinquefasciatus]	2E-091	gi|170033701	338	255	249	70	102	1
41.9 kDa family			2	0.11409
ctar-contig_541	Contig-541	Contig541	1	965	50.2	.	49.2		541	Ctar-P12-E05		SIG	1	0	4	putative 41.9 kDa basic salivary protein	s/41.9	pick Ctar-P12-E05	Y	use twice amount of template	CTAR-P12-E05_382	CGCAGAAAGCGAGAAACTGGAT	Y	repeat CTAR-P12-E5_382	CTAR-P12-E05_832	AACGGTCTGACCCTGATGAAGC	Y	done	putative 41.9 kDa basic salivary protein - truncated at 3 prime	0	Ctar-541	625	316	316	100	100	1	17	2	FOR	putative 41.9 kDa basic salivary protein	1E-115	gi|38350631	418	318	412	67	77	1
ctar-contig_423	Contig-423	Contig423	1	479	64.8	.	48.6	460	423	Ctar-P8-C07	460	Cyt	0	0	2	41.9 kDa basic salivary protein - truncated at 5 prime	s/41.9	seen									Y		41.9 kDa basic salivary protein - truncated at 5 prime	5e-78	Ctar-423	278	140	140	100	100	1	2	3	FOR	41.9 kDa basic salivary protein [Culex pipiens quinquefasciatus]	3E-058	gi|170045863	226	140	338	78	41	198
62 kDa family			1	0.0570451
ctar-contig_615	Contig-615	Contig615	1	182	51.5	.	63.7	163	615	Ctar-P15-A01	163	Ind	0	0	0	salivary secreted protein 62k-3	s/62k												CLIP-domain serine protease - fragment	0.096	Ctar-754	23.9	29	304	44	10	12	23	2	REV	salivary secreted protein 62k-3	1E-007	gi|170063893	58.9	36	562	63	6	527
Fragment of culicine salivary protein			1	0.0570451
ctar-contig_52	Contig-52	Contig52	1	407	62.4	0.2	53.3	388	52	Ctar-P5-H02	388	Ind	0	0	0	salivary secreted protein	s/pep												salivary secreted protein of the Aegyptin family	3e-26	Ctar-49	106	50	213	98	23	46	6	5	FOR	salivary protein	2E-017	gi|170034845	91.3	50	214	84	23	52
Uniquely Culex families
Cysteine and tryptophan rich protein family (CWRP)			443	25.271
ctar-contig_2	Contig-2	Contig2	2	376	70.4	0.5	60.9	357	2	Ctar-P17-F12	407	Ind	0	0	0	utative 17.5 kDa salivary peptide	s/16.7	no											putative 17.5 kDa salivary peptide	9e-44	Ctar-4	164	90	163	77	55	74	26	2	FOR	17.2 kDa salivary peptide	6E-037	gi|170057179	156	90	162	72	56	73
ctar-contig_1	Contig-1	Contig1	217	1072	70.5	0.1	64.4	629	1	Ctar-P8-B12	658	SIG	1	0	1	16.7 kDa salivary peptide	s/16.7	done											16.7 kDa salivary family member	1e-65	Ctar-1	238	114	114	100	100	1	41	2	FOR	16.7 kDa salivary peptide	2E-067	gi|170069955	259	163	163	73	100	1
ctar-contig_11	Contig-11	Contig11	94	501	92.7	.	60.7	471	11	CXTL01.A01_08031808X3	480	Ind	0	0	0	16.7 kDa family	s/16.7	truncated											16.8 kDa salivary peptide - truncated at 5 prime	6e-85	Ctar-11	301	134	134	100	100	1	18	2	FOR	16.7 kDa salivary peptide	3E-032	gi|170050708	140	136	164	44	83	24
ctar-contig_9	Contig-9	Contig9	24	593	92.7	.	62.2	567	9	CXTS04.D09_08031808X3	564	Ind	0	0	0	16.7 kDa family	s/16.7	truncated											16.8 kDa salivary peptide - truncated at 5 prime	3e-82	Ctar-9	293	134	134	100	100	1	9	1	FOR	16.7 kDa salivary peptide	3E-033	gi|170050708	144	136	164	45	83	24
ctar-contig_7	Contig-7	Contig7	20	402	93.	.	59.7	380	7	CXTM05.E05_08031808X3	386	Ind	0	0	0	16.7 kDa family	s/16.7	truncated											16.8 kDa salivary peptide - truncated at 5 prime	3e-57	Ctar-7	209	96	96	100	100	1	15	1	FOR	16.8 kDa salivary peptide	1E-020	gi|170069968	102	90	148	56	61	13
ctar-contig_8	Contig-8	Contig8	16	785	92.7	.	59.5	558	8	Ctar-P2-D05	889	Ind	0	0	0	16.7 kDa family	s/16.7	truncated											16.8 kDa salivary peptide - truncated at 5 prime	5e-82	Ctar-9	293	134	134	100	100	1	3	1	FOR	16.7 kDa salivary peptide	5E-033	gi|170050708	144	136	164	45	83	24
ctar-contig_12	Contig-12	Contig12	16	601	92.7	.	62.2	471	12	CXTL20.D03_08031808X3	540	Cyt	0	0	2	16.7 kDa family	s/16.7	truncated											16.7 kDa salivary peptide - truncated at 5 prime	3e-83	Ctar-12	296	134	134	100	100	1	20	3	FOR	16.7 kDa salivary peptide	6E-032	gi|170050708	140	136	164	44	83	24
ctar-contig_10	Contig-10	Contig10	10	604	92.7	.	61.8	555	10	CXTL02.B01_08031808X3	589	Ind	0	0	0	16.7 kDa family	s/16.7	truncated											16.8 kDa salivary peptide - truncated at 5 prime	3e-82	Ctar-10	293	134	134	100	100	1	15	1	FOR	16.7 kDa salivary peptide	2E-033	gi|170050708	145	136	164	45	83	24
ctar-contig_115	Contig-115	Contig115	6	434	76.2	.	58.3	383	115	Ctar-P14-D09	382	Cyt	0	0	1	putative 16.3 kDa salivary peptide - truncated at 5 prime	s/16.7	truncated											putative 16.3 kDa salivary peptide - truncated at 5 prime	7e-67	Ctar-115	241	109	109	100	100	1	1	3	FOR	putative 16.3 kDa salivary peptide	1E-039	gi|38350699	165	111	156	68	71	45
ctar-contig_157	Contig-157	Contig157	4	298	76.7	.	62.1	278	157	Ctar-P16-C08	282	Ind	0	0	0	putative 17.5 kDa salivary peptide	s/16.7	no											putative 13.1 kDa salivary protein	4e-17	Ctar-150	56.6	40	158	57	25	84	3	2	FOR	putative 17.5 kDa salivary peptide	6E-015	gi|38350703	57.8	37	171	54	22	93
ctar-contig_150	Contig-150	Contig150	4	684	93.3	.	56.7	665	150	Ctar-P5-B04	665	SIG	1	0	1	putative 13.1 kDa salivary protein	s/16.7	done											putative 13.1 kDa salivary protein	2e-95	Ctar-150	337	158	158	100	100	1	39	1	FOR	13.1 kDa salivary protein	1E-067	gi|170069959	259	160	160	73	100	1
ctar-contig_118	Contig-118	Contig118	4	571	82.5	.	54.3	552	118	Ctar-P3-A05	552	Cyt	0	0	2	16.7 kDa salivary peptide - truncated at 5 prime	s/16.7	truncated											16.7 kDa salivary peptide - truncated at 5 prime	5e-95	Ctar-118	335	156	156	100	100	1	15	1	FOR	16.7 kDa salivary peptide	2E-080	gi|170069957	301	156	159	85	98	4
ctar-contig_183	Contig-183	Contig183	3	542	90.5	.	59.4	520	183	Ctar-P8-H06	523	Cyt	0	0	1	putative 17.5 kDa salivary peptide - truncated at 5 prime	s/16.7	truncated											putative 17.5 kDa salivary peptide - truncated at 5 prime	2e-84	Ctar-183	300	137	137	100	100	1	3	1	FOR	17.5 kDa salivary peptide	2E-069	gi|170050106	264	137	162	86	85	26
ctar-contig_94	Contig-94	Contig94	3	387	79.4	.	59.4	368	94	Ctar-P19-A03	365	Cyt	0	0	2	putative 15.8 kDa salivary peptide - truncated at 5 prime	s/16.7	truncated											putative 15.8 kDa salivary peptide - truncated at 5 prime	6e-60	Ctar-94	218	102	102	100	100	1	3	2	FOR	15.8 kDa salivary peptide	1E-027	gi|170069938	125	99	156	61	63	59
ctar-contig_205	Contig-205	Contig205	3	308	67.1	.	68.8	281	205	Ctar-P17-H03	291	Cyt	0	0	1	16.4 kDa salivary peptide	s/16.7	no											putative 16.3 kDa salivary peptide - truncated at 5 prime	0.11	Ctar-115	24.3	20	109	40	18	72	17	1	FOR	16.4 kDa salivary peptide	6E-020	gi|38350645	99.8	53	159	84	33	107
ctar-contig_93	Contig-93	Contig93	2	370	79.6	.	61.1	351	93	Ctar-P5-E10	351	Cyt	0	0	3	putative 16.8 kDa salivary protein	s/16.7	no											15.8 kDa salivary peptide	7e-52	Ctar-95	191	95	157	93	61	25	10	2	FOR	15.8 kDa salivary peptide	2E-024	gi|170069938	114	94	156	58	60	64
ctar-contig_4	Contig-4	Contig4	1	685	61.6	.	61	666	4	Ctar-P5-B12	666	SIG	1	0	1	putative 17.5 kDa salivary peptide	s/16.7	seen											putative 17.5 kDa salivary peptide	1e-102	Ctar-4	360	163	163	100	100	1	29	1	FOR	17.2 kDa salivary peptide	3E-072	gi|170057179	274	164	162	76	101	1
ctar-contig_388	Contig-388	Contig388	1	344	65.1	.	66.6	325	388	Ctar-P7-B03	325	Ind	0	0	0	putative 17.5 kDa salivary peptide	s/16.7	seen											putative 17.5 kDa salivary peptide - truncated at 5 prime	9e-56	CT-388	204	91	91	100	100	1	13	1	FOR	putative 17.5 kDa salivary peptide	2E-024	gi|38350703	114	91	171	54	53	76
ctar-contig_5	Contig-5	Contig5	1	829	60.4	.	61.8	810	5	Ctar-P7-C02	810	SIG	1	0	1	putative 17.2 kDa salivary peptide	s/16.7	seen											putative 17.2 kDa salivary peptide	1e-102	Ctar-5	360	163	163	100	100	1	40	1	FOR	17.2 kDa salivary peptide	4E-071	gi|170057179	271	164	162	76	101	1
ctar-contig_422	Contig-422	Contig422	1	218	63.3	.	69.3	199	422	Ctar-P8-C03	199	Ind	0	0	0	putative 16.8 kDa salivary protein	s/16.7												putative 16.3 kDa salivary peptide - truncated at 5 prime	3e-05	Ctar-115	35.4	40	109	40	37	72	28	1	FOR	16.8 kDa salivary protein	1E-015	gi|170061753	85.5	49	155	75	32	107
ctar-contig_613	Contig-613	Contig613	1	468	65.5	.	53.6	449	613	Ctar-P14-H02	449	Cyt	0	0	1	16.8 kDa salivary protein [Culex tarsalis]	s/16.7	seen											16.8 kDa salivary protein - truncated at 5 prime	7e-84	Ctar-613	298	141	141	100	100	1	5	3	FOR	16.8 kDa salivary protein [Culex pipiens quinquefasciatus]	4E-053	gi|170031282	209	137	303	69	45	166
ctar-contig_516	Contig-516	Contig516	1	232	62.5	.	62.9	213	516	Ctar-P11-F06	213	Ind	0	0	0	16.8 kDa salivary protein	s/16.7												16.8 kDa salivary protein - truncated at 5 prime	2e-29	Ctar-613	115	62	141	87	44	80	2	1	FOR	16.8 kDa salivary protein [Culex pipiens quinquefasciatus]	8E-015	gi|170031282	82.8	56	303	64	18	247
ctar-contig_119	Contig-119	Contig119	1	160	64.8	.	66.9	141	119	Ctar-P8-H10	141	Ind	0	0	0	16.7 kDa salivary peptide	s/16.7												16.7 kDa salivary peptide - truncated at 5 prime	4e-11	Ctar-118	55.1	23	156	100	15	134	3	1	FOR	16.7 kDa salivary peptide	1E-005	gi|170069957	52	23	159	86	14	137
ctar-contig_3	Contig-3	Contig3	1	632	25.2	0.6	64.6	613	3	Ctar-P11-E01	613	Ind	0	0	0	16.7 kDa salivary peptide	s/16.7												16.7 kDa salivary family member	2e-18	Ctar-1	52	67	114	40	59	12	9	2	FOR	16.7 kDa salivary peptide	3E-026	gi|170069955	104	84	163	54	52	12
ctar-contig_16	Contig-16	Contig16	1	501	64.2	.	59.9	482	16	Ctar-P13-D06	482	Cyt	0	0	1	16.7 kDa family	s/16.7	truncated											16.7 kDa salivary peptide - truncated at 5 prime	3e-85	Ctar-16	303	134	134	100	100	1	5	2	FOR	16.7 kDa salivary peptide	1E-030	gi|170050708	135	136	164	42	83	24
ctar-contig_17	Contig-17	Contig17	1	482	65.	.	60	463	17	Ctar-P5-E06	463	Ind	0	0	0	16.7 kDa family	s/16.7	truncated											16.7 kDa salivary peptide - truncated at 5 prime	2e-82	Ctar-17	293	131	131	100	100	1	2	1	FOR	16.7 kDa salivary peptide	3E-031	gi|170050708	137	132	164	43	80	28
ctar-contig_13	Contig-13	Contig13	1	524	63.8	.	60.7	505	13	Ctar-P12-D03	505	Cyt	0	0	1	16.7 kDa family	s/16.7	no											16.8 kDa salivary peptide - truncated at 5 prime	4e-64	Ctar-9	194	92	134	97	69	1	5	2	FOR	16.7 kDa salivary peptide	2E-019	gi|170050708	94.7	90	164	47	55	24
ctar-contig_14	Contig-14	Contig14	1	546	64.1	.	59.7	527	14	Ctar-P5-B06	527	Cyt	0	0	1	16.7 kDa family	s/16.7	no											16.8 kDa salivary peptide - truncated at 5 prime	2e-59	Ctar-9	179	84	134	97	63	9	7	2	FOR	16.8 kDa salivary peptide	4E-017	gi|170069968	90.9	74	148	56	50	28
ctar-contig_15	Contig-15	Contig15	1	601	24.	.	60.1		15	CXTL04.D01_08031808X3		Cyt	0	0	2	16.7 kDa family	s/16.7	low qual singleton											16.8 kDa salivary peptide - truncated at 5 prime	2e-46	Ctar-10	174	112	134	77	84	1	4	2	FOR	16.7 kDa salivary peptide	1E-017	gi|170050708	92.8	114	164	38	70	48
ctar-contig_18	Contig-18	Contig18	1	385	65.3	.	56.4	366	18	Ctar-P19-B12	366	Ind	0	0	0	16.7 kDa family	s/16.7	fragment											16.7 kDa salivary peptide - truncated at 5 prime	4e-74	Ctar-17	265	121	131	98	92	2	1	1	FOR	16.7 kDa salivary peptide	3E-027	gi|170050708	124	118	164	46	72	28
ctar-contig_790	Contig-790	Contig790	1	619	36.	.	46		790	CXTL12.D02_08031808X3		SIG	1	0	0	16 kDa salivary peptide	s/16.7	done											16 kDa salivary peptide	1e-100	Ctar-790	351	167	167	100	100	1	62	1	FOR	16 kDa salivary peptide [Culex pipiens quinquefasciatus]	2E-081	gi|170038647	305	165	168	86	98	4
ctar-contig_95	Contig-95	Contig95	1	634	63.8	.	61.5	615	95	Ctar-P9-E06	615	SIG	1	0	2	15.8 kDa salivary peptide	s/16.7	seen											15.8 kDa salivary peptide	6e-95	Ctar-95	335	157	157	100	100	1	38	3	FOR	15.8 kDa salivary peptide	2E-047	gi|170069938	191	157	156	59	101	1
ctar-contig_96	Contig-96	Contig96	1	322	62.1	0.3	60.6	303	96	Ctar-P10-B10	303	Ind	0	0	0	15.8 kDa salivary peptide	s/16.7												putative 15.8 kDa salivary peptide - truncated at 5 prime	5e-43	Ctar-94	161	74	102	98	73	29	26	2	FOR	15.8 kDa salivary peptide	1E-017	gi|170069938	92.4	78	156	53	50	79
4.2 kDa family			6	0.34227
ctar-contig_146	Contig-146	Contig146	3	268	88.9	.	60.8	249	146	Ctar-P8-F07	248	SIG	1	0	0	putative salivary basic peptide 4.2K	s/4.2	done											putative salivary basic peptide 4.2K	4e-30	Ctar-146	118	61	61	100	100	1	5	1	FOR	unnamed protein product	9.2	gi|158257264	32.7	43	483	41	9	416
ctar-contig_208	Contig-208	Contig208	1	261	64.9	.	68.6	242	208	Ctar-P8-B10	242	SIG	1	0	0	putative 4.2 kDa basic salivary peptide	s/4.2	seen											putative 4.2 kDa basic salivary peptide	6e-29	Ctar-208	114	56	56	100	100	1	6	1	FOR	predicted protein [Physcomitrella patens subsp. patens]	21	gi|168038801	31.6	43	545	34	8	370
ctar-contig_147	Contig-147	Contig147	1	274	64.2	.	62.4	255	147	Ctar-P11-C04	255	SIG	1	0	0	putative 4.2 kDa basic salivary peptide	s/4.2	seen											putative 4.2 kDa basic salivary peptide	7e-31	Ctar-147	120	61	61	100	100	1	5	2	FOR	CRISPR-associated helicase Cas3 [Salinispora arenicola CNS-205]	2.4	gi|159037594	34.7	43	929	34	5	809
ctar-contig_760	Contig-760	Contig760	1	131	61.1	.	62.6	112	760	Ctar-P19-G06	112	Ind	0	0	0	putative 4.2 kDa basic salivary peptide	s/4.2												60S ribosomal protein L24 - truncated at 5 prime	4	Ctar-295	18.5	20	90	40	22	50	6	1	FOR	putative 4.2 kDa basic salivary peptide	5.4	gi|38350681	33.5	18	62	88	29	43
GQP repeat family			32	1.82544
ctar-contig_31	Contig-31	Contig31	21	386	91.9	.	52.6	355	31	Ctar-P4-G01	499	Ind	0	0	0	putative GQP-rich salivary protein	s/GQP	truncated											putative GQP-rich salivary protein - truncated at 5 prime	9e-55	Ctar-31	201	91	91	100	100	1	1	3	FOR	putative GQP-rich salivary protein	5E-029	gi|38350697	129	96	157	72	61	28
ctar-contig_32	Contig-32	Contig32	9	437	91.6	.	49	414	32	Ctar-P8-B05	425	Cyt	0	0	1	putative GQP-rich salivary protein	s/GQP	truncated											putative GQP-rich salivary protein - truncated at 5 prime	1e-67	Ctar-32	244	111	111	100	100	1	2	4	FOR	putative GQP-rich salivary protein	5E-038	gi|38350697	159	122	157	71	78	28
ctar-contig_33	Contig-33	Contig33	2	498	91.6	.	53.4	468	33	Ctar-P11-G02	490	SIG	1	0	1	putative GQP-rich salivary protein	s/GQP	done											putative GQP-rich salivary protein	4e-69	Ctar-33	249	115	115	100	100	1	43	7	FOR	putative GQP-rich salivary protein	4E-033	gi|38350697	143	157	157	55	100	1
9.7 kDa family			16	0.912721
ctar-contig_29	Contig-29	Contig29	14	391	77.2	.	56.3	370	29	Ctar-P11-D07	370	Cyt	0	0	2	9.7 kDa family	s/9.7	truncated											9.7 kDa salivary peptide - truncated at 5 prime	7e-50	Ctar-29	184	79	79	100	100	1	3	2	FOR	GK23922	0.63	gi|194160659	36.6	116	3792	28	3	1658
ctar-contig_520	Contig-520	Contig520	1	282	64.5	.	57.4	263	520	Ctar-P11-G07	263	Cyt	0	0	1	9.7 kDa salivary peptide	s/9.7												putative salivary peptide	4e-21	Ctar-192	88.6	73	82	54	89	9	3	1	FOR	9.7 kDa salivary peptide [Culex pipiens quinquefasciatus]	4E-027	gi|170044924	123	63	102	82	62	37
ctar-contig_709	Contig-709	Contig709	1	214	62.1	.	57.9	195	709	Ctar-P18-B08	195	Ind	0	0	0	9.7 kDa salivary peptide	s/9.7												putative salivary peptide	0.011	Ctar-192	26.9	45	82	33	55	16	29	1	FOR	hypothetical protein CpipJ_CPIJ008464 [Culex pipiens quinquefasciatus]	9E-011	gi|170044892	69.3	52	93	51	56	42
7.8 kDa family			1	0.0570451
ctar-contig_761	Contig-761	Contig761	1	535	61.	.	57	516	761	Ctar-P19-G08	516	SIG	1	0	3	putative 7.8 kDa secreted peptide	s/7.8	seen											putative 7.8 kDa secreted peptide	3e-73	Ctar-761	263	121	121	100	100	1	53	2	FOR	putative 7.8 kDa secreted peptide	4E-005	gi|56417476	50.8	64	96	34	67	32
Cys rich family			2	0.11409
ctar-contig_368	Contig-368	Contig368	1	506	65.4	.	51.8	487	368	Ctar-P6-C06	487	SIG	2	0	0	putative salivary cysteine-rich peptide	s/cysrich	seen											putative salivary cysteine-rich peptide	3e-66	Ctar-368	239	113	113	100	100	1	97	1	FOR	salivary cysteine-rich peptide [Culex pipiens quinquefasciatus]	9E-060	gi|170072150	232	113	113	94	100	1
ctar-contig_300	Contig-300	Contig300	1	480	64.7	.	52.5	461	300	Ctar-P3-G08	461	SIG	2	0	0	putative salivary cysteine-rich peptide	s/cysrich	seen											putative salivary cysteine-rich peptide	4e-66	Ctar-300	239	113	113	100	100	1	73	2	FOR	salivary cysteine-rich peptide [Culex pipiens quinquefasciatus]	7E-059	gi|170072150	229	113	113	93	100	1
HHI repeat family			3	0.171135
ctar-contig_86	Contig-86	Contig86	3	282	68.8	.	52.1	263	86	Ctar-P19-B08	265	Ind	0	0	0	putative HHY salivary secreted peptide	s/hhi	done											putative HHY salivary secreted peptide	9e-21	Ctar-86	87.4	41	41	100	100	1	26	1	FOR	hypothetical protein CpipJ_CPIJ019221 [Culex pipiens quinquefasciatus]	9E-016	gi|170070003	85.9	41	41	97	100	1
Housekeeping
Cytoskeletal			11	0.627496
ctar-contig_441	Contig-441	Contig441	1	935	47.6	.	40.5		441	Ctar-P9-A06		Cyt	0	0	5	restin	cs	seen											restin - truncated at 5 prime	1e-141	Ctar-441	490	245	245	100	100	1	78	4	FOR	restin	1E-130	gi|170037680	469	270	410	90	66	88
ctar-contig_684	Contig-684	Contig684	1	235	64.8	.	45.5	216	684	Ctar-P17-B06	216	Ind	0	0	0	kakapo [Culex pipiens quinquefasciatus]	cs												aggrecan core protein - fragment	0.62	Ctar-212	21.2	27	312	37	9	24	3	12	FOR	kakapo [Culex pipiens quinquefasciatus]	8E-012	gi|170033490	72.8	36	7917	94		7882
ctar-contig_178	Contig-178	Contig178	3	491	80.8	.	48.5	472	178	Ctar-P3-B04	473	Cyt	0	0	1	Gelsolin	cs	no											ribosomal protein L23a - truncated at 5 prime	0.09	Ctar-217	23.9	32	208	40	15	29	23	4	FOR	Gelsolin	1E-060	gi|170036625	234	123	389	93	32	176
ctar-contig_496	Contig-496	Contig496	1	955	52.6	.	60.5		496	Ctar-P10-H01		Ind	0	0	0	dynein light chain	cs	seen											dynein light chain, putative - truncated at 5 prime	7e-61	Ctar-496	223	105	105	100	100	1	2	1	FOR	dynein light chain, putative [Aedes aegypti]	2E-056	gi|157113951	223	105	111	100	95	7
ctar-contig_514	Contig-514	Contig514	1	290	23.7	.	48.6	271	514	Ctar-P11-E11	271	Ind	0	0	0	Alpha tubulin	cs												aggrecan core protein - fragment	0.1	Ctar-212	24.3	42	312	35	13	37	18	13	REV	tubulin alpha-1 chain [Culex pipiens quinquefasciatus]	2E-022	gi|170042798	107	50	450	100	11	401
ctar-contig_140	Contig-140	Contig140	1	911	55.4	.	39		140	Ctar-P7-B08		SIG	1	0	7	actin 1D	cs	fragment											actin 1D - fragment	1e-177	Ctar-140	609	302	302	100	100	1	4	3	FOR	PREDICTED: similar to RE12057p isoform 2 [Nasonia vitripennis]	1E-171	gi|156554898	605	302	376	99	80	56
ctar-contig_139	Contig-139	Contig139	3	970	79.2	0.1	46	951	139	Ctar-P3-A11	798	Cyt	0	0	7	actin - truncated at 5 prime	cs	truncated											actin - truncated at 5 prime	1e-128	Ctar-139	446	221	221	100	100	1	2	3	FOR	PREDICTED: similar to RE12057p isoform 3	1E-123	gi|156554902	444	221	341	99	65	121
Extracellular matrix			7	0.399315
ctar-contig_365	Contig-365	Contig365	1	480	64.7	.	55.2	461	365	Ctar-P6-A09	461	Ind	0	0	0	vitronectin	extmat	seen											vitronectin - truncated at 5 prime	5e-75	OC-365	268	128	128	100	100	1	1	1	FOR	vitronectin	3E-064	gi|170063963	246	128	488	89	26	288
ctar-contig_398	Contig-398	Contig398	1	353	56.3	.	52.1	334	398	Ctar-P7-D04	334	Ind	0	0	0	papilin [Culex pipiens quinquefasciatus]	extmat												aggrecan core protein - fragment	0.53	Ctar-212	22.3	60	312	31	19	5	2	9	FOR	papilin [Culex pipiens quinquefasciatus]	2E-023	gi|170031256	111	48	2472	100	2	2425
ctar-contig_382	Contig-382	Contig382	1	913	55.2	.	50.2		382	Ctar-P7-A02		Cyt	0	0	1	fasciclin	extmat	seen											fasciclin - truncated at 5 prime	1e-100	Ctar-382	355	170	170	100	100	1	6	1	FOR	fasciclin	1E-083	gi|170037711	313	170	365	89	47	199
ctar-contig_256	Contig-256	Contig256	1	826	56.2	.	43.6	807	256	Ctar-P2-D03	807	Cyt	0	0	3	Chondroitin 6-sulfotransferase	extmat	seen											Chondroitin 6-sulfotransferase - truncated at 5 prime	1e-112	Ctar-256	394	190	190	100	100	1	127	1	FOR	AGAP005721-PA	2E-009	gi|158294651	66.6	208	400	21	52	195
ctar-contig_383	Contig-383	Contig383	1	980	49.8	.	53.8		383	Ctar-P7-A05		Cyt	0	0	2	annexin	extmat	seen											annexin x - truncated at 5 prime	1e-73	Ctar-383	265	133	133	100	100	1	13	1	FOR	annexin x	2E-063	gi|170044825	246	133	321	94	41	23
ctar-contig_211	Contig-211	Contig211	1	786	38.6	.	52.9		211	Ctar-P12-E07		Cyt	0	0	4	aggrecan core protein	extmat	seen											aggrecan core protein - fragment	1e-147	Ctar-211	511	260	260	100	100	1	4	12	FOR	aggrecan core protein	3E-087	gi|170050268	325	260	2531	65	10	0
ctar-contig_212	Contig-212	Contig212	1	963	24.5	.	54.9		212	Ctar-P14-C03		Cyt	0	0	5	aggrecan core protein	extmat												aggrecan core protein - fragment	1e-168	Ctar-212	483	251	312	100	80	1	19	20	FOR	aggrecan core protein	9E-094	gi|170050268	296	252	2531	64	10	0
Immunity			4	0.22818
ctar-contig_348	Contig-348	Contig348	1	485	23.2	.	52.8	466	348	Ctar-P5-D10	466	Cyt	0	0	2	Sptzle 1B	imm	seen											Sptzle 1B - truncated at 5 prime	2e-54	Ctar-348	200	97	97	100	100	1	75	1	FOR	Sptzle 1B	2E-038	gi|170041314	161	97	326	80	30	230
ctar-contig_176	Contig-176	Contig176	3	852	49.5	.	46.2		176	Ctar-P2-A04	290	Cyt	0	0	2	CUB domain serine protease	imm/serine protease	no											membrane protease 3 - truncated at 5 prime	3e-61	Ctar-175	224	158	267	67	59	1	1	3	FOR	transmembrane protease [Culex pipiens quinquefasciatus]	1E-073	gi|170042333	280	164	291	82	56	8
Amino acid metabolism			21	1.19795
ctar-contig_501	Contig-501	Contig501	1	574	60.2	.	50.5	555	501	Ctar-P11-A05	555	Cyt	0	0	2	threonine dehydratase/deaminase	met aa	seen											threonine dehydratase/deaminase - truncated at 5 prime	4e-84	Ctar-501	299	149	149	100	100	1	10	1	FOR	threonine dehydratase/deaminase [Culex pipiens quinquefasciatus]	1E-077	gi|170050264	292	149	469	97	32	321
ctar-contig_510	Contig-510	Contig510	1	353	50.5	.	64	334	510	Ctar-P11-D01	334	Ind	0	0	0	spermidine synthase	met aa												ezrin-radixin-moesin-binding phosphoprotein 50 - truncated at 5 prime	1.5	Ctar-676	20.8	52	99	32	53	40	7	1	FOR	spermidine synthase	7E-022	gi|170032648	106	54	289	92	19	236
ctar-contig_697	Contig-697	Contig697	1	271	34.1	.	56.5	252	697	Ctar-P17-F04	252	Ind	0	0	0	serine hydroxymethyltransferase [Culex pipiens quinquefasciatus]	met aa												30 kDa salivary gland allergen/Aegyptin	0.15	Ctar-55	23.5	33	246	33	13	177	32	1	FOR	serine hydroxymethyltransferase [Culex pipiens quinquefasciatus]	7E-016	gi|170052865	86.3	48	467	83	10	420
ctar-contig_357	Contig-357	Contig357	1	1019	49.3	.	55.5		357	Ctar-P5-G04		Cyt	0	0	7	Puromycin-sensitive aminopeptidase	met aa	seen											Puromycin-sensitive aminopeptidase - fragment	1e-162	Ctar-357	559	279	279	100	100	1	1	2	FOR	aminopeptidase 2, mitochondrial [Culex pipiens quinquefasciatus]	1E-142	gi|170029683	509	344	900	75	38	516
ctar-contig_145	Contig-145	Contig145	1	887	52.	0.1	49.8		145	Ctar-P6-B01		Cyt	0	0	3	kynurenine formamidase	met aa	seen											kynurenine formamidase - truncated at 5 prime	6e-84	Ctar-145	299	153	153	100	100	1	323	2	FOR	kynurenine formamidase [Culex pipiens quinquefasciatus]	1E-121	gi|170029822	285	153	307	92	50	69
ctar-contig_418	Contig-418	Contig418	1	411	64.2	.	44.5	392	418	Ctar-P8-B07	392	Cyt	0	0	2	glutamate carboxypeptidase	met aa	seen											glutamate carboxypeptidase - truncated at 5 prime	4e-61	Ctar-418	222	106	106	100	100	1	9	2	FOR	glutamate carboxypeptidase [Culex pipiens quinquefasciatus]	7E-056	gi|170064276	219	106	480	98	22	375
ctar-contig_458	Contig-458	Contig458	1	232	62.5	.	50.9	213	458	Ctar-P9-E11	213	Ind	0	0	0	D-aspartate oxidase	met aa												conserved hypothetical protein - truncated at 5 prime	0.62	Ctar-480	21.2	37	106	32	35	9	49	1	REV	d-amino acid oxidase	2E-023	gi|170062616	111	58	236	93	25	179
ctar-contig_576	Contig-576	Contig576	1	830	55.2	.	61.1	811	576	Ctar-P13-F07	811	Ind	0	0	0	d-amino acid oxidase	met aa												DNA-directed RNA polymeraseI	0.94	Ctar-320	23.1	32	131	37	24	41	527	1	REV	d-amino acid oxidase	8E-027	gi|170042168	124	60	345	95	17	286
ctar-contig_607	Contig-607	Contig607	1	1005	46.2	0.1	44.9	987	607	Ctar-P14-F08		Cyt	0	0	5	aminomethyltransferase, mitochondrial	met aa	fragment											aminomethyltransferase, mitochondrial - fragment	1e-168	Ctar-607	579	291	291	100	100	1	2	3	FOR	aminomethyltransferase, mitochondrial [Culex pipiens quinquefasciatus]	1E-169	gi|170061082	597	313	413	94	76	93
ctar-contig_79	Contig-79	Contig79	6	606	91.	0.3	57.3	587	79	Ctar-P13-B06	585	Ind	0	0	0	4-aminobutyrate aminotransferase, mitochondrial	met aa	no											aggrecan core protein - fragment	0.65	Ctar-212	23.1	44	312	38	14	6	25	7	FOR	4-aminobutyrate aminotransferase, mitochondrial [Culex pipiens quinquefasciatus]	4E-027	gi|170045586	124	71	387	88	18	318
ctar-contig_80	Contig-80	Contig80	1	555	64.7	.	59.5	536	80	Ctar-P1-E09	536	Ind	0	0	0	4-aminobutyrate aminotransferase, mitochondrial	met aa	no											aggrecan core protein - fragment	0.58	Ctar-212	23.1	44	312	38	14	6	21	7	FOR	4-aminobutyrate aminotransferase, mitochondrial [Culex pipiens quinquefasciatus]	4E-022	gi|170045586	107	57	387	91	15	331
ctar-contig_81	Contig-81	Contig81	1	569	64.8	.	59.4	550	81	Ctar-P6-A12	550	Ind	0	0	0	4-aminobutyrate aminotransferase, mitochondrial	met aa	no											conserved hypothetical protein - truncated at 3 prime	0.78	Ctar-369	22.7	23	157	30	15	134	350	1	FOR	4-aminobutyrate aminotransferase, mitochondrial [Culex pipiens quinquefasciatus]	2E-025	gi|170045586	118	61	387	95	16	327
ctar-contig_82	Contig-82	Contig82	1	558	53.8	.	59.5	539	82	Ctar-P13-A03	539	Ind	0	0	0	4-aminobutyrate aminotransferase, mitochondrial	met aa	no											putative GQP-rich salivary protein	0.45	Ctar-33	23.5	50	115	34	43	44	40	3	FOR	4-aminobutyrate aminotransferase, mitochondrial [Culex pipiens quinquefasciatus]	3E-020	gi|170045586	101	51	387	96	13	337
ctar-contig_144	Contig-144	Contig144	3	432	90.3	.	51.4	413	144	CXTLO8.H01_08031808X3	404	Cyt	0	0	2	kynurenine formamidase - truncated at 5 prime	met/aa	truncated											kynurenine formamidase - truncated at 5 prime	1e-70	Ctar-144	254	128	128	100	100	1	3	2	FOR	kynurenine formamidase [Culex pipiens quinquefasciatus]	5E-060	gi|170029822	233	128	307	90	42	180
Carbohydrate metabolism			15	0.855676
ctar-contig_596	Contig-596	Contig596	1	954	51.2	.	51.9		596	Ctar-P14-B11		SIG	1	0	6	UDP-glucuronosyltransferase	met carb	fragment											UDP-glucuronosyltransferase - truncated at 3 prime	1e-179	Ctar-596	617	304	304	100	100	1	42	3	FOR	UDP-glucuronosyltransferase 1-1 [Culex pipiens quinquefasciatus]	1E-156	gi|170028271	553	305	521	88	59	1
ctar-contig_604	Contig-604	Contig604	1	783	55.4	.	53.8	764	604	Ctar-P14-F02	764	Cyt	0	0	7	UDP-glucose pyrophosphorylase	met carb	seen											UDP-glucose pyrophosphorylase - truncated at 5 prime	1e-86	Ctar-604	308	155	155	100	100	1	2	1	FOR	utp-glucose-1-phosphate uridylyltransferase 2 [Aedes aegypti]	1E-081	gi|157110519	306	155	513	98	30	359
ctar-contig_274	Contig-274	Contig274	1	976	51.6	.	43.4		274	Ctar-P3-A01		Cyt	0	0	10	starch branching enzyme	met carb	fragment											starch branching enzyme - fragment	0	Ctar-274	687	323	323	100	100	1	7	1	FOR	deltamethrin resistance-associated NYD-GBE [Culex pipiens quinquefasciatus]	0.0	gi|170039584	663	323	689	95	47	289
ctar-contig_770	Contig-770	Contig770	1	150	62.6	.	65.3	131	770	Ctar-P20-A08	131	Ind	0	0	0	ribulose-5-phosphate-3-epimerase	met carb												aggrecan core protein - fragment	1.8	Ctar-212	19.6	27	312	44	9	19	26	4	REV	ribulose-phosphate 3-epimerase [Culex pipiens quinquefasciatus]	9.3	gi|170049894	32.7	16	224	93	7	209
ctar-contig_781	Contig-781	Contig781	1	155	56.8	.	65.2	136	781	Ctar-P20-E11	136	Ind	0	0	0	ribulose-5-phosphate-3-epimerase	met carb												aggrecan core protein - fragment	1.8	Ctar-212	19.6	27	312	44	9	19	28	4	REV	ribulose-phosphate 3-epimerase [Culex pipiens quinquefasciatus]	79	gi|170049894	29.6	14	224	92	6	211
ctar-contig_624	Contig-624	Contig624	1	219	63.7	.	61.6	200	624	Ctar-P15-C12	200	Ind	0	0	0	Predicted glyoxalase	met carb												Nuclear transport receptor LGL2 (importin beta superfamily) - truncated at 5	0.28	Ctar-699	22.3	24	208	33	12	91	40	1	FOR	glyoxalase domain-containing protein 4 [Culex pipiens quinquefasciatus]	5E-016	gi|170040437	86.7	41	284	95	14	244
ctar-contig_294	Contig-294	Contig294	1	759	45.3	.	49.3	740	294	Ctar-P3-F05	740	Cyt	0	0	3	hydroxypyruvate isomerase	met carb	seen											hydroxypyruvate isomerase - truncated at 5 prime	1e-128	Ctar-294	444	213	213	100	100	1	1	1	FOR	hydroxypyruvate isomerase [Culex pipiens quinquefasciatus]	1E-105	gi|170042214	384	212	265	86	80	57
ctar-contig_156	Contig-156	Contig156	4	230	85.4	.	56.1	211	156	Ctar-P6-H09	192	Ind	0	0	0	glycoside hydrolase	met carb	no											trypsin-like salivary secreted protein - truncated at 5 prime	1.4	Ctar-270	20	20	259	40	8	125	41	1	REV	glycoside hydrolase	6E-007	gi|170056725	56.6	49	519	63	9	468
ctar-contig_623	Contig-623	Contig623	1	223	58.6	0.4	53.4	204	623	Ctar-P15-C08	204	Ind	0	0	0	Glyceraldehyde 3-phosphate dehydrogenase	met carb												Glyceraldehyde 3-phosphate dehydrogenase - truncated at 5 prime	6e-25	Ctar-646	100	49	99	97	49	44	2	2	FOR	conserved hypothetical protein [Culex pipiens quinquefasciatus]	3E-021	gi|170038422	104	49	332	100	15	284
ctar-contig_321	Contig-321	Contig321	1	789	59.7	.	41.2	770	321	Ctar-P4-F07	770	Cyt	0	0	6	galactokinase	met carb	seen											galactokinase - truncated at 5 prime	1e-131	Ctar-321	456	232	232	100	100	1	3	2	FOR	galactokinase	1E-112	gi|170059813	407	232	385	87	60	154
ctar-contig_559	Contig-559	Contig559	1	555	65.2	.	56.8	536	559	Ctar-P13-B09	536	Ind	0	0	0	enolase	met carb												apolipophorin fragment	0.58	Ctar-312	23.1	49	298	24	16	114	24	1	REV	PREDICTED: hypothetical protein	3E-024	gi|156551934	114	59	337	94	18	278
ctar-contig_379	Contig-379	Contig379	1	730	63.1	0.1	51.9	711	379	Ctar-P6-G02	711	Cyt	0	0	1	6-phosphogluconolactonase	met carb	seen											6-phosphogluconolactonase - truncated at 5 prime	1e-107	Ctar-379	378	185	185	100	100	1	26	1	FOR	6-phosphogluconolactonase [Aedes aegypti]	3E-081	gi|157103954	305	186	251	80	74	66
Energy metabolism			30	1.71135
ctar-contig_338	Contig-338	Contig338	1	765	35.2	.	57.6		338	Ctar-P5-C01		Cyt	0	0	1	malic enzyme	met en	seen											malic enzyme - truncated at 5 prime	1e-47	Ctar-338	178	87	87	100	100	1	76	1	FOR	malic enzyme	7E-048	gi|170052885	194	104	653	92	16	550
ctar-contig_364	Contig-364	Contig364	1	986	52.2	.	37.9		364	Ctar-P6-A08		Cyt	0	0	2	ubiquinol-cytochrome c reductase complex core protein	met en	seen											ubiquinol-cytochrome c reductase complex core protein - truncated at 3 prime	1e-158	Ctar-364	545	279	279	100	100	1	141	4	FOR	ubiquinol-cytochrome c reductase complex core protein [Culex pipiens	1E-148	gi|170052262	528	279	439	95	64	1
ctar-contig_796	Contig-796	Contig796	1	612	31.4	.	39.2		796	CXTL28.D04_08031808X3		Cyt	0	0	1	ubiquinol-cytochrome c reductase complex core protein	met en	seen											ubiquinol-cytochrome c reductase complex core protein - fragment	1e-106	Ctar-796	372	187	187	100	100	1	23	1	FOR	ubiquinol-cytochrome c reductase complex core protein [Culex pipiens	3E-094	gi|170052262	347	194	439	88	44	180
ctar-contig_225	Contig-225	Contig225	1	415	65.3	.	43.6	396	225	Ctar-P1-D04	396	Ind	0	0	0	NADH:ubiquinone oxidoreductase, NDUFB6/B17 subunit	met en	seen											NADH:ubiquinone oxidoreductase, NDUFB6/B17 subunit - truncated at 5 prime	9e-62	Ctar-225	224	104	104	100	100	1	1	1	FOR	lethal 35Di	2E-055	gi|170028542	218	104	162	97	64	59
ctar-contig_753	Contig-753	Contig753	1	330	63.9	.	52.7	311	753	Ctar-P19-F02	311	Cyt	0	0	1	NADH:ubiquinone oxidoreductase, B16.6 subunit/cell death-regulatory protein	met en												30 kDa salivary gland allergen/Aegyptin -2	0.47	Ctar-57	22.3	39	240	38	16	110	70	2	FOR	cell death-regulatory protein GRIM19 [Culex pipiens quinquefasciatus]	3E-027	gi|170029300	124	59	150	94	39	92
ctar-contig_238	Contig-238	Contig238	1	449	65.	.	47	430	238	Ctar-P1-G12	430	SIG	1	0	3	mitochondrial NADH-ubiquinone oxidoreductase AGGG subunit	met en	seen											mitochondrial NADH-ubiquinone oxidoreductase AGGG subunit	2e-60	Ctar-238	219	102	102	100	100	1	30	1	FOR	mitochondrial NADH-ubiquinone oxidoreductase AGGG subunit [Culex pipiens	4E-052	gi|170046848	206	102	102	93	100	1
ctar-contig_327	Contig-327	Contig327	1	540	59.4	.	41.1	521	327	Ctar-P5-A01	521	Cyt	0	0	1	mitochondrial NADH:ubiquinone oxidoreductase B14.7 subunit	met en	seen											mitochondrial NADH:ubiquinone oxidoreductase B14.7 subunit - truncated at 5	4e-85	Ctar-327	302	148	148	100	100	1	6	1	FOR	mitochondrial NADH:ubiquinone oxidoreductase B14.7 subunit [Culex pipiens	6E-074	gi|170050968	279	148	165	91	90	18
ctar-contig_287	Contig-287	Contig287	1	936	53.6	.	45.5		287	Ctar-P3-D11		Cyt	0	0	2	mitochondrial malate dehydrogenase	met en	seen											mitochondrial malate dehydrogenase - truncated at 5 prime	1e-131	Ctar-287	457	235	235	100	100	1	2	3	FOR	mitochondrial malate dehydrogenase 2 [Culex pipiens quinquefasciatus]	1E-124	gi|170044455	448	235	337	97	70	103
ctar-contig_291	Contig-291	Contig291	1	613	64.1	.	47.6	594	291	Ctar-P3-E10	594	Cyt	0	0	2	mitochondrial ATP synthase F chain	met en	seen											mitochondrial ATP synthase F chain	9e-67	Ctar-291	241	107	107	100	100	1	21	1	FOR	mitochondrial ATP synthase F chain [Culex pipiens quinquefasciatus]	1E-061	gi|170037788	239	107	107	98	100	1
ctar-contig_445	Contig-445	Contig445	1	403	63.4	.	52.1	384	445	Ctar-P9-B02	384	Cyt	0	0	1	mitochondrial ATP synthase F chain	met en												mitochondrial ATP synthase F chain	3e-28	Ctar-291	113	47	107	100	44	61	2	1	FOR	mitochondrial ATP synthase F chain [Culex pipiens quinquefasciatus]	5E-024	gi|170037788	113	47	107	100	44	61
ctar-contig_751	Contig-751	Contig751	1	125	56.5	.	58.4	106	751	Ctar-P19-E06	106	Ind	0	0	0	mitochondrial ATP synthase alpha subunit	met en												conserved hypothetical protein - truncated at 5 prime	3.1	Ctar-260	18.9	14	234	50	6	75	31	2	REV	ATP synthase alpha subunit mitochondrial [Aedes aegypti]	2.4	gi|157131648	34.7	17	551	88	3	535
ctar-contig_494	Contig-494	Contig494	1	923	53.3	.	38.9		494	Ctar-P10-G02		Cyt	0	0	5	malic enzyme	met en	fragment											malic enzyme - fragment	1e-180	Ctar-494	619	306	306	100	100	1	5	1	FOR	malic enzyme	1E-173	gi|170052885	611	306	653	97	47	258
ctar-contig_136	Contig-136	Contig136	5	324	69.2	.	50.9	301	136	Ctar-P12-H06	308	Cyt	0	0	1	malate dehydrogenase	met en	no											conserved hypothetical protein - fragment	0.071	Ctar-354	25	44	268	29	16	105	18	3	FOR	malate dehydrogenase	4E-034	gi|170032399	146	73	329	98	22	257
ctar-contig_571	Contig-571	Contig571	1	626	63.6	.	41.9	607	571	Ctar-P13-E08	607	Cyt	0	0	4	hexokinase	met en	seen											hexokinase - truncated at 5 prime	1e-99	Ctar-571	350	175	175	100	100	1	10	1	FOR	hexokinase	2E-094	gi|170045020	348	175	449	98	39	275
ctar-contig_646	Contig-646	Contig646	1	367	63.6	.	45.2	348	646	Ctar-P16-A02	348	Ind	0	0	0	Glyceraldehyde 3-phosphate dehydrogenase	met en	seen											Glyceraldehyde 3-phosphate dehydrogenase - truncated at 5 prime	3e-55	Ctar-646	202	99	99	100	100	1	21	2	FOR	conserved hypothetical protein [Culex pipiens quinquefasciatus]	4E-049	gi|170038422	196	99	332	97	30	234
ctar-contig_353	Contig-353	Contig353	1	578	46.8	.	73.7	559	353	Ctar-P5-F08	559	SIG	1	0	0	cytochrome c oxidase subunit III	met en	seen											ribosomal protein S6 - fragment	1.8	Ctar-255	21.6	27	230	37	12	134	1	4	REV	cytochrome c oxidase subunit III	5E-088	gi|89146802	326	181	262	91	69	78
ctar-contig_282	Contig-282	Contig282	1	334	64.4	.	49.1	315	282	Ctar-P3-D01	315	Ind	0	0	0	cytochrome c oxidase polypeptide VIIC	met en												16.7 kDa salivary family member	0.36	Ctar-1	22.7	25	114	40	22	10	186	1	FOR	zinc finger protein	2E-022	gi|170045651	108	51	586	98	9	536
ctar-contig_392	Contig-392	Contig392	1	895	53.4	0.1	44.5		392	Ctar-P7-C03		Cyt	0	0	6	cytochrome B561	met en												40S ribosomal protein S2 - truncated at 5 prime	0.79	Ctar-61	23.5	53	239	35	22	18	3	1	REV	cytochrome B561	1E-154	gi|170042680	423	216	545	96	40	152
ctar-contig_290	Contig-290	Contig290	1	726	61.5	.	42.8	707	290	Ctar-P3-E08	707	Ind	0	0	0	Citrate synthase	met en	seen											Citrate synthase - truncated at 5 prime	2e-84	Ctar-290	301	146	146	100	100	1	7	1	FOR	AGAP012048-PA	7E-079	gi|158300600	296	146	466	97	31	321
ctar-contig_396	Contig-396	Contig396	1	951	52.9	.	39.2		396	Ctar-P7-D02		Cyt	0	0	9	ATP-citrate synthase	met en	fragment											ATP-citrate synthase - fragment	0	Ctar-396	640	316	316	100	100	1	4	1	FOR	ATP-citrate synthase	0.0	gi|170029202	636	316	1096	98	29	651
ctar-contig_411	Contig-411	Contig411	1	921	54.8	.	36.6		411	Ctar-P7-H05		Cyt	0	0	7	ATP synthase beta subunit	met en	fragment											ATP synthase beta subunit - fragment	1e-173	Ctar-411	595	306	306	100	100	1	20	3	REV	ATP synthase beta subunit [Aedes aegypti]	1E-164	gi|157136033	581	306	504	97	61	67
ctar-contig_326	Contig-326	Contig326	1	683	61.8	0.1	46.4	664	326	Ctar-P4-H05	664	Cyt	0	0	1	ATP synthase beta subunit	met en	seen											ATP synthase beta subunit - truncated at 5 prime	6e-62	Ctar-326	226	115	115	100	100	1	33	1	FOR	ATP synthase beta subunit [Aedes aegypti]	6E-056	gi|157136033	220	119	504	94	24	386
ctar-contig_470	Contig-470	Contig470	1	566	64.5	.	45.4	547	470	Ctar-P10-A11	547	Cyt	0	0	2	ATP synthase B chain, mitochondrial	met en												ATP synthase B chain, mitochondrial - truncated at 5 prime	4e-78	Ctar-362	279	140	162	99	86	23	4	1	FOR	ATP synthase B chain, mitochondrial [Culex pipiens quinquefasciatus]	3E-072	gi|170039307	274	139	238	97	58	100
ctar-contig_362	Contig-362	Contig362	1	679	53.5	.	46.4	660	362	Ctar-P5-H06	660	Cyt	0	0	5	ATP synthase B chain, mitochondrial	met en	seen											ATP synthase B chain, mitochondrial - truncated at 5 prime	9e-92	Ctar-362	325	162	162	100	100	1	12	1	FOR	ATP synthase B chain, mitochondrial [Culex pipiens quinquefasciatus]	3E-085	gi|170039307	318	162	238	97	68	77
ctar-contig_805	Contig-805	Contig805	1	308	33.4	0.3	51	289	805	CXTM32.H08_08031808X3	289	Ind	0	0	0	mitochondrial NADH-ubiquinone oxidoreductase 9 kDa subunit-like protein	met en												serine protease htra2 - truncated at 5 prime	0.55	Ctar-280	21.9	31	127	38	24	20	100	1	FOR	conserved hypothetical protein [Culex pipiens quinquefasciatus]	3E-029	gi|170053762	130	64	101	93	63	38
ctar-contig_446	Contig-446	Contig446	1	722	63.	.	42.4		446	Ctar-P9-B04		Cyt	0	0	1	ATP synthase gamma chain, mitochondrial	met en	seen											ATP synthase gamma chain, mitochondrial - truncated at 5 prime	1e-123	Ctar-446	428	218	218	100	100	1	180	2	REV	ATP synthase gamma chain, mitochondrial [Culex pipiens quinquefasciatus]	1E-107	gi|170030340	391	218	297	90	73	80
Intermediate/secondary metabolism			4	0.22818
ctar-contig_242	Contig-242	Contig242	1	575	64.2	.	55.1	556	242	Ctar-P2-A06	556	Cyt	0	0	1	methyl enetetrahydrofolate dehydrogenase [Culex pipiens quinquefasciatus]	met int												3-ketoacyl-CoA thiolase - truncated at 5 prime	0.27	Ctar-692	24.3	25	302	36	8	64	62	3	REV	methyl enetetrahydrofolate dehydrogenase [Culex pipiens quinquefasciatus]	9E-016	gi|170057828	86.7	40	741	100	5	702
ctar-contig_718	Contig-718	Contig718	1	271	62.8	.	53.5	252	718	Ctar-P18-D10	252	Cyt	0	0	1	Cytochrome P450 CYP3/CYP5/CYP6/CYP9 subfamilies	met secondary												Endoribonuclease XendoU - truncated at 5 prime	0.77	Ctar-325	21.2	28	257	35	11	22	2	3	FOR	cytochrome P450 17A1	5E-025	gi|170049290	116	62	540	88	11	478
ctar-contig_265	Contig-265	Contig265	1	635	64.4	.	49.3	616	265	Ctar-P2-G01	616	Cyt	0	0	2	alcohol dehydrogenase	met secondary												serine protease - truncated at 5 prime	0.31	Ctar-556	24.3	40	105	37	38	64	312	1	FOR	alcohol dehydrogenase [Aedes aegypti]	1E-088	gi|157113462	254	132	375	90	35	189
ctar-contig_435	Contig-435	Contig435	1	541	65.5	.	49.5	522	435	Ctar-P8-F09	522	Cyt	0	0	1	peroxiredoxin	met ox	seen											peroxiredoxin-4 - truncated at 5 prime	9e-79	Ctar-435	281	135	135	100	100	1	3	2	FOR	peroxiredoxin-4	4E-074	gi|170051146	280	135	252	99	54	118
Lipid metabolism			10	0.570451
ctar-contig_515	Contig-515	Contig515	1	682	59.5	.	46.5	663	515	Ctar-P11-F01	663	Cyt	0	0	4	saposin	met lipid	seen											saposin - truncated at 5 prime	1e-127	Ctar-515	441	212	212	100	100	1	3	1	FOR	saposin [Culex pipiens quinquefasciatus]	1E-118	gi|170057908	426	212	1017	95	21	79
ctar-contig_481	Contig-481	Contig481	1	1033	37.3	0.1	52.8	1014	481	Ctar-P10-D07	1014	Cyt	0	0	4	Long-chain acyl-CoA synthetases	met lipid	seen											Long-chain acyl-CoA synthetases - truncated at 5 prime	7e-81	Ctar-481	289	145	145	100	100	1	12	1	FOR	conserved hypothetical protein [Culex pipiens quinquefasciatus]	2E-075	gi|170050090	286	145	645	97	22	501
ctar-contig_791	Contig-791	Contig791	1	776	25.2	.	47.6		791	CXTL13.E02_08031808X3		Cyt	0	0	6	lipin	met lipid												putative GQP-rich salivary protein - truncated at 5 prime	0.3	Ctar-32	24.6	27	111	33	24	46	12	4	FOR	lipin-3	2E-028	gi|170030906	129	107	1029	65	10	574
ctar-contig_297	Contig-297	Contig297	1	710	56.2	.	56.8	691	297	Ctar-P3-G03	691	Ind	0	0	0	glycerol-3-phosphate acyltransferase [Culex pipiens quinquefasciatus]	met lipid												glycerol-3-phosphate acyltransferase - truncated at 5 prime	2e-25	Ctar-619	104	53	118	100	45	61	11	3	FOR	glycerol-3-phosphate acyltransferase [Culex pipiens quinquefasciatus]	9E-018	gi|170030668	94	53	872	86	6	820
ctar-contig_619	Contig-619	Contig619	1	759	53.2	.	49.7	740	619	Ctar-P15-A07	740	Cyt	0	0	2	glycerol-3-phosphate acyltransferase	met lipid	seen											glycerol-3-phosphate acyltransferase - truncated at 5 prime	9e-64	Ctar-619	232	118	118	100	100	1	16	2	FOR	glycerol-3-phosphate acyltransferase [Culex pipiens quinquefasciatus]	4E-056	gi|170030668	221	118	872	94	14	755
ctar-contig_257	Contig-257	Contig257	1	937	26.8	0.1	46.4		257	Ctar-P2-D09		Cyt	0	0	4	fatty acid synthase S-acetyltransferase	met lipid	seen											fatty acid synthase S-acetyltransferase - fragment	1e-160	Ctar-257	551	273	273	100	100	1	28	1	FOR	fatty acid synthase S-acetyltransferase [Culex pipiens quinquefasciatus]	1E-143	gi|170038418	510	274	2419	94	11	2129
ctar-contig_550	Contig-550	Contig550	1	1037	45.8	.	45.8		550	Ctar-P12-G05		Cyt	0	0	1	Acetyl-CoA acetyltransferase	met lipid	seen											Acetyl-CoA acetyltransferase - truncated at 5 prime	1e-138	Ctar-550	481	239	239	100	100	1	11	1	FOR	trifunctional enzyme beta subunit [Culex pipiens quinquefasciatus]	1E-133	gi|170067602	479	239	467	99	51	229
ctar-contig_692	Contig-692	Contig692	1	1052	47.9	0.1	45.2	1033	692	Ctar-P17-D07	1033	Cyt	0	0	4	3-ketoacyl-CoA thiolase	met lipid	fragment											3-ketoacyl-CoA thiolase - truncated at 5 prime	1e-168	Ctar-692	573	288	302	100	95	1	5	2	FOR	3-ketoacyl-CoA thiolase [Culex pipiens quinquefasciatus]	1E-157	gi|170032282	549	288	398	95	72	97
ctar-contig_315	Contig-315	Contig315	1	1005	50.9	0.1	44.9	986	315	Ctar-P4-D03	986	Cyt	0	0	9	3-hydroxyacyl-coa dehyrogenase	met lipid	seen											aggrecan core protein - fragment	0.022	Ctar-212	28.9	76	312	31	24	17	167	11	FOR	3-hydroxyacyl-coa dehyrogenase [Culex pipiens quinquefasciatus]	1E-147	gi|170041182	524	270	305	97	89	36
ctar-contig_469	Contig-469	Contig469	1	977	49.9	.	44.9		469	Ctar-P10-A06		Cyt	0	0	6	2-oxoisovalerate dehydrogenase subunit alpha, mitochondrial	met lipid	seen											2-oxoisovalerate dehydrogenase subunit alpha, mitochondrial - truncated at 5	1e-156	Ctar-469	541	264	264	100	100	1	3	1	FOR	2-oxoisovalerate dehydrogenase subunit alpha, mitochondrial [Culex pipiens	1E-145	gi|170053106	518	264	438	94	60	175
Nucleic acid metabolism			2	0.11409
ctar-contig_349	Contig-349	Contig349	1	913	50.2	0.2	47.9	894	349	Ctar-P5-E02	894	Cyt	0	0	4	purine biosynthesis protein	met nuc	seen											purine biosynthesis protein 6, pur6 - truncated at 5 prime	1e-154	Ctar-349	534	267	267	100	100	1	2	2	FOR	purine biosynthesis protein 6, pur6 [Culex pipiens quinquefasciatus]	1E-146	gi|170045976	520	267	429	96	62	163
ctar-contig_219	Contig-219	Contig219	1	255	63.6	.	48.2	236	219	Ctar-P1-B05	236	Ind	0	0	0	cytidine deaminase	met nuc												restin - truncated at 5 prime	0.14	Ctar-441	23.5	45	245	26	18	7	3	5	FOR	cytidine deaminase	4E-030	gi|170032339	133	65	156	95	42	92
Nuclear regulation			6	0.34227
ctar-contig_575	Contig-575	Contig575	1	395	58.4	.	50.6	376	575	Ctar-P13-F01	376	Ind	0	0	0	Histone H4	nr	seen											Histone H4 - truncated at 5 prime	1e-52	Ctar-575	194	97	97	100	100	1	2	2	FOR	PREDICTED: similar to Hist1h4c protein	1E-049	gi|194223075	198	118	199	87	59	7
ctar-contig_237	Contig-237	Contig237	1	270	63.1	.	54.4	251	237	Ctar-P1-G10	251	Ind	0	0	0	Histone H3 (Lys4) methyltransferase complex, subunit CPS25/DPY-30	nr												annexin x - truncated at 5 prime	0.26	Ctar-383	22.7	25	133	32	19	57	81	1	FOR	conserved hypothetical protein [Culex pipiens quinquefasciatus]	5E-019	gi|170036523	96.7	48	77	95	62	30
ctar-contig_724	Contig-724	Contig724	1	492	62.7	.	57.1	473	724	Ctar-P18-F04	473	Ind	0	0	0	DNA repair protein Rad62 [Culex pipiens quinquefasciatus]	nr												40S ribosomal protein S10 - truncated at 5 prime	0.29	Ctar-373	23.9	55	124	34	44	48	6	2	FOR	DNA repair protein Rad62 [Culex pipiens quinquefasciatus]	2E-027	gi|170048628	124	66	308	86	21	242
ctar-contig_566	Contig-566	Contig566	1	772	59.4	.	52.2	753	566	Ctar-P13-D12	753	Cyt	0	0	3	Cell cycle-associated protein	nr	seen											Cell cycle-associated protein - truncated at 5 prime	1e-120	Ctar-566	418	199	199	100	100	1	5	1	FOR	maintenance of ploidy protein mob1 [Culex pipiens quinquefasciatus]	1E-113	gi|170047541	410	199	218	97	91	20
ctar-contig_429	Contig-429	Contig429	1	542	59.8	.	56.6	523	429	Ctar-P8-D12	523	Ind	0	0	0	ATP-dependent DNA helicase hus2	nr	seen											putative threonine-rich salivary mucin - truncated at 5 prime	9e-65	Ctar-246	234	135	136	94	99	1	32	1	FOR	putative threonine-rich salivary mucin	1E-038	gi|38350635	162	155	175	61	89	27
ctar-contig_391	Contig-391	Contig391	1	474	64.8	.	46.4	455	391	Ctar-P7-C01	455	Cyt	0	0	1	anamorsin	nr	seen											anamorsin - truncated at 5 prime	2e-70	Ctar-391	253	123	123	100	100	1	1	1	FOR	anamorsin	4E-062	gi|170046630	239	123	261	94	47	139
Protein export machinery			15	0.855676
ctar-contig_432	Contig-432	Contig432	1	705	61.1	.	57.7	686	432	Ctar-P8-E08	686	Ind	0	0	0	Transport protein Sec61, alpha subunit	pe												30 kDa salivary gland allergen/Aegyptin	3	Ctar-55	21.2	38	246	31	15	44	15	3	REV	transport protein Sec61 subunit alpha 2 [Culex pipiens quinquefasciatus]	4E-031	gi|170045155	138	69	476	100	14	408
ctar-contig_356	Contig-356	Contig356	1	689	62.3	.	58.2	670	356	Ctar-P5-G03	670	Ind	0	0	0	Transport protein Sec61, alpha subunit	pe												30 kDa salivary gland allergen/Aegyptin	2.9	Ctar-55	21.2	38	246	31	15	44	8	2	REV	transport protein Sec61 subunit alpha 2 [Culex pipiens quinquefasciatus]	6E-027	gi|170045155	124	62	476	100	13	414
ctar-contig_589	Contig-589	Contig589	1	1035	45.5	.	43.9	1016	589	Ctar-P14-A03	1016	Cyt	0	0	1	translocon-associated protein subunit alpha	pe	seen											translocon-associated protein subunit alpha - truncated at 5 prime	1e-146	Ctar-589	505	253	253	100	100	1	6	3	FOR	translocon-associated protein subunit alpha [Culex pipiens quinquefasciatus]	1E-134	gi|170067248	483	249	291	97	86	42
ctar-contig_168	Contig-168	Contig168	3	393	78.1	.	58.5	369	168	Ctar-P4-A11	352	Ind	0	0	0	signal peptidase I	pe	no											long form D7 salivary protein	1.4	Ctar-35	21.2	27	313	37	9	147	218	1	FOR	microsomal signal peptidase 18 kDa subunit [Culex pipiens quinquefasciatus]	3E-023	gi|170064704	110	52	184	100	28	133
ctar-contig_359	Contig-359	Contig359	1	710	53.3	.	49.7	691	359	Ctar-P5-G06	691	Ind	0	0	0	Ras-related GTPase	pe	seen											Ras-related GTPase - truncated at 5 prime	7e-87	Ctar-359	308	147	147	100	100	1	15	1	FOR	ras-related protein Rab-7 [Culex pipiens quinquefasciatus]	1E-081	gi|170046123	305	147	208	99	71	62
ctar-contig_699	Contig-699	Contig699	1	1023	48.8	0.1	51.1	1004	699	Ctar-P17-G04	1004	Cyt	0	0	11	Nuclear transport receptor LGL2	pe	seen											Nuclear transport receptor LGL2 (importin beta superfamily) - truncated at 5	1e-121	Ctar-699	424	208	208	100	100	1	31	4	FOR	importin	1E-115	gi|170031163	419	208	990	98	21	782
ctar-contig_475	Contig-475	Contig475	1	397	61.9	.	47.4	378	475	Ctar-P10-C04	378	Ind	0	0	0	nuclear RNA export factor 2	pe	seen											nuclear RNA export factor 2 - truncated at 5 prime	5e-49	Ctar-475	182	87	87	100	100	1	3	3	FOR	nuclear RNA export factor 2 [Culex pipiens quinquefasciatus]	7E-042	gi|170054168	172	90	745	93	12	656
ctar-contig_236	Contig-236	Contig236	1	289	52.	.	63.7	270	236	Ctar-P1-G09	270	Ind	0	0	0	KDEL motif-containing protein	pe												glutathione-s-transferase theta, gst - truncated at 5 prime	0.85	Ctar-485	21.2	23	112	43	21	15	13	1	FOR	KDEL motif-containing protein 1 [Culex pipiens quinquefasciatus]	8E-012	gi|170055423	72.8	35	403	91	9	369
ctar-contig_267	Contig-267	Contig267	1	937	53.4	0.2	47.5		267	Ctar-P2-G04		Cyt	0	0	3	coatomer subunit epsilon	pe	truncated											coatomer subunit epsilon - truncated at 3 prime	1e-163	Ctar-267	563	281	281	100	100	1	68	3	FOR	coatomer subunit epsilon [Culex pipiens quinquefasciatus]	1E-159	gi|170061951	565	290	305	96	95	1
ctar-contig_241	Contig-241	Contig241	1	929	49.5	.	47.5		241	Ctar-P1-H09		Cyt	0	0	3	coatomer subunit epsilon	pe	fragment											coatomer subunit epsilon - truncated at 3 prime	1e-160	Ctar-241	554	277	277	100	100	1	62	3	FOR	coatomer subunit epsilon [Culex pipiens quinquefasciatus]	1E-154	gi|170061951	544	277	305	97	91	1
ctar-contig_275	Contig-275	Contig275	1	516	62.4	.	51.7	497	275	Ctar-P3-A06	497	SIG	1	0	0	Clathrin-associated protein medium chain	pe	seen											Clathrin-associated protein medium chain - truncated at 5 prime	1e-63	Ctar-275	231	116	116	100	100	1	10	1	FOR	AP-2 complex subunit mu [Culex pipiens quinquefasciatus]	1E-058	gi|170047645	228	116	301	98	39	186
ctar-contig_329	Contig-329	Contig329	1	631	62.9	.	46.3	612	329	Ctar-P5-A06	612	Ind	0	0	0	clathrin light chain	pe	seen											clathrin light chain - truncated at 5 prime	5e-94	Ctar-329	332	161	161	100	100	1	5	2	FOR	clathrin light chain	4E-087	gi|170066890	323	161	240	96	67	80
ctar-contig_243	Contig-243	Contig243	1	918	55.9	0.2	55.4		243	Ctar-P2-A07		Cyt	0	0	2	ADP-ribosylation factor 6	pe												aggrecan core protein - fragment	0.63	Ctar-211	23.9	29	260	41	11	1	2	11	FOR	conserved hypothetical protein [Culex pipiens quinquefasciatus]	4E-031	gi|170057334	139	65	175	100	37	111
Protein modification machinery			29	1.65431
ctar-contig_182	Contig-182	Contig182	1	683	62.4	.	57.2	664	182	Ctar-P3-F06	664	Ind	0	0	0	thioredoxin	pm												conserved hypothetical protein - truncated at 5 prime	0.44	Ctar-251	23.9	46	168	36	27	16	382	1	FOR	conserved hypothetical protein [Culex pipiens quinquefasciatus]	6E-016	gi|170051914	87.8	44	107	97	41	64
ctar-contig_352	Contig-352	Contig352	1	386	59.9	.	51.8	367	352	Ctar-P5-F06	367	Cyt	0	0	2	rhomboid protein 1, mitochondrial	pm	seen											rhomboid protein 1, mitochondrial - truncated at 5 prime	2e-54	Ctar-352	199	92	92	100	100	1	2	1	FOR	rhomboid protein 1, mitochondrial [Culex pipiens quinquefasciatus]	3E-049	gi|170060235	197	92	359	97	26	268
ctar-contig_277	Contig-277	Contig277	1	417	62.8	.	51.8	398	277	Ctar-P3-B11	398	Cyt	0	0	1	prefoldin	pm	seen											prefoldin - truncated at 5 prime	3e-58	Ctar-277	212	107	107	100	100	1	20	1	FOR	prefoldin	2E-049	gi|170032258	197	107	137	95	78	32
ctar-contig_558	Contig-558	Contig558	1	333	61.2	.	66.1	314	558	Ctar-P13-B02	314	Ind	0	0	0	peptidyl-prolyl cis-trans isomerase f, ppif [Aedes aegypti]	pm												peptidyl-prolyl cis-trans isomerase f, ppif - truncated at 5 prime	5e-14	Ctar-400	65.5	31	169	100	18	73	4	3	FOR	peptidyl-prolyl cis-trans isomerase f, ppif [Aedes aegypti]	5E-009	gi|157130325	63.5	31	206	93	15	176
ctar-contig_400	Contig-400	Contig400	1	869	57.2	0.1	54.8	850	400	Ctar-P7-D11	850	Cyt	0	0	5	peptidyl-prolyl cis-trans isomerase	pm	seen											peptidyl-prolyl cis-trans isomerase f, ppif - truncated at 5 prime	1e-101	Ctar-400	355	169	169	100	100	1	120	3	FOR	peptidyl-prolyl cis-trans isomerase f, ppif [Aedes aegypti]	7E-091	gi|157130325	337	187	206	87	91	26
ctar-contig_488	Contig-488	Contig488	1	425	61.7	.	64.9	406	488	Ctar-P10-F01	406	Cyt	0	0	1	N-acetyl galactosaminyl transferase [Culex pipiens quinquefasciatus]	pm												conserved hypothetical protein - truncated at 3 prime	1.5	Ctar-248	21.2	36	216	38	17	151	70	2	FOR	N-acetyl galactosaminyl transferase [Culex pipiens quinquefasciatus]	5E-020	gi|170038571	100	58	560	81	10	500
ctar-contig_793	Contig-793	Contig793	1	348	27.5	.	51.1	329	793	CXTL15.G02_08031808X3	329	Cyt	0	0	1	Molecular chaperone (DnaJ superfamily)	pm												putative 41.9 kDa basic salivary protein - truncated at 3 prime	0.89	Ctar-541	21.6	13	316	61	4	94	12	2	FOR	DNA-J/hsp40	1E-029	gi|170038291	131	64	358	96	18	295
ctar-contig_498	Contig-498	Contig498	1	604	64.1	.	67.9	585	498	Ctar-P10-H04	585	Cyt	0	0	1	Histone H3 (Lys4) methyltransferase complex, subunit CPS25/DPY-30	pm												slender lobes - truncated at 5 prime	1.1	Ctar-426	22.3	14	247	57	6	67	99	3	REV	myosin vi [Aedes aegypti]	1E-017	gi|157105157	93.2	46	1245	93	4	759
ctar-contig_386	Contig-386	Contig386	1	905	52.5	.	41.3		386	Ctar-P7-B01		Cyt	0	0	5	heat shock cognate 70	pm	fragment											78 kDa glucose-regulated protein - fragment	1e-171	Ctar-386	590	300	300	100	100	1	5	2	FOR	78 kDa glucose-regulated protein [Culex pipiens quinquefasciatus]	1E-166	gi|170034715	588	300	657	99	46	345
ctar-contig_310	Contig-310	Contig310	1	710	62.9	.	48.3	691	310	Ctar-P4-B06	691	Cyt	0	0	2	heat shock cognate 70	pm	seen											heat shock cognate 70 - truncated at 5 prime	2e-73	Ctar-310	264	132	132	100	100	1	1	4	FOR	78 kDa glucose-regulated protein [Culex pipiens quinquefasciatus]	9E-068	gi|170034715	259	132	657	97	20	526
ctar-contig_532	Contig-532	Contig532	1	622	63.7	.	53.2	603	532	Ctar-P12-B02	603	Ind	0	0	0	heat shock 70 kDa protein cognate 4 [Culex pipiens quinquefasciatus]	pm												78 kDa glucose-regulated protein - fragment	5e-07	Ctar-386	43.5	29	300	65	10	272	2	2	FOR	heat shock 70 kDa protein cognate 4 [Culex pipiens quinquefasciatus]	1E-030	gi|170045895	136	63	655	100	10	593
ctar-contig_228	Contig-228	Contig228	1	806	58.4	0.1	46.4	787	228	Ctar-P1-E04	787	Cyt	0	0	2	Golgi-associated protein/Nedd4 WW domain-binding protein	pm	seen											Golgi-associated protein/Nedd4 WW domain-binding protein - truncated at 5 prime	2e-96	Ctar-228	341	162	162	100	100	1	3	5	FOR	NEDD4 family-interacting protein 1 [Culex pipiens quinquefasciatus]	5E-087	gi|170028084	324	162	229	96	71	69
ctar-contig_485	Contig-485	Contig485	1	412	65.3	.	49.5	393	485	Ctar-P10-E04	393	Cyt	0	0	2	glutathione-s-transferase theta, gst [Culex tarsalis]	pm	seen											glutathione-s-transferase theta, gst - truncated at 5 prime	7e-62	Ctar-485	224	112	112	100	100	1	1	2	FOR	glutathione-s-transferase theta, gst [Culex pipiens quinquefasciatus]	5E-053	gi|170068194	209	112	219	90	51	108
ctar-contig_417	Contig-417	Contig417	1	293	61.2	.	50.9	274	417	Ctar-P8-B02	274	Ind	0	0	0	glutathione S-transferase [Culex pipiens quinquefasciatus]	pm												elongation factor 1-beta	0.51	Ctar-253	21.9	33	226	27	15	34	36	1	FOR	glutathione S-transferase [Culex pipiens quinquefasciatus]	5E-027	gi|170032791	123	65	207	90	31	143
ctar-contig_177	Contig-177	Contig177	3	758	91.2	.	49.9	739	177	Ctar-P12-B12	739	Cyt	0	0	2	glutaminyl-peptide cyclotransferase	pm	no											putative threonine-rich salivary mucin - truncated at 5 prime	0.045	Ctar-246	27.3	71	136	26	52	34	58	4	FOR	glutaminyl-peptide cyclotransferase [Culex pipiens quinquefasciatus]	6E-077	gi|170046500	290	141	344	98	41	204
ctar-contig_127	Contig-127	Contig127	5	1214	65.8	.	51.3	1195	127	Ctar-P12-B08	952	Cyt	0	0	2	ER protein disulfide isomerase	pm	no											putative 30 kDa allergen-like protein	0.22	Ctar-104	25.8	35	223	40	16	5	469	4	REV	disulfide isomerase	7E-074	gi|170056920	281	146	493	96	30	139
ctar-contig_278	Contig-278	Contig278	1	923	48.5	0.1	46.4		278	Ctar-P3-C08		Cyt	0	0	6	endoplasmin	pm												aggrecan core protein - fragment	0.002	Ctar-212	32	92	312	29	29	2	19	4	FOR	endoplasmin	1E-149	gi|170032518	532	307	794	88	39	321
ctar-contig_756	Contig-756	Contig756	1	269	63.7	.	56.1	250	756	Ctar-P19-F09	250	Ind	0	0	0	endoplasmic reticulum resident protein [Culex pipiens quinquefasciatus]	pm												eukaryotic translation initiation factor 3 subunit 9 - truncated at 5 prime	0.088	Ctar-337	24.3	52	202	36	26	106	59	1	REV	endoplasmic reticulum resident protein [Culex pipiens quinquefasciatus]	7E-013	gi|170065631	76.3	44	328	93	13	285
ctar-contig_276	Contig-276	Contig276	1	685	60.	.	45.3	666	276	Ctar-P3-A07	666	Cyt	0	0	3	disulfide-isomerase A6	pm	seen											disulfide-isomerase A6 - truncated at 5 prime	1e-106	Ctar-276	372	180	180	100	100	1	16	1	FOR	disulfide-isomerase A6 [Culex pipiens quinquefasciatus]	3E-096	gi|170041921	354	183	436	95	42	254
ctar-contig_271	Contig-271	Contig271	1	483	65.6	.	52.6	464	271	Ctar-P2-G12	464	Cyt	0	0	1	cathepsin l	pm	seen											cathepsin l - truncated at 5 prime	3e-75	Ctar-271	269	125	125	100	100	1	1	1	FOR	cathepsin l	2E-068	gi|170064305	261	124	547	96	23	423
ctar-contig_306	Contig-306	Contig306	1	553	63.	.	52.6	534	306	Ctar-P4-A05	534	Cyt	0	0	1	calreticulin	pm												30 kDa salivary gland allergen/Aegyptin -2	4e-05	Ctar-57	37	76	240	31	32	22	9	7	FOR	calreticulin	7E-031	gi|170042204	136	74	409	89	18	336
ctar-contig_786	Contig-786	Contig786	1	516	64.6	.	45	497	786	Ctar-P20-G12	497	Cyt	0	0	1	Aryl-hydrocarbon receptor-interacting protein	pm	seen											AH receptor-interacting protein - truncated at 5 prime	6e-71	Ctar-786	255	126	126	100	100	1	1	2	FOR	AH receptor-interacting protein [Culex pipiens quinquefasciatus]	8E-064	gi|170069601	245	124	319	97	39	196
ctar-contig_455	Contig-455	Contig455	1	685	62.	.	47.4	666	455	Ctar-P9-E02	666	Cyt	0	0	8	alpha-1,2-mannosyltransferase alg11	pm	seen											alpha-1,2-mannosyltransferase alg11 - truncated at 5 prime	1e-105	Ctar-455	370	184	184	100	100	1	16	2	FOR	alpha-1,2-mannosyltransferase alg11 [Culex pipiens quinquefasciatus]	6E-099	gi|170064341	363	184	481	97	38	298
Proteasome machinery			10	0.570451
ctar-contig_143	Contig-143	Contig143	4	418	89.9	.	50.2	399	143	Ctar-P14-G04	394	Ind	0	0	0	ubiquitin	prot	no											ribosomal protein S27a - truncated at 5 prime	3e-07	Ctar-169	43.5	20	130	100	15	31	3	2	FOR	Ribosomal protein L40 CG2960-PA [Drosophila melanogaster]	2E-036	gi|17136570	154	72	128	100	56	57
ctar-contig_295	Contig-295	Contig295	1	396	57.	.	46	377	295	Ctar-P3-F10	377	Cyt	0	0	2	proteasome subunit beta type 6	prot	seen											60S ribosomal protein L24 - truncated at 5 prime	2e-45	Ctar-295	170	90	90	100	100	1	5	2	FOR	60S ribosomal protein L24 [Culex pipiens quinquefasciatus]	5E-040	gi|170049801	166	94	112	92	84	19
ctar-contig_499	Contig-499	Contig499	1	420	64.8	.	49	401	499	Ctar-P11-A02	401	Cyt	0	0	3	proteasome subunit beta type 6	prot	seen											proteasome subunit beta type 6 - truncated at 5 prime	6e-61	Ctar-499	221	107	107	100	100	1	3	3	FOR	proteasome subunit beta type 6 [Culex pipiens quinquefasciatus]	1E-053	gi|170036732	211	107	227	97	47	123
ctar-contig_311	Contig-311	Contig311	1	357	63.7	.	48.7	338	311	Ctar-P4-B11	338	Cyt	0	0	2	proteasome subunit beta type 6	prot												proteasome subunit beta type 6 - truncated at 5 prime	2e-47	Ctar-499	176	84	107	100	79	24	8	3	FOR	proteasome subunit beta type 6 [Culex pipiens quinquefasciatus]	4E-040	gi|170036732	166	84	227	96	37	146
ctar-contig_313	Contig-313	Contig313	1	997	38.4	.	44.7		313	Ctar-P4-C06		Cyt	0	0	9	proteasome regulatory complex ATPase RPT4	prot	fragment											26S proteasome regulatory complex ATPase RPT4 - fragment	0	Ctar-313	639	323	323	100	100	1	7	1	FOR	26S protease regulatory subunit S10B [Culex pipiens quinquefasciatus]	1E-179	gi|170034396	632	323	393	98	82	68
ctar-contig_288	Contig-288	Contig288	1	1051	48.1	0.2	52.3		288	Ctar-P3-E04		Cyt	0	0	2	E3 ubiquitin ligase	prot	seen											E3 ubiquitin ligase - truncated at 5 prime	8e-67	Ctar-288	243	115	115	100	100	1	24	3	FOR	LD06566p	1E-060	gi|170037607	237	115	1010	96	11	896
ctar-contig_380	Contig-380	Contig380	1	928	48.4	0.2	41.8		380	Ctar-P6-G07		Cyt	0	0	7	26S protease regulatory subunit 8	prot	seen											26S protease regulatory subunit 8 - truncated at 3 prime	1e-151	Ctar-380	524	267	267	100	100	1	18	4	FOR	26S protease regulatory subunit 8 [Culex pipiens quinquefasciatus]	1E-145	gi|170048670	519	267	402	99	66	1
Protein synthesis machinery			277	15.8015
ctar-contig_562	Contig-562	Contig562	1	584	64.9	.	47.8	565	562	Ctar-P13-D03	565	Cyt	0	0	5	tRNA-binding protein	ps	seen											tRNA-binding protein - truncated at 5 prime	1e-96	Ctar-562	341	169	169	100	100	1	5	1	FOR	multisynthetase complex auxiliary component p43 [Culex pipiens quinquefasciatus]	3E-088	gi|170039763	327	169	320	95	53	152
ctar-contig_610	Contig-610	Contig610	1	593	60.6	.	48.2	574	610	Ctar-P14-G02	574	Cyt	0	0	5	tRNA-binding protein	ps	seen											tRNA-binding protein - truncated at 5 prime	1e-95	Ctar-610	337	166	166	100	100	1	19	1	FOR	multisynthetase complex auxiliary component p43 [Culex pipiens quinquefasciatus]	1E-088	gi|170039763	328	166	320	96	52	155
ctar-contig_227	Contig-227	Contig227	1	559	51.4	.	42.9	540	227	Ctar-P1-E02	540	Cyt	0	0	1	translation initiation factor if-2	ps												translation initiation factor if-2 - fragment	3e-99	Ctar-227	349	179	186	100	96	1	2	4	FOR	translation initiation factor if-2 [Culex pipiens quinquefasciatus]	2E-078	gi|170061650	294	184	1022	85	18	3
ctar-contig_341	Contig-341	Contig341	1	928	39.5	.	38.8		341	Ctar-P5-C05		Cyt	0	0	10	Translation elongation factor EF-1	ps												elongation factor Tu - fragment	6e-24	Ctar-507	99.8	208	310	34	67	65	98	5	FOR	AGAP007406-PA	1E-128	gi|158285710	442	226	463	96	49	30
ctar-contig_230	Contig-230	Contig230	1	354	65.1	.	50.6	335	230	Ctar-P1-E08	335	Cyt	0	0	3	transcription elongation factor SPT4	ps	seen											transcription elongation factor SPT4 - truncated at 5 prime	2e-54	Ctar-230	199	91	91	100	100	1	2	1	FOR	transcription elongation factor SPT4 [Culex pipiens quinquefasciatus]	4E-049	gi|170048885	196	91	116	97	78	26
ctar-contig_121	Contig-121	Contig121	4	706	77.7	.	75.9	687	121	Ctar-P8-F04	687	Ind	0	0	0	rRNA	ps	no											6-phosphogluconolactonase - truncated at 5 prime	3	Ctar-379	21.2	25	185	44	14	95	126	1	REV	hypothetical protein	7E-012	gi|133916482	57.8	32	53	81	60	1
ctar-contig_70	Contig-70	Contig70	2	771	86.6	.	55.5	752	70	Ctar-P6-C09	710	Cyt	0	0	3	rRNA	ps	done											hypothetical protein	1e-56	Ctar-70	208	101	101	100	100	1	37	2	FOR	hypothetical protein CpipJ_CPIJ008169 [Culex pipiens quinquefasciatus]	2E-051	gi|170044328	206	101	101	98	100	1
ctar-contig_307	Contig-307	Contig307	1	727	61.4	.	45.7	708	307	Ctar-P4-A07	708	Cyt	0	0	1	rRNA	ps												UDP-glucuronosyltransferase - truncated at 3 prime	0.37	Ctar-596	24.3	39	304	30	13	34	7	1	FOR	CDH1-D	4E-015	gi|16930529	85.1	81	451	61	18	250
ctar-contig_574	Contig-574	Contig574	1	758	59.5	.	45.4	739	574	Ctar-P13-E11	739	Cyt	0	0	4	ribosome production factor	ps	seen											ribosome production factor 1 - truncated at 5 prime	1e-134	Ctar-574	465	226	226	100	100	1	1	2	FOR	ribosome production factor 1 [Culex pipiens quinquefasciatus]	1E-126	gi|170046389	454	226	365	96	62	140
ctar-contig_72	Contig-72	Contig72	3	751	75.1	.	46.7	656	72	Ctar-P5-B08	656	Cyt	0	0	4	ribosomal protein S8 - truncated at 5 prime	ps	truncated											ribosomal protein S8 - truncated at 5 prime	3e-91	Ctar-72	323	162	162	100	100	1	15	3	FOR	40S ribosomal protein S8 [Culex pipiens quinquefasciatus]	7E-085	gi|170052425	317	162	206	98	79	45
ctar-contig_73	Contig-73	Contig73	8	766	75.	.	45	747	73	Ctar-P13-A07	939	Cyt	0	0	2	ribosomal protein S8 - truncated at 5 prime	ps	truncated											ribosomal protein S8 - truncated at 5 prime	1e-110	Ctar-73	387	195	195	100	100	1	7	4	FOR	40S ribosomal protein S8 [Culex pipiens quinquefasciatus]	1E-105	gi|170052425	384	195	206	99	95	12
ctar-contig_255	Contig-255	Contig255	1	696	59.2	.	37.6	677	255	Ctar-P2-D02	677	Cyt	0	0	1	ribosomal protein S6	ps												ribosomal protein S6 - fragment	1e-122	Ctar-255	426	224	230	100	97	1	2	8	FOR	ribosomal protein S6 [Aedes aegypti]	7E-094	gi|157103329	346	225	346	84	65	118
ctar-contig_101	Contig-101	Contig101	4	603	92.9	.	42.5	584	101	Ctar-P5-E12	575	Cyt	0	0	1	ribosomal protein S4 - truncated at 5 prime	ps	truncated											ribosomal protein S4 - truncated at 5 prime	5e-76	Ctar-102	272	138	140	100	99	3	2	1	FOR	40S ribosomal protein S9 [Aedes aegypti]	4E-070	gi|157123910	267	138	195	97	71	58
ctar-contig_102	Contig-102	Contig102	2	602	92.8	.	41.5	583	102	Ctar-P6-G06	583	Cyt	0	0	1	ribosomal protein S4 - truncated at 5 prime	ps	truncated											ribosomal protein S4 - truncated at 5 prime	4e-77	Ctar-102	276	140	140	100	100	1	2	1	FOR	40S ribosomal protein S9 [Aedes aegypti]	4E-071	gi|157123910	270	140	195	97	72	56
ctar-contig_169	Contig-169	Contig169	2	583	71.1	.	49.6	563	169	Ctar-P1-G02	565	SIG	1	0	0	ribosomal protein S27a - truncated at 5 prime	ps	truncated											ribosomal protein S27a - truncated at 5 prime	7e-75	Ctar-169	268	130	130	100	100	1	2	2	FOR	ubiquitin (ribosomal protein L40) [Aedes aegypti]	1E-070	gi|157136377	268	130	156	100	83	27
ctar-contig_170	Contig-170	Contig170	1	350	64.	.	56	331	170	Ctar-P6-H05	331	Ind	0	0	0	ribosomal protein S27a	ps												ribosomal protein S27a - truncated at 5 prime	1e-27	Ctar-169	110	50	130	98	38	10	12	2	FOR	ubiquitin (ribosomal protein L40) [Aedes aegypti]	3E-023	gi|157136377	110	50	156	98	32	107
ctar-contig_202	Contig-202	Contig202	3	501	68.	.	45.7	482	202	Ctar-P10-H07	475	Cyt	0	0	3	ribosomal protein S27	ps	done											ribosomal protein S27	2e-49	Ctar-202	184	84	84	100	100	1	26	1	FOR	40S ribosomal protein S27 [Culex pipiens quinquefasciatus]	6E-045	gi|170038730	182	84	152	98	55	69
ctar-contig_113	Contig-113	Contig113	1	451	64.7	.	47.7	432	113	Ctar-P15-G08	432	Ind	0	0	0	ribosomal protein S25	ps	seen											ribosomal protein S25 - truncated at 5 prime	5e-52	Ctar-113	192	94	94	100	100	1	3	2	FOR	ribosomal protein S25 [Culex pipiens quinquefasciatus]	1E-046	gi|170058047	188	94	119	98	79	26
ctar-contig_528	Contig-528	Contig528	1	269	52.4	.	53.5	250	528	Ctar-P12-A04	250	SIG	1	0	0	ribosomal protein S24	ps												hypothetical conserved protein - truncated at 5 prime	0.03	Ctar-797	25.8	65	231	27	28	160	76	1	REV	40S ribosomal protein S24 [Culex pipiens quinquefasciatus]	1E-006	gi|170053879	55.8	27	130	100	21	104
ctar-contig_123	Contig-123	Contig123	4	579	73.3	.	40.6	559	123	Ctar-P4-A04	559	Cyt	0	0	1	ribosomal protein S19	ps	done											ribosomal protein S19	6e-87	Ctar-123	308	156	156	100	100	1	14	2	FOR	40s ribosomal protein s19 [Culex pipiens quinquefasciatus]	1E-082	gi|170036432	308	156	156	100	100	1
ctar-contig_232	Contig-232	Contig232	1	498	65.1	.	46	479	232	Ctar-P1-F07	479	Ind	0	0	0	ribosomal protein S16	ps	seen											ribosomal protein S16 - truncated at 5 prime	2e-56	Ctar-232	207	103	103	100	100	1	2	1	FOR	ribosomal protein S16 [Culex pipiens quinquefasciatus]	5E-051	gi|170043977	202	103	148	99	70	46
ctar-contig_373	Contig-373	Contig373	1	509	63.9	.	41.8	490	373	Ctar-P6-D09	490	Cyt	0	0	2	ribosomal protein S10	ps	seen											40S ribosomal protein S10 - truncated at 5 prime	1e-73	Ctar-373	264	124	124	100	100	1	6	4	FOR	40S ribosomal protein S10 [Aedes aegypti]	4E-056	gi|157126309	220	127	159	85	80	42
ctar-contig_92	Contig-92	Contig92	7	683	90.4	.	48.9	581	92	Ctar-P16-D04	589	Cyt	0	0	3	ribosomal protein L7 - truncated at 5 prime	ps	truncated											ribosomal protein L7 - truncated at 5 prime	1e-100	Ctar-92	352	172	172	100	100	1	1	2	FOR	60S ribosomal protein L7 [Culex pipiens quinquefasciatus]	1E-094	gi|170047762	349	172	266	97	65	95
ctar-contig_154	Contig-154	Contig154	1	450	64.4	0.2	46.2	431	154	Ctar-P18-A10	431	Cyt	0	0	1	ribosomal protein L36, putative	ps	seen											ribosomal protein L36, putative	7e-63	Ctar-154	228	113	113	100	100	1	28	2	FOR	AGAP002921-PA	3E-058	gi|118781975	226	114	115	98	99	2
ctar-contig_534	Contig-534	Contig534	1	409	65.2	.	44.5	390	534	Ctar-P12-B11	390	Ind	0	0	0	ribosomal protein L35a	ps	seen											60S ribosomal protein L35a - truncated at 5 prime	1e-59	Ctar-534	217	104	104	100	100	1	8	2	FOR	60S ribosomal protein L35a [Culex pipiens quinquefasciatus]	4E-055	gi|170044360	216	106	144	98	74	39
ctar-contig_318	Contig-318	Contig318	1	906	49.8	.	44.6	887	318	Ctar-P4-E04	887	Cyt	0	0	3	ribosomal protein L3	ps	seen											60S ribosomal protein L3 - truncated at 5 prime	3e-80	Ctar-318	287	143	143	100	100	1	181	2	FOR	60S ribosomal protein L3 [Culex pipiens quinquefasciatus]	1E-111	gi|170041842	406	203	452	98	45	250
ctar-contig_110	Contig-110	Contig110	5	354	84.7	.	48.9	334	110	Ctar-P10-E10	311	Cyt	0	0	1	ribosomal protein L26	ps	no											putative GQP-rich salivary protein - truncated at 5 prime	0.007	Ctar-32	28.5	40	111	37	36	2	39	3	FOR	60S ribosomal protein L26 [Culex pipiens quinquefasciatus]	1E-027	gi|170035695	125	64	151	98	42	88
ctar-contig_111	Contig-111	Contig111	1	228	62.3	.	54.4	209	111	Ctar-P16-G03	209	Ind	0	0	0	ribosomal protein L26	ps												elongation factor 1-gamma - truncated at 5 prime	0.13	Ctar-303	23.5	28	156	35	18	90	15	1	REV	60S ribosomal protein L26 [Culex pipiens quinquefasciatus]	0.076	gi|170035695	39.7	20	151	95	13	132
ctar-contig_217	Contig-217	Contig217	1	822	59.9	.	42.1	803	217	Ctar-P1-B02	803	Cyt	0	0	2	ribosomal protein L23a	ps	seen											ribosomal protein L23a - truncated at 5 prime	1e-114	Ctar-217	399	208	208	100	100	1	12	1	FOR	ribosomal protein L23a [Culex pipiens quinquefasciatus]	1E-100	gi|170027935	366	208	247	93	84	40
ctar-contig_206	Contig-206	Contig206	2	629	70.	.	44.5	610	206	Ctar-P2-D07	610	Cyt	0	0	7	ribosomal protein L19	ps	truncated											ribosomal protein L19 - truncated at 5 prime	5e-81	Ctar-206	289	145	145	100	100	1	3	3	FOR	ribosomal protein L19 [Culex pipiens quinquefasciatus]	1E-076	gi|170058304	289	145	204	100	71	60
ctar-contig_683	Contig-683	Contig683	1	167	60.	.	57.5	148	683	Ctar-P17-B05	148	Ind	0	0	0	putative ribosomal protein S6	ps												ribosomal protein S6 - fragment	0.001	Ctar-255	30.4	17	230	82	7	48	8	9	FOR	putative ribosomal protein S6	0.13	gi|109290386	38.9	22	41	95	54	20
ctar-contig_298	Contig-298	Contig298	1	424	62.1	.	50.9	405	298	Ctar-P3-G05	405	Ind	0	0	0	prolyl-tRNA synthetase	ps												restin - truncated at 5 prime	0.31	Ctar-441	23.5	39	245	30	16	72	43	2	FOR	prolyl-tRNA synthetase [Culex pipiens quinquefasciatus]	2E-034	gi|170070377	147	78	489	94	16	412
ctar-contig_360	Contig-360	Contig360	1	981	51.2	.	63	962	360	Ctar-P5-G10	962	Ind	0	0	0	polyadenylate-binding protein 1 [Culex pipiens quinquefasciatus]	ps												40S ribosomal protein S7 - truncated at 5 prime	2	Ctar-792	22.3	29	164	31	18	91	721	1	REV	polyadenylate-binding protein 1 [Culex pipiens quinquefasciatus]	1E-016	gi|170044609	90.9	45	628	100	7	584
ctar-contig_546	Contig-546	Contig546	1	249	62.5	.	53.8	230	546	Ctar-P12-F08	230	Ind	0	0	0	Phenylalanyl-tRNA synthetase, beta subunit	ps												putative 15.8 kDa salivary peptide - truncated at 5 prime	0.076	Ctar-94	24.3	30	102	46	29	61	120	2	REV	phenylalanyl-tRNA synthetase alpha chain [Culex pipiens quinquefasciatus]	4E-023	gi|170035494	110	52	496	98	10	445
ctar-contig_788	Contig-788	Contig788	1	243	62.8	0.4	49.8	224	788	Ctar-P20-H08	224	Cyt	0	0	1	Mitochondrial/chloroplast ribosomal protein L4	ps												vacuolar ATP synthase subunit e	0.094	Ctar-292	23.9	44	226	31	19	1	27	3	FOR	mitochondrial 39S ribosomal protein L4 [Culex pipiens quinquefasciatus]	4E-024	gi|170032333	113	58	278	96	21	221
ctar-contig_234	Contig-234	Contig234	1	600	63.2	.	47.3	581	234	Ctar-P1-F12	581	Cyt	0	0	3	mitochondrial ribosomal protein, S35	ps	seen											mitochondrial ribosomal protein, S35 - truncated at 5 prime	1e-101	Ctar-234	356	174	174	100	100	1	3	2	FOR	mitochondrial ribosomal protein, S35 [Culex pipiens quinquefasciatus]	2E-086	gi|170036917	321	174	332	89	52	159
ctar-contig_641	Contig-641	Contig641	1	823	55.8	.	45.8	804	641	Ctar-P15-G11	804	Cyt	0	0	1	mitochondrial ribosomal protein, L46	ps	seen											mitochondrial ribosomal protein, L46 - truncated at 5 prime	1e-134	Ctar-641	465	236	236	100	100	1	43	1	FOR	mitochondrial ribosomal protein, L46 [Culex pipiens quinquefasciatus]	1E-120	gi|170058857	434	250	272	88	92	23
ctar-contig_316	Contig-316	Contig316	1	587	62.	.	47.5	568	316	Ctar-P4-D10	568	Cyt	0	0	2	Mitochondrial ribosomal protein S28	ps	seen											Mitochondrial ribosomal protein S28 - truncated at 5 prime	4e-98	Ctar-316	345	169	169	100	100	1	4	3	FOR	mitochondrial ribosomal protein, S35 [Culex pipiens quinquefasciatus]	5E-087	gi|170036917	323	169	332	92	51	164
ctar-contig_272	Contig-272	Contig272	1	968	54.6	.	40.2		272	Ctar-P2-H01		Cyt	0	0	6	histidyl-tRNA synthetase	ps	fragment											histidyl-tRNA synthetase - fragment	1e-172	Ctar-272	592	295	295	100	100	1	14	1	FOR	histidyl-tRNA synthetase [Culex pipiens quinquefasciatus]	1E-168	gi|170062845	569	296	521	96	57	29
ctar-contig_337	Contig-337	Contig337	1	940	52.8	0.1	46.7		337	Ctar-P5-B07		Cyt	0	0	5	eukaryotic translation initiation factor 3 subunit 9	ps	seen											eukaryotic translation initiation factor 3 subunit 9 - truncated at 5 prime	1e-118	Ctar-337	415	202	202	100	100	1	5	1	FOR	eukaryotic translation initiation factor 3 subunit 9 [Culex pipiens	1E-114	gi|170031950	414	203	688	99	30	486
ctar-contig_395	Contig-395	Contig395	1	586	65.	.	47.1	567	395	Ctar-P7-C12	567	Cyt	0	0	1	eukaryotic translation initiation factor 3 subunit 5	ps	seen											eukaryotic translation initiation factor 3 subunit 5 - truncated at 5 prime	2e-59	Ctar-395	217	113	113	100	100	1	33	2	FOR	eukaryotic translation initiation factor 3 subunit 5 [Culex pipiens	2E-054	gi|170055997	214	120	287	92	42	164
ctar-contig_507	Contig-507	Contig507	1	973	49.9	.	39.7		507	Ctar-P11-C03		Cyt	0	0	8	elongation factor Tu	ps	fragment											elongation factor Tu - fragment	0	Ctar-507	621	310	310	100	100	1	3	2	FOR	elongation factor Tu	1E-172	gi|170047901	608	308	462	99	67	38
ctar-contig_303	Contig-303	Contig303	1	737	41.4	.	48.8	718	303	Ctar-P3-H04	718	Cyt	0	0	5	elongation factor 1-gamma	ps	seen											elongation factor 1-gamma - truncated at 5 prime	7e-96	Ctar-303	338	156	156	100	100	1	7	1	FOR	elongation factor 1-gamma [Culex pipiens quinquefasciatus]	2E-087	gi|170060430	325	156	430	95	36	275
ctar-contig_253	Contig-253	Contig253	1	868	54.4	.	43.3	849	253	Ctar-P2-C06	849	Cyt	0	0	5	elongation factor 1-beta	ps	done											elongation factor 1-beta	1e-130	Ctar-253	452	226	226	100	100	1	113	1	FOR	elongation factor 1-beta [Culex pipiens quinquefasciatus]	1E-117	gi|170039062	424	226	225	95	100	1
ctar-contig_401	Contig-401	Contig401	1	905	55.1	.	40.7		401	Ctar-P7-E03		Cyt	0	0	12	elongation factor	ps	fragment											elongation factor - fragment	1e-179	Ctar-401	615	299	299	100	100	1	1	2	FOR	elongation factor 2	1E-172	gi|170029844	608	299	1031	98	29	545
ctar-contig_350	Contig-350	Contig350	1	494	65.2	.	48	475	350	Ctar-P5-E09	475	Cyt	0	0	2	amidase	ps	seen											amidase - truncated at 5 prime	7e-62	Ctar-350	225	109	109	100	100	1	1	2	FOR	amidase	4E-056	gi|170066943	219	109	538	97	20	430
ctar-contig_240	Contig-240	Contig240	1	457	64.8	.	48.6	438	240	Ctar-P1-H06	438	Ind	0	0	0	amidase	ps												amidase - truncated at 5 prime	1e-51	Ctar-350	191	94	109	97	86	16	7	2	FOR	amidase	2E-046	gi|170066943	187	94	538	95	17	445
ctar-contig_597	Contig-597	Contig597	1	417	63.3	.	48.7	398	597	Ctar-P14-C04	398	Cyt	0	0	2	60S ribosomal protein L9	ps	seen											60S ribosomal protein L9 - truncated at 5 prime	8e-55	Ctar-597	201	103	103	100	100	1	3	2	FOR	60S ribosomal protein L9 [Aedes aegypti]	5E-048	gi|157116671	192	103	190	94	54	88
ctar-contig_120	Contig-120	Contig120	5	752	85.5	.	45.3	726	120	Ctar-P3-D09	726	Cyt	0	0	4	60S ribosomal protein L8 - truncated at 5 prime	ps	truncated											60S ribosomal protein L8 - truncated at 5 prime	1e-119	Ctar-120	416	202	202	100	100	1	1	3	FOR	60S ribosomal protein L8 [Culex pipiens quinquefasciatus]	1E-113	gi|170028086	410	199	261	100	76	63
ctar-contig_637	Contig-637	Contig637	1	204	62.8	.	48	185	637	Ctar-P15-F11	185	Ind	0	0	0	60S ribosomal protein L7a	ps												conserved hypothetical protein - truncated at 5 prime	0.073	Ctar-608	24.3	27	173	37	16	3	6	2	REV	60S ribosomal protein L7a [Culex pipiens quinquefasciatus]	0.001	gi|170035021	45.4	23	268	95	9	246
ctar-contig_553	Contig-553	Contig553	1	986	50.6	.	44.3	967	553	Ctar-P12-G09	967	Cyt	0	0	3	60S ribosomal protein L5	ps	seen											60S ribosomal protein L5 - truncated at 5 prime	1e-132	Ctar-553	459	227	227	100	100	1	3	1	FOR	60S ribosomal protein L5 [Culex pipiens quinquefasciatus]	1E-126	gi|170049217	455	227	297	98	76	71
ctar-contig_68	Contig-68	Contig68	4	539	86.8	.	49	514	68	Ctar-P1-H01	522	Ind	0	0	0	60s ribosomal protein L41	ps	done											60s ribosomal protein L41	4e-10	Ctar-68	53.5	25	25	100	100	1	65	1	FOR	Ribosomal protein L41 CG30425-PA [Drosophila melanogaster]	7E-006	gi|62471795	53.5	25	25	100	100	1
ctar-contig_808	Contig-808	Contig808	1	315	31.	.	51.7	296	808	CXTS15.G10_08031808X3	296	Ind	0	0	0	60S ribosomal protein L39	ps												hexokinase - truncated at 5 prime	0.26	Ctar-571	23.1	26	175	38	15	56	209	1	REV	60S ribosomal protein L39	2E-011	gi|149689104	71.6	34	51	91	67	18
ctar-contig_19	Contig-19	Contig19	99	593	80.	.	47	561	19	Ctar-P6-B02	561	Cyt	0	0	3	60S ribosomal protein L37a	ps	done											60S ribosomal protein L37	2e-49	Ctar-19	184	89	89	100	100	1	19	1	FOR	60S ribosomal protein L37a [Culex pipiens quinquefasciatus]	3E-045	gi|170043870	184	89	89	100	100	1
ctar-contig_153	Contig-153	Contig153	3	548	83.8	.	45.6	517	153	Ctar-P6-A02	507	Cyt	0	0	2	60S ribosomal protein L36	ps	done											60S ribosomal protein L36	2e-78	Ctar-153	280	143	143	100	100	1	3	8	FOR	ribosomal protein L36, putative [Aedes aegypti]	5E-049	gi|157103325	196	99	113	97	88	15
ctar-contig_602	Contig-602	Contig602	1	240	63.8	.	49.2	221	602	Ctar-P14-E06	221	Ind	0	0	0	60S ribosomal protein L35a	ps												60S ribosomal protein L35a - truncated at 5 prime	2e-26	Ctar-534	105	50	104	100	48	55	3	2	FOR	60S ribosomal protein L35a [Culex pipiens quinquefasciatus]	3E-021	gi|170044360	103	50	144	98	35	95
ctar-contig_155	Contig-155	Contig155	4	326	93.6	.	50	302	155	Ctar-P16-H07	303	Cyt	0	0	1	60S ribosomal protein L35	ps	no											ribosomal protein S6 - fragment	0.12	Ctar-255	24.3	70	230	28	30	12	18	6	FOR	60S ribosomal protein L35 [Culex pipiens quinquefasciatus]	6E-031	gi|170054226	136	68	123	100	55	56
ctar-contig_223	Contig-223	Contig223	1	450	62.2	.	42.7	431	223	Ctar-P1-C12	431	Cyt	0	0	1	60S ribosomal protein L31	ps	seen											60S ribosomal protein L31 - truncated at 5 prime	2e-60	Ctar-223	219	106	106	100	100	1	28	1	FOR	60S ribosomal protein L31 [Culex pipiens quinquefasciatus]	1E-054	gi|170049421	215	106	124	99	85	19
ctar-contig_612	Contig-612	Contig612	1	185	63.	.	54.1	166	612	Ctar-P14-G11	166	Ind	0	0	0	60S ribosomal protein L3	ps												60S ribosomal protein L3 - truncated at 5 prime	2e-08	Ctar-318	45.8	24	143	100	17	120	2	3	FOR	60S ribosomal protein L3 [Culex pipiens quinquefasciatus]	0.001	gi|170041842	45.8	24	452	100	5	429
ctar-contig_148	Contig-148	Contig148	4	271	80.7	.	49.8	252	148	CXTM03.C05_08031808X3	248	Ind	0	0	0	60S ribosomal protein L29	ps	no											alpha-amylase - fragment	0.57	Ctar-425	21.6	21	297	47	7	13	5	4	FOR	AGAP006612-PA	0.009	gi|118788319	42.7	22	76	86	29	55
ctar-contig_557	Contig-557	Contig557	1	372	50.5	.	42.5	353	557	Ctar-P13-A06	353	Cyt	0	0	3	60S ribosomal protein L24	ps												putative GQP-rich salivary protein	0.0004	Ctar-33	32.7	60	115	36	52	20	35	4	FOR	50S ribosomal protein L1 [Culex pipiens quinquefasciatus]	5E-040	gi|170030568	166	94	358	90	26	266
ctar-contig_491	Contig-491	Contig491	1	735	60.6	0.1	44.6	716	491	Ctar-P10-F06	716	Cyt	0	0	4	60S ribosomal protein L18a	ps	seen											60S ribosomal protein L18a	1e-103	Ctar-491	363	177	177	100	100	1	79	2	FOR	60S ribosomal protein L18a [Aedes aegypti]	2E-097	gi|157167176	358	177	177	98	100	1
ctar-contig_586	Contig-586	Contig586	1	583	63.	0.2	43.7	564	586	Ctar-P13-H09	564	Cyt	0	0	1	60S ribosomal protein L18a	ps	seen											60S ribosomal protein L18a - truncated at 5 prime	6e-84	Ctar-586	298	145	145	100	100	1	29	2	FOR	60S ribosomal protein L18a [Aedes aegypti]	5E-077	gi|157167178	290	145	148	96	98	4
ctar-contig_537	Contig-537	Contig537	1	198	64.4	.	50.5	179	537	Ctar-P12-C05	179	Ind	0	0	0	60S ribosomal protein L15 [Culex pipiens quinquefasciatus]	ps												conserved hypothetical protein - fragment	0.073	Ctar-444	24.3	32	266	34	12	112	25	2	REV	60S ribosomal protein L15 [Culex pipiens quinquefasciatus]	5E-008	gi|170044396	60.1	27	204	96	13	178
ctar-contig_375	Contig-375	Contig375	1	483	59.7	.	48.2	464	375	Ctar-P6-E02	464	Cyt	0	0	1	60S ribosomal protein L15	ps	seen											60S ribosomal protein L15 - truncated at 5 prime	1e-61	Ctar-375	224	106	106	100	100	1	8	1	FOR	60S ribosomal protein L15 [Culex pipiens quinquefasciatus]	4E-055	gi|170059700	216	106	149	94	71	44
ctar-contig_437	Contig-437	Contig437	1	206	63.8	.	49.5	187	437	Ctar-P8-G06	187	Ind	0	0	0	60S ribosomal protein L15	ps												conserved hypothetical protein - fragment	0.072	Ctar-444	24.3	32	266	34	12	112	33	2	REV	60S ribosomal protein L15 [Culex pipiens quinquefasciatus]	7E-011	gi|170044396	69.7	30	204	100	15	175
ctar-contig_191	Contig-191	Contig191	3	240	83.7	.	52.9	215	191	Ctar-P8-H01	222	Ind	0	0	0	60S ribosomal protein L14/L17/L23	ps	no											secreted serine protease possibly involved with prophenoloxidase activation -	0.27	Ctar-268	22.3	41	299	26	14	22	34	2	REV	putative 60S ribosomal protein RPL23	1E-008	gi|160550241	62.4	29	140	100	21	112
ctar-contig_590	Contig-590	Contig590	1	270	60.3	.	50.7	251	590	Ctar-P14-A11	251	Ind	0	0	0	60S ribosomal protein L14	ps												hypothetical conserved protein - truncated at 5 prime	0.03	Ctar-797	25.8	40	231	32	17	48	30	3	FOR	60S ribosomal protein L14 [Culex pipiens quinquefasciatus]	1E-020	gi|170050463	102	49	179	97	27	131
ctar-contig_108	Contig-108	Contig108	6	231	91.9	.	54.1	211	108	CXTM08.H05_08031808X3	203	Ind	0	0	0	60S ribosomal protein L11	ps	no											Acetyl-CoA acetyltransferase - truncated at 5 prime	0.36	Ctar-550	21.9	22	239	36	9	49	71	3	FOR	60S ribosomal protein L17 [Culex pipiens quinquefasciatus]	9E-006	gi|170060266	52.8	27	186	96	15	160
ctar-contig_394	Contig-394	Contig394	1	824	58.1	.	42.7	805	394	Ctar-P7-C05	805	Cyt	0	0	6	60S ribosomal protein L10	ps	done											60S ribosomal protein L10	1e-132	Ctar-394	460	218	218	100	100	1	32	2	FOR	60S ribosomal protein L10 [Culex pipiens quinquefasciatus]	1E-124	gi|170068369	447	218	218	97	100	1
ctar-contig_632	Contig-632	Contig632	1	362	63.4	.	44.2	343	632	Ctar-P15-F03	343	Ind	0	0	0	50S ribosomal protein L1	ps												conserved hypothetical protein - truncated at 5 prime	0.029	Ctar-250	26.6	79	196	27	40	41	11	2	REV	ATP-dependent DNA helicase hus2 [Culex pipiens quinquefasciatus]	1E-038	gi|170042287	162	83	1437	97	6	1354
ctar-contig_193	Contig-193	Contig193	3	893	67.9	.	37.6	874	193	Ctar-P6-D12	462	Cyt	0	0	3	40S ribosomal protein SA - truncated at 5 prime	ps	truncated											40S ribosomal protein SA - truncated at 5 prime	1e-152	Ctar-193	528	257	257	100	100	1	3	8	FOR	40S ribosomal protein SA [Culex pipiens quinquefasciatus]	1E-134	gi|170059457	479	258	282	93	91	36
ctar-contig_792	Contig-792	Contig792	1	707	30.1	0.4	45.3		792	CXTL14.F02_08031808X3		Cyt	0	0	1	40S ribosomal protein S7	ps	seen											40S ribosomal protein S7 - truncated at 5 prime	3e-92	Ctar-792	327	164	164	100	100	1	24	3	FOR	conserved hypothetical protein [Culex pipiens quinquefasciatus]	3E-087	gi|170040756	324	164	192	98	85	29
ctar-contig_543	Contig-543	Contig543	1	349	65.4	.	48.4	330	543	Ctar-P12-E12	330	Ind	0	0	0	40S ribosomal protein S4	ps												60S ribosomal protein L18a - truncated at 5 prime	0.3	Ctar-586	23.1	22	145	50	15	107	26	1	FOR	40S ribosomal protein S4 [Culex pipiens quinquefasciatus]	2E-027	gi|170034084	124	62	263	98	24	202
ctar-contig_83	Contig-83	Contig83	3	845	79.4	.	47.6	820	83	Ctar-P5-F11	786	Cyt	0	0	2	40S ribosomal protein S3A - truncated at 5 prime	ps	truncated											40S ribosomal protein S3A - truncated at 5 prime	6e-88	Ctar-83	312	154	154	100	100	1	222	2	FOR	40S ribosomal protein S3a [Culex pipiens quinquefasciatus]	2E-082	gi|170045145	309	155	376	98	41	222
ctar-contig_84	Contig-84	Contig84	5	343	79.3	.	46.1	321	84	Ctar-P15-B10	324	Cyt	0	0	1	40S ribosomal protein S3A	ps	no											40S ribosomal protein S3A - truncated at 5 prime	3e-30	Ctar-83	119	58	154	100	38	97	3	1	FOR	40S ribosomal protein S3a [Culex pipiens quinquefasciatus]	7E-026	gi|170045145	119	58	376	100	15	319
ctar-contig_107	Contig-107	Contig107	6	387	94.8	.	51.4	368	107	Ctar-P13-D09	370	Ind	0	0	0	40S ribosomal protein S30	ps	done											putative threonine-rich salivary mucin - truncated at 5 prime	0.16	Ctar-246	24.3	79	136	27	58	43	3	7	FOR	60S ribosomal protein L11	2E-045	gi|114864835	184	88	190	98	46	103
ctar-contig_100	Contig-100	Contig100	1	255	61.4	.	48.6	236	100	Ctar-P15-F05	236	Ind	0	0	0	40S ribosomal protein S30	ps												40S ribosomal protein S30	1e-06	Ctar-99	40.4	20	132	90	15	72	5	3	FOR	40S ribosomal protein S30 [Culex pipiens quinquefasciatus]	0.045	gi|170062090	40.4	20	132	90	15	113
ctar-contig_99	Contig-99	Contig99	6	569	93.8	.	43.4	546	99	Ctar-P14-A04	547	Cyt	0	0	1	40S ribosomal protein S3 - truncated at 5 prime	ps	truncated											40S ribosomal protein S30	2e-72	Ctar-99	260	132	132	100	100	1	20	3	FOR	40S ribosomal protein S30 [Culex pipiens quinquefasciatus]	2E-067	gi|170062090	258	132	132	98	100	1
ctar-contig_97	Contig-97	Contig97	6	628	80.5	.	42.7	575	97	Ctar-P6-D01	609	Cyt	0	0	4	40S ribosomal protein S3	ps	truncated											40S ribosomal protein S3 - truncated at 5 prime	7e-94	Ctar-97	332	165	165	100	100	1	2	1	FOR	40S ribosomal protein S3 [Culex pipiens quinquefasciatus]	7E-089	gi|170057463	329	165	250	99	66	86
ctar-contig_98	Contig-98	Contig98	1	794	59.8	0.1	41.3	775	98	Ctar-P7-B10	775	Cyt	0	0	5	40S ribosomal protein S3	ps	seen											40S ribosomal protein S3 - truncated at 5 prime	1e-126	Ctar-98	440	221	221	100	100	1	12	1	FOR	40S ribosomal protein S3 [Culex pipiens quinquefasciatus]	1E-120	gi|170057463	435	221	250	99	88	30
ctar-contig_758	Contig-758	Contig758	1	242	62.4	0.4	52.9	223	758	Ctar-P19-G04	223	Ind	0	0	0	40S ribosomal protein S29	ps												putative salivary cysteine-rich peptide	0.21	Ctar-368	22.7	17	113	52	15	47	19	1	REV	AGAP001595-PA	7E-011	gi|158301865	69.7	31	56	96	55	26
ctar-contig_112	Contig-112	Contig112	4	454	74.2	.	47.4	431	112	Ctar-P8-G09	430	Ind	0	0	0	40S ribosomal protein S25 - truncated at 5 prime	ps	truncated											40S ribosomal protein S25 - truncated at 5 prime	8e-54	Ctar-112	198	97	97	100	100	1	2	2	FOR	ribosomal protein S25 [Culex pipiens quinquefasciatus]	1E-048	gi|170058047	195	97	119	98	82	23
ctar-contig_738	Contig-738	Contig738	1	125	55.	.	64.8	106	738	Ctar-P19-A10	106	Ind	0	0	0	40S ribosomal protein S21	ps												60S ribosomal protein L18a - truncated at 5 prime	1.4	Ctar-586	20	19	145	36	13	32	8	1	FOR	conserved hypothetical protein [Culex pipiens quinquefasciatus]	9.2	gi|170029818	32.7	15	83	100	18	69
ctar-contig_61	Contig-61	Contig61	4	841	94.	.	42.6	816	61	Ctar-P9-D01	816	Cyt	0	0	3	40S ribosomal protein S2	ps	truncated											40S ribosomal protein S2 - truncated at 5 prime	1e-138	Ctar-61	479	239	239	100	100	1	3	2	FOR	40S ribosomal protein S2 [Aedes aegypti]	1E-132	gi|157125338	474	240	275	99	87	36
ctar-contig_62	Contig-62	Contig62	2	912	93.9	.	42.2		62	Ctar-P11-A10	895	Cyt	0	0	3	40S ribosomal protein S2	ps	truncated											40S ribosomal protein S2 - truncated at 5 prime	1e-137	Ctar-61	478	238	239	100	100	2	2	2	FOR	40S ribosomal protein S2 [Aedes aegypti]	1E-131	gi|157125338	472	239	275	99	87	37
ctar-contig_63	Contig-63	Contig63	1	819	59.	.	41.4	800	63	Ctar-P3-G01	800	Cyt	0	0	3	40S ribosomal protein S2	ps	no											40S ribosomal protein S2 - truncated at 5 prime	1e-138	Ctar-61	479	239	239	100	100	1	2	2	FOR	40S ribosomal protein S2 [Aedes aegypti]	1E-132	gi|157125338	474	240	275	99	87	36
ctar-contig_64	Contig-64	Contig64	1	821	57.	.	41.8	802	64	Ctar-P5-C06	802	Cyt	0	0	3	40S ribosomal protein S2	ps	no											40S ribosomal protein S2 - truncated at 5 prime	1e-136	Ctar-61	472	239	239	99	100	1	3	2	FOR	40S ribosomal protein S2 [Aedes aegypti]	1E-130	gi|157125338	466	240	275	98	87	36
ctar-contig_65	Contig-65	Contig65	1	845	54.8	0.1	41.4	826	65	Ctar-P4-G02	826	Cyt	0	0	3	40S ribosomal protein S2	ps	no											40S ribosomal protein S2 - truncated at 5 prime	1e-138	Ctar-61	479	239	239	99	100	1	8	2	FOR	40S ribosomal protein S2 [Aedes aegypti]	1E-132	gi|157125338	476	241	275	98	88	35
ctar-contig_66	Contig-66	Contig66	1	777	62.5	.	42.6	758	66	Ctar-P4-A02	758	Cyt	0	0	3	40S ribosomal protein S2	ps	no											40S ribosomal protein S2 - truncated at 5 prime	1e-125	Ctar-61	435	219	239	99	92	21	3	2	FOR	40S ribosomal protein S2 [Aedes aegypti]	1E-120	gi|157125338	434	219	275	99	80	57
ctar-contig_67	Contig-67	Contig67	1	893	52.9	0.2	42.2		67	Ctar-P1-F08		Cyt	0	0	2	40S ribosomal protein S2	ps	no											40S ribosomal protein S2 - truncated at 5 prime	1e-130	Ctar-61	453	228	239	98	95	12	12	2	FOR	40S ribosomal protein S2 [Aedes aegypti]	1E-125	gi|157125338	452	228	275	98	83	48
ctar-contig_124	Contig-124	Contig124	1	558	63.6	.	40	539	124	Ctar-P12-C12	539	Ind	0	0	0	40S ribosomal protein S19	ps	seen											40S ribosomal protein S19	2e-86	Ctar-124	307	155	156	100	99	2	2	2	FOR	40s ribosomal protein s19 [Culex pipiens quinquefasciatus]	4E-081	gi|170036432	303	155	156	98	99	2
ctar-contig_465	Contig-465	Contig465	1	159	61.9	.	54.7	140	465	Ctar-P9-H08	140	Ind	0	0	0	39S ribosomal protein L15, mitochondrial [Culex pipiens quinquefasciatus]	ps												conserved hypothetical protein - truncated at 5 prime	2.4	Ctar-606	19.2	14	111	57	13	18	25	1	REV	39S ribosomal protein L15, mitochondrial [Culex pipiens quinquefasciatus]	3E-010	gi|170043971	67.8	32	288	90	11	257
Signal transduction			17	0.969766
ctar-contig_439	Contig-439	Contig439	1	542	55.4	.	55.9	523	439	Ctar-P8-H02	523	Cyt	0	0	1	Wnt family of developmental regulators	st												ribosomal protein L23a - truncated at 5 prime	0.21	Ctar-217	23.5	36	208	38	17	5	8	4	FOR	wingless protein	1E-029	gi|170040120	132	56	344	100	16	289
ctar-contig_420	Contig-420	Contig420	1	942	53.8	.	46.3		420	Ctar-P8-B09		Cyt	0	0	7	tyrosine kinase receptor	st	seen											tyrosine kinase receptor - truncated at 5 prime	1e-160	Ctar-420	554	269	269	100	100	1	5	1	FOR	tyrosine kinase receptor [Aedes aegypti]	1E-152	gi|157110899	542	270	706	97	38	437
ctar-contig_226	Contig-226	Contig226	1	1001	33.6	0.1	64		226	Ctar-P1-D08		Ind	0	0	0	type iv inositol 5-phosphatase [Aedes aegypti]	st												coatomer subunit epsilon - truncated at 3 prime	0.53	Ctar-267	24.3	21	281	38	7	136	535	1	FOR	type iv inositol 5-phosphatase [Aedes aegypti]	2E-007	gi|157118340	60.5	34	481	85	7	448
ctar-contig_723	Contig-723	Contig723	1	283	56.6	.	56.5	264	723	Ctar-P18-F03	264	Ind	0	0	0	type I inositol-1,4,5-trisphosphate 5-phosphatase [Culex pipiens	st												calcium-transporting atpase sarcoplasmic/endoplasmic reticulum type - fragment	1.1	Ctar-434	20.8	19	317	52	6	117	91	2	REV	type I inositol-1,4,5-trisphosphate 5-phosphatase [Culex pipiens	3E-010	gi|170040975	67.4	39	569	76	7	531
ctar-contig_598	Contig-598	Contig598	1	343	66.2	.	44.9	324	598	Ctar-P14-C06	324	Ind	0	0	0	receptor for activated protein kinase c	st												aggrecan core protein - fragment	0.5	Ctar-212	22.3	53	312	26	17	48	1	15	REV	receptor for activated protein kinase c (rack1) [Aedes aegypti]	5E-043	gi|157168005	176	82	311	98	26	230
ctar-contig_385	Contig-385	Contig385	1	888	57.6	.	44.8		385	Ctar-P7-A10		Cyt	0	0	6	Rac1 GTPase effector FRL	st												LRR Toll - truncated at 5 prime	0.093	Ctar-213	26.6	125	159	20	79	31	499	2	FOR	hypothetical protein AaeL_AAEL009371 [Aedes aegypti]	1E-146	gi|157123018	310	167	983	95	17	641
ctar-contig_389	Contig-389	Contig389	1	912	54.4	.	38.9		389	Ctar-P7-B06		Cyt	0	0	5	Putative phosphoinositide phosphatase	st	fragment											recessive suppressor of secretory defect - fragment	1e-179	Ctar-389	617	302	302	100	100	1	7	1	FOR	recessive suppressor of secretory defect [Culex pipiens quinquefasciatus]	1E-171	gi|170051617	604	302	594	97	51	239
ctar-contig_249	Contig-249	Contig249	1	458	62.3	0.4	56.1	439	249	Ctar-P2-B10	439	Ind	0	0	0	Presenilin	st												40S ribosomal protein S7 - truncated at 5 prime	2.2	Ctar-792	20.8	21	164	42	13	30	247	2	FOR	presenilin sel-12	7E-019	gi|170048072	96.3	52	526	98	10	475
ctar-contig_330	Contig-330	Contig330	1	1037	52.2	0.2	53.7	1018	330	Ctar-P5-A08	1018	SIG	1	0	8	Predicted G-protein coupled receptor	st												Predicted G-protein coupled receptor - truncated at 5 prime	6e-96	Ctar-330	339	176	212	94	83	1	8	4	FOR	GPR89A	2E-092	gi|170069402	343	176	450	94	39	239
ctar-contig_213	Contig-213	Contig213	1	577	64.9	.	56.8	558	213	Ctar-P1-A01	558	Cyt	0	0	2	LRR Toll	st	seen											LRR Toll - truncated at 5 prime	1e-85	Ctar-213	304	159	159	100	100	1	2	2	FOR	LRR Toll	4E-052	gi|170037196	207	158	311	68	51	153
ctar-contig_462	Contig-462	Contig462	1	173	61.2	.	55.5	154	462	Ctar-P9-G07	154	Ind	0	0	0	low molecular weight phosphotyrosine protein phosphatase 1 [Culex pipiens	st												general odorant-binding protein 99a - truncated at 5 prime	1	Ctar-525	20.4	16	95	37	17	7	26	1	FOR	low molecular weight phosphotyrosine protein phosphatase 1 [Culex pipiens	6E-014	gi|170043465	79.7	38	161	86	24	124
ctar-contig_235	Contig-235	Contig235	1	828	56.5	.	41.2	809	235	Ctar-P1-G04	809	Cyt	0	0	3	guanine nucleotide-binding protein subunit beta 1	st	seen											guanine nucleotide-binding protein subunit beta 1 - truncated at 3 prime	1e-122	Ctar-235	426	209	209	100	100	1	105	1	REV	guanine nucleotide-binding protein subunit beta 1 [Culex pipiens	1E-116	gi|170042647	421	209	340	98	61	1
ctar-contig_676	Contig-676	Contig676	1	861	47.1	.	55.3		676	Ctar-P16-G08		Cyt	0	0	2	ezrin-radixin-moesin-binding phosphoprotein 50	st	seen											ezrin-radixin-moesin-binding phosphoprotein 50 - truncated at 5 prime	5e-53	Ctar-676	196	99	99	100	100	1	1	1	FOR	ezrin-radixin-moesin-binding phosphoprotein 50 [Culex pipiens quinquefasciatus]	2E-038	gi|170067711	163	103	286	88	36	187
ctar-contig_269	Contig-269	Contig269	1	900	50.7	.	41.6		269	Ctar-P2-G10		Cyt	0	0	6	calpain	st												hypothetical protein - truncated at 5 prime	0.072	Ctar-141	26.9	60	220	38	27	20	126	6	FOR	calpain, putative [Aedes aegypti]	1E-139	gi|157103775	263	134	794	94	17	526
ctar-contig_468	Contig-468	Contig468	1	215	62.1	.	63.7	196	468	Ctar-P10-A04	196	Ind	0	0	0	calpain	st												6-phosphogluconolactonase - truncated at 5 prime	2.4	Ctar-379	19.2	17	185	47	9	51	8	2	REV	calpain	1E-009	gi|170037743	65.5	31	722	96	4	692
ctar-contig_262	Contig-262	Contig262	1	1070	32.8	.	53.6		262	Ctar-P2-F05		Cyt	0	0	5	acetylcholinesterase	st												putative threonine-rich salivary mucin - truncated at 5 prime	0.039	Ctar-246	28.1	91	136	28	67	49	188	5	FOR	acetylcholinesterase	4E-094	gi|40363516	348	192	701	84	27	502
ctar-contig_376	Contig-376	Contig376	1	619	62.1	.	55.7	600	376	Ctar-P6-E04	600	Cyt	0	0	3	5'-AMP-activated protein kinase catalytic subunit alpha-2	st												5'-AMP-activated protein kinase catalytic subunit alpha-2 - truncated at 5 prime	2e-72	Ctar-376	251	122	133	100	92	1	5	5	FOR	5'-AMP-activated protein kinase catalytic subunit alpha-2 [Culex pipiens	6E-067	gi|170033124	247	122	547	98	22	415
Transcription factors			2	0.11409
ctar-contig_167	Contig-167	Contig167	1	792	51.4	0.1	54.9	773	167	Ctar-P1-D12	773	Ind	0	0	0	SPEN homolog	tf												hypothetical protein - truncated at 5 prime	0.021	Ctar-141	28.5	58	220	31	26	59	5	3	FOR	unnamed protein product	6E-008	gi|74215844	61.6	105	631	42	17	17
ctar-contig_512	Contig-512	Contig512	1	471	66.2	.	52.7	452	512	Ctar-P11-D05	452	Cyt	0	0	1	regucalcin	tf												recessive suppressor of secretory defect - fragment	0.27	Ctar-389	23.9	37	302	35	12	133	75	4	FOR	regucalcin	2E-011	gi|170041434	71.2	49	339	69	14	268
Transcription machinery			11	0.627496
ctar-contig_402	Contig-402	Contig402	1	434	64.4	.	47.7	415	402	Ctar-P7-F02	415	Ind	0	0	0	transcription initiation factor TFIID subunit 12	tm	seen											transcription initiation factor TFIID subunit 12 - truncated at 5 prime	4e-59	Ctar-402	215	107	107	100	100	1	26	1	FOR	transcription initiation factor TFIID subunit 12 [Culex pipiens	6E-055	gi|170053104	216	110	176	97	63	67
ctar-contig_777	Contig-777	Contig777	1	218	60.	.	56.9	199	777	Ctar-P20-D01	199	Ind	0	0	0	splicing factor 45	tm												transcription initiation factor TFIID subunit 12 - truncated at 5 prime	0.47	Ctar-402	21.6	29	107	44	27	85	96	1	FOR	splicing factor 45	2E-008	gi|170054316	61.6	31	399	93	8	369
ctar-contig_565	Contig-565	Contig565	1	343	61.6	0.6	51.6	324	565	Ctar-P13-D08	324	Ind	0	0	0	S1 RNA binding domain protein	tm												ribosome production factor 1 - truncated at 5 prime	0.65	Ctar-574	21.9	30	226	30	13	32	89	4	REV	S1 RNA binding domain protein, putative [Aedes aegypti]	6E-018	gi|157105173	93.2	52	968	88	5	917
ctar-contig_667	Contig-667	Contig667	1	208	63.8	.	57.2	189	667	Ctar-P16-E01	189	Ind	0	0	0	RNA and export factor binding protein	tm												putative 4.2 kDa basic salivary peptide	0.27	Ctar-147	22.3	21	61	42	34	9	117	2	REV	hypothetical protein OsI_023518	16	gi|125556680	32	49	1638	36	3	1513
ctar-contig_503	Contig-503	Contig503	1	293	64.6	.	53.9	274	503	Ctar-P11-B03	274	Cyt	0	0	1	ribosome biogenesis protein TSR1	tm												membrane protease 3 - truncated at 5 prime	0.079	Ctar-175	24.6	44	267	31	16	116	87	1	REV	ribosome biogenesis protein TSR1 [Culex pipiens quinquefasciatus]	2E-023	gi|170029840	111	65	812	81	8	748
ctar-contig_544	Contig-544	Contig544	1	285	63.	.	57.9	266	544	Ctar-P12-F02	266	Ind	0	0	0	ribonuclease H2 subunit B [Culex pipiens quinquefasciatus]	tm												salivary C-type lectin - truncated at 5 prime	1.1	CT-809	20.8	12	75	50	16	14	20	2	REV	ribonuclease H2 subunit B [Culex pipiens quinquefasciatus]	8E-022	gi|170037327	105	61	279	88	22	219
ctar-contig_487	Contig-487	Contig487	1	314	59.8	.	54.1	295	487	Ctar-P10-E06	295	Cyt	0	0	1	nucleolar GTP-binding protein 2	tm												60S ribosomal protein L5 - truncated at 5 prime	0.051	Ctar-553	25.4	69	227	24	30	91	2	2	FOR	nucleolar GTP-binding protein 2 [Culex pipiens quinquefasciatus]	1E-030	gi|170038957	135	75	619	88	12	546
ctar-contig_296	Contig-296	Contig296	1	929	51.4	.	42.8		296	Ctar-P3-G02		Cyt	0	0	6	nucleolar GTP-binding protein	tm	seen											nucleolar GTP-binding protein - fragment	1e-172	Ctar-296	591	302	302	100	100	1	8	4	FOR	nucleolar GTP-binding protein [Aedes aegypti]	1E-153	gi|157124441	543	302	652	90	46	272
ctar-contig_474	Contig-474	Contig474	1	413	65.9	.	49.9	394	474	Ctar-P10-B03	394	Ind	0	0	0	mRNA cleavage stimulating factor	tm												conserved hypothetical protein - fragment	0.66	Ctar-289	22.3	95	313	22	30	110	33	2	FOR	mRNA cleavage stimulating factor, 50kD-subunit, putative [Aedes aegypti]	5E-041	gi|157103650	169	79	427	97	19	349
ctar-contig_325	Contig-325	Contig325	1	913	54.	0.1	47.3	894	325	Ctar-P4-H02	894	Cyt	0	0	8	Endoribonuclease XendoU	tm	seen											Endoribonuclease XendoU - truncated at 5 prime	1e-152	Ctar-325	526	257	257	100	100	1	10	1	FOR	endoU protein	1E-142	gi|170057617	509	258	556	96	46	299
ctar-contig_320	Contig-320	Contig320	1	638	64.4	.	50.9	619	320	Ctar-P4-E12	619	Cyt	0	0	3	DNA-directed RNA polymeraseI	tm	seen											DNA-directed RNA polymeraseI	9e-75	Ctar-320	268	131	131	100	100	1	155	2	FOR	DNA-directed RNA polymeraseI [Culex pipiens quinquefasciatus]	1E-069	gi|170068328	265	131	131	98	100	1
Transporters and storage			44	2.50998
ctar-contig_405	Contig-405	Contig405	1	958	53.9	0.1	47.3		405	Ctar-P7-F11		Cyt	0	0	5	vitellogenin	tr	fragment											vitellogenin - truncated at 5 prime	1e-176	Ctar-405	607	300	300	99	100	1	34	2	FOR	vitellogenin C2	1E-160	gi|54289295	568	308	2042	88	15	305
ctar-contig_403	Contig-403	Contig403	1	457	64.8	.	49.7	438	403	Ctar-P7-F04	438	Ind	0	0	0	vitellogenin	tr	seen											vitellogenin C1 - truncated at 5 prime	5e-69	Ctar-403	248	116	116	100	100	1	5	1	FOR	vitellogenin-A1	5E-057	gi|170049661	223	116	2111	90	5	1996
ctar-contig_436	Contig-436	Contig436	1	262	64.7	.	58.4	243	436	Ctar-P8-G03	243	Ind	0	0	0	vitellogenin	tr												vitellogenin C1 - truncated at 5 prime	2e-24	Ctar-403	99.4	49	116	91	42	42	3	3	FOR	vitellogenin-A1	8E-020	gi|170049661	99.4	49	2111	91	2	2063
ctar-contig_292	Contig-292	Contig292	1	893	55.9	0.1	44.1		292	Ctar-P3-E12		Cyt	0	0	5	vacuolar ATP synthase subunit e	tr	done											vacuolar ATP synthase subunit e	1e-124	Ctar-292	432	226	226	100	100	1	100	1	FOR	vacuolar ATP synthase subunit e [Culex pipiens quinquefasciatus]	1E-115	gi|170042855	419	226	226	96	100	1
ctar-contig_164	Contig-164	Contig164	4	282	83.3	.	53.2	263	164	Ctar-P19-G03	222	Ind	0	0	0	sodium/potassium-dependent ATPase beta-2 subunit	tr	no											30 kDa salivary gland allergen/Aegyptin	0.27	Ctar-55	22.7	71	246	25	29	83	5	1	FOR	sodium/potassium-dependent ATPase beta-2 subunit [Culex pipiens	3E-006	gi|170051877	54.3	23	292	100	8	270
ctar-contig_301	Contig-301	Contig301	1	754	57.8	.	56.4	735	301	Ctar-P3-G12	735	SIG	1	0	1	sodium/chloride dependent neurotransmitter transporter [Culex tarsalis]	tr	seen											sodium/chloride dependent neurotransmitter transporter - truncated at 5 prime	6e-60	Ctar-301	219	102	102	100	100	1	1	1	FOR	sodium/chloride dependent neurotransmitter transporter [Culex pipiens	6E-053	gi|170058382	211	99	571	96	17	469
ctar-contig_75	Contig-75	Contig75	4	307	85.7	0.3	54.1	288	75	Ctar-P8-C05	288	Cyt	0	0	1	small calcium-binding mitochondrial carrier	tr	no											vitellogenin - truncated at 5 prime	2e-05	Ctar-405	37	46	300	43	15	151	68	13	FOR	small calcium-binding mitochondrial carrier [Culex pipiens quinquefasciatus]	1E-017	gi|170043405	92	76	434	64	18	359
ctar-contig_76	Contig-76	Contig76	2	425	85.4	.	51.8	406	76	Ctar-P19-H03	406	SIG	1	0	1	small calcium-binding mitochondrial carrier	tr	no											vitellogenin - truncated at 5 prime	1e-05	Ctar-405	38.1	46	300	43	15	124	174	11	FOR	small calcium-binding mitochondrial carrier [Culex pipiens quinquefasciatus]	9E-032	gi|170043405	139	116	434	67	27	319
ctar-contig_77	Contig-77	Contig77	2	297	85.4	.	59.6	263	77	Ctar-P14-B02	281	Ind	0	0	0	small calcium-binding mitochondrial carrier	tr	no											vitellogenin - truncated at 5 prime	4e-06	Ctar-405	38.9	48	300	45	16	136	43	9	FOR	small calcium-binding mitochondrial carrier [Culex pipiens quinquefasciatus]	2E-016	gi|170043405	88.2	69	434	65	16	366
ctar-contig_78	Contig-78	Contig78	2	282	85.4	.	55	263	78	Ctar-P19-H06	265	Ind	0	0	0	small calcium-binding mitochondrial carrier	tr	no											vitellogenin - truncated at 5 prime	0.002	Ctar-405	30	26	300	61	9	21	67	13	FOR	small calcium-binding mitochondrial carrier [Culex pipiens quinquefasciatus]	1E-015	gi|170043405	85.5	68	434	66	16	357
ctar-contig_459	Contig-459	Contig459	1	1044	48.3	.	44.5		459	Ctar-P9-F03		Cyt	0	0	6	Putative Mg2+ and Co2+ transporter CorD	tr	seen											polymerase delta-interacting protein - truncated at 5 prime	1e-148	Ctar-459	512	244	244	100	100	1	11	5	FOR	polymerase delta-interacting protein 2 [Culex pipiens quinquefasciatus]	1E-133	gi|170055415	478	245	381	93	64	137
ctar-contig_333	Contig-333	Contig333	1	428	62.8	.	51.9	409	333	Ctar-P5-A11	409	Ind	0	0	0	Phosphatidylethanolamine binding protein	tr	seen											30 kDa salivary gland allergen/Aegyptin -2	0.31	Ctar-57	23.5	36	240	38	15	12	142	2	FOR	phosphatidylethanolamine-binding protein 2 [Culex pipiens quinquefasciatus]	3E-046	gi|170047783	187	91	119	96	76	29
ctar-contig_304	Contig-304	Contig304	1	948	53.	.	42.6		304	Ctar-P3-H10		SIG	2	0	6	na+/k+ atpase alpha subunit	tr	truncated											na+/k+ atpase alpha subunit - truncated at 5 prime	1e-178	Ctar-304	613	301	301	100	100	1	2	1	FOR	na+/k+ atpase alpha subunit [Aedes aegypti]	1E-169	gi|157131369	597	301	1001	96	30	701
ctar-contig_580	Contig-580	Contig580	1	311	63.3	.	55.9	292	580	Ctar-P13-G06	292	Ind	0	0	0	multidrug resistance protein 2	tr												probable salivary maltase precursor - truncated at 5 prime	0.43	Ctar-22	22.3	34	441	26	8	9	14	4	FOR	multidrug resistance protein 2 [Culex pipiens quinquefasciatus]	0.22	gi|170043448	38.1	25	1159	68	2	1131
ctar-contig_323	Contig-323	Contig323	1	825	56.	.	49.5	806	323	Ctar-P4-G09	806	SIG	1	0	2	monocarboxylate transporter	tr	seen											monocarboxylate transporter - truncated at 5 prime	1e-110	Ctar-323	387	198	198	100	100	1	3	1	FOR	monocarboxylate transporter [Culex pipiens quinquefasciatus]	1E-103	gi|170033018	376	198	802	96	25	605
ctar-contig_245	Contig-245	Contig245	1	775	59.8	.	43.5	756	245	Ctar-P2-A11	756	Cyt	0	0	6	Mitochondrial phosphate carrier protein	tr	seen											Mitochondrial phosphate carrier protein - truncated at 5 prime	1e-121	Ctar-245	423	208	208	100	100	1	2	2	FOR	PfmpC [Culex pipiens quinquefasciatus]	1E-114	gi|170055171	414	208	353	97	59	146
ctar-contig_126	Contig-126	Contig126	2	784	87.	.	44.3	763	126	Ctar-P6-E09	765	SIG	1	0	3	ferritin light-chain	tr	no											ferritin light chain-like	1e-122	Ctar-125	346	175	224	98	78	1	23	3	FOR	ferritin light-chain	1E-115	gi|170035687	342	175	223	97	78	1
ctar-contig_125	Contig-125	Contig125	3	954	87.1	.	46	935	125	Ctar-P14-B10	844	SIG	1	0	3	ferritin light chain-like	tr	done											ferritin light chain-like	1e-128	Ctar-125	447	224	224	100	100	1	192	1	FOR	ferritin light-chain	1E-121	gi|170035687	437	223	223	97	100	1
ctar-contig_224	Contig-224	Contig224	1	873	40.5	.	56.2		224	Ctar-P1-D03		Cyt	0	0	3	carbonic anhydrase	tr												salivary mucin - truncated at 5 prime	1	Ctar-581	23.1	32	123	37	26	68	473	1	REV	carbonic anhydrase	6E-005	gi|170051169	52	40	331	67	12	292
ctar-contig_434	Contig-434	Contig434	1	958	53.4	0.1	40.8		434	Ctar-P8-F05		SIG	1	0	8	calcium-transporting atpase sarcoplasmic/endoplasmic reticulum type	tr	fragment											calcium-transporting atpase sarcoplasmic/endoplasmic reticulum type - fragment	0	Ctar-434	638	317	317	100	100	1	7	2	FOR	calcium-transporting atpase sarcoplasmic/endoplasmic reticulum type [Culex	1E-178	gi|170066650	626	317	995	97	32	626
ctar-contig_222	Contig-222	Contig222	1	436	64.4	.	48.2	417	222	Ctar-P1-C04	417	Cyt	0	0	1	ATP-binding cassette transporter	tr	seen											ATP-binding cassette transporter - truncated at 5 prime	5e-69	Ctar-222	248	123	123	100	100	1	4	1	FOR	ATP-binding cassette transporter [Culex pipiens quinquefasciatus]	7E-061	gi|170037877	235	123	999	95	12	570
ctar-contig_334	Contig-334	Contig334	1	335	62.	.	51	316	334	Ctar-P5-A12	316	Cyt	0	0	1	ATPase component of ABC transporters with duplicated ATPase domains/Translation elongation factor EF-3b	tr												vitellogenin - truncated at 5 prime	0.019	Ctar-405	26.9	94	300	22	31	55	29	5	FOR	conserved hypothetical protein [Culex pipiens quinquefasciatus]	2E-023	gi|170057741	111	80	893	66	9	588
ctar-contig_312	Contig-312	Contig312	1	938	51.6	0.2	44.8		312	Ctar-P4-B12		Cyt	0	0	5	apolipophorin	tr	fragment											apolipophorin fragment	1e-173	Ctar-312	596	298	298	100	100	1	43	1	FOR	apolipophorins	1E-167	gi|170043254	580	298	3324	96	9	2849
ctar-contig_179	Contig-179	Contig179	2	779	66.	.	63.3	760	179	Ctar-P17-F07	760	Ind	0	0	0	aaa atpase	tr	no											translation initiation factor if-2 - fragment	2	Ctar-227	21.9	39	186	30	21	133	251	2	REV	aaa atpase	2E-015	gi|170062572	86.3	42	394	100	11	353
ctar-contig_180	Contig-180	Contig180	1	767	58.4	.	63.6	748	180	Ctar-P6-B11	748	Ind	0	0	0	aaa atpase	tr												eukaryotic translation initiation factor 3 subunit 5 - truncated at 5 prime	2.5	Ctar-395	21.6	14	113	50	12	61	38	1	FOR	aaa atpase	9E-014	gi|170062572	80.9	39	394	100	10	356
ctar-contig_89	Contig-89	Contig89	5	918	36.9	.	46.2	899	89	Ctar-P2-A03	137	Cyt	0	0	5	vacuolar H+-ATPase V0 sector accessory subunit S1	tr	no											putative threonine-rich salivary mucin - truncated at 5 prime	0.011	Ctar-246	29.6	102	136	27	75	40	219	3	FOR	vacuolar ATP synthase subunit S1 [Aedes aegypti]	9E-068	gi|157116923	116	96	388	53	25	133
ctar-contig_283	Contig-283	Contig283	1	1065	49.1	.	54.6		283	Ctar-P3-D02		SIG	1	0	3	vacuolar ATP synthase 21 kDa proteolipid subunit	tr/vatpase	seen											vacuolar ATP synthase 21 kDa proteolipid subunit - truncated at 5 prime	4e-84	Ctar-283	300	155	155	100	100	1	5	2	FOR	vacuolar ATP synthase 21 kDa proteolipid subunit [Culex pipiens	6E-079	gi|170037112	298	155	208	99	75	54
Unknown conserved			120	6.84541
ctar-contig_141	Contig-141	Contig141	3	1151	78.4	.	46.3	1132	141	Ctar-P7-E07	779	Cyt	0	0	5	hypothetical protein - truncated at 5 prime	uc	truncated											hypothetical protein - truncated at 5 prime	1e-133	Ctar-141	464	220	220	100	100	1	49	4	FOR	PREDICTED: similar to zinc finger CCCH-type containing 18	0.12	gi|194208887	41.6	351	1112	23	32	493
ctar-contig_573	Contig-573	Contig573	1	152	60.2	.	51.3	133	573	Ctar-P13-E10	133	Ind	0	0	0	zinc finger protein 410, isoform CRA_e	uc												anamorsin - truncated at 5 prime	5.2	Ctar-391	18.1	11	123	63	9	39	6	1	REV	zinc finger protein 410, isoform CRA_e	6E-012	gi|119601547	73.2	43	312	74	14	270
ctar-contig_584	Contig-584	Contig584	1	394	52.8	.	59.4	375	584	Ctar-P13-H05	375	Ind	0	0	0	TraB, putative [Aedes aegypti]	uc												hypothetical protein	1.8	Ctar-70	20.8	47	101	25	47	16	46	1	FOR	TraB, putative [Aedes aegypti]	8E-007	gi|157119300	56.2	27	513	92	5	487
ctar-contig_426	Contig-426	Contig426	1	901	55.1	.	43.3	882	426	Ctar-P8-C12	882	Cyt	0	0	2	slender lobes	uc	seen											slender lobes - truncated at 5 prime	1e-139	Ctar-426	483	247	247	100	100	1	2	2	FOR	slender lobes	1E-109	gi|170035484	397	249	1194	87	21	953
ctar-contig_603	Contig-603	Contig603	1	248	62.7	.	59.3	229	603	Ctar-P14-E07	229	Cyt	0	0	2	Q rich protein	uc												putative GQP-rich salivary protein - truncated at 5 prime	0.0003	Ctar-32	32.3	45	111	42	41	1	5	9	FOR	hypothetical protein CpipJ_CPIJ002236 [Culex pipiens quinquefasciatus]	9E-019	gi|170032069	95.9	71	147	64	48	20
ctar-contig_192	Contig-192	Contig192	3	387	73.4	.	56.1	368	192	Ctar-P6-D05	368	Cyt	0	0	1	putative salivary peptide	uc	no											putative salivary peptide	1e-51	Ctar-192	191	82	82	100	100	1	96	3	FOR	salivary protein	2E-035	gi|170044922	151	96	137	67	70	6
ctar-contig_377	Contig-377	Contig377	1	473	64.7	.	50.3	454	377	Ctar-P6-E11	454	Cyt	0	0	1	PA domain-containing protein	uc												aggrecan core protein - fragment	0.043	Ctar-212	26.6	88	312	27	28	49	27	3	REV	PA domain-containing protein [Culex pipiens quinquefasciatus]	7E-035	gi|170057943	149	71	217	94	33	147
ctar-contig_500	Contig-500	Contig500	1	181	51.4	.	62.4	162	500	Ctar-P11-A03	162	Ind	0	0	0	NF-X1-type zinc finger protein	uc												ribosomal protein S8 - truncated at 5 prime	0.48	Ctar-73	21.6	23	195	34	12	36	2	2	FOR	NF-X1-type zinc finger protein NFXL1 [Culex pipiens quinquefasciatus]	4E-005	gi|170053861	50.4	33	897	75	4	865
ctar-contig_279	Contig-279	Contig279	1	620	61.5	.	47.4	601	279	Ctar-P3-C10	601	Cyt	0	0	4	isochorismatase domain-containing protein 2	uc	seen											isochorismatase domain-containing protein 2, mitochondrial - truncated at 5	3e-91	Ctar-279	323	162	162	100	100	1	3	1	FOR	isochorismatase domain-containing protein 2, mitochondrial [Culex pipiens	6E-083	gi|170037388	310	163	201	95	81	39
ctar-contig_299	Contig-299	Contig299	1	293	60.9	.	54.9	274	299	Ctar-P3-G07	274	Ind	0	0	0	hypothetical protein CpipJ_CPIJ017043 [Culex pipiens quinquefasciatus]	uc	seen											hypothetical conserved secreted protein	0.012	Ctar-132	27.3	70	76	25	92	7	31	2	FOR	hypothetical protein CpipJ_CPIJ017043 [Culex pipiens quinquefasciatus]	1E-030	gi|170063471	135	77	77	93	100	2
ctar-contig_482	Contig-482	Contig482	1	170	62.6	.	60.6	151	482	Ctar-P10-D09	151	Ind	0	0	0	hypothetical protein CpipJ_CPIJ017043 [Culex pipiens quinquefasciatus]	uc												ubiquinol-cytochrome c reductase complex core protein - fragment	1.4	Ctar-796	20	34	187	32	18	65	3	1	FOR	hypothetical protein CpipJ_CPIJ017043 [Culex pipiens quinquefasciatus]	3E-010	gi|170063471	67.8	35	77	94	45	43
ctar-contig_381	Contig-381	Contig381	1	645	60.1	0.2	51.3	626	381	Ctar-P6-H02	626	Cyt	0	0	2	hypothetical protein CpipJ_CPIJ014731 [Culex pipiens quinquefasciatus]	uc												vitellogenin - truncated at 5 prime	0.029	Ctar-405	27.7	56	300	30	19	144	307	2	FOR	hypothetical protein CpipJ_CPIJ014731 [Culex pipiens quinquefasciatus]	1E-007	gi|170059347	60.1	42	351	66	12	216
ctar-contig_133	Contig-133	Contig133	2	196	73.2	.	58.2	176	133	Ctar-P20-A02	176	Ind	0	0	0	hypothetical protein	uc	no											hypothetical conserved secreted protein	2e-19	Ctar-132	82.8	42	76	95	55	35	8	1	FOR	hypothetical protein CpipJ_CPIJ017044 [Culex pipiens quinquefasciatus]	3E-013	gi|170063473	77.8	43	76	83	57	34
ctar-contig_795	Contig-795	Contig795	1	708	28.	0.1	44.1	689	795	CXTL27.C04_08031808X3	689	Cyt	0	0	1	hypothetical conserved protein	uc	seen											hypothetical conserved protein - truncated at 5 prime	1e-99	Ctar-795	351	170	170	100	100	1	22	4	FOR	ZNF403	5E-071	gi|170051642	270	172	619	80	28	449
ctar-contig_797	Contig-797	Contig797	1	736	29.5	.	42.1		797	CXTL30.F04_08031808X3		Cyt	0	0	4	hypothetical conserved protein	uc	seen											hypothetical conserved protein - truncated at 5 prime	1e-136	Ctar-797	473	231	231	100	100	1	21	1	FOR	gryzun [Culex pipiens quinquefasciatus]	2E-095	gi|170061675	337	185	1353	88	14	1093
ctar-contig_215	Contig-215	Contig215	1	841	61.6	.	57.2	822	215	Ctar-P1-A07	822	Cyt	0	0	2	conserved insect protein	uc	seen											conserved insect protein	5e-84	Ctar-215	299	154	154	100	100	1	122	1	FOR	conserved insect protein [Culex pipiens quinquefasciatus]	9E-074	gi|170049035	280	155	155	93	100	1
ctar-contig_427	Contig-427	Contig427	1	490	64.3	.	45.7	471	427	Ctar-P8-D02	471	SIG	1	0	5	conserved hypothetical protein [Culex tarsalis]	uc												conserved hypothetical protein - truncated at 3 prime	2e-62	Ctar-427	227	120	126	100	95	1	111	2	FOR	hypothetical protein AaeL_AAEL014318 [Aedes aegypti]	2E-052	gi|157104470	207	119	531	89	22	1
ctar-contig_727	Contig-727	Contig727	1	530	64.2	.	58.9	511	727	Ctar-P18-F11	511	Ind	0	0	0	conserved hypothetical protein [Culex pipiens quinquefasciatus]	uc												conserved hypothetical protein - truncated at 5 prime	5e-36	Ctar-608	139	67	173	100	39	17	3	3	FOR	conserved hypothetical protein [Culex pipiens quinquefasciatus]	1E-030	gi|170073899	135	67	266	97	25	200
ctar-contig_346	Contig-346	Contig346	1	449	62.6	.	61.7	430	346	Ctar-P5-D02	430	Ind	0	0	0	conserved hypothetical protein [Culex pipiens quinquefasciatus]	uc												vitellogenin - truncated at 5 prime	0.7	Ctar-405	20.4	68	300	25	23	75	21	8	FOR	conserved hypothetical protein [Culex pipiens quinquefasciatus]	2E-017	gi|170034633	91.7	56	289	82	19	234
ctar-contig_451	Contig-451	Contig451	1	270	62.9	.	48.5	251	451	Ctar-P9-C03	251	Ind	0	0	0	conserved hypothetical protein [Culex pipiens quinquefasciatus]	uc												mitochondrial ribosomal protein, L46 - truncated at 5 prime	0.2	Ctar-641	23.1	31	236	35	13	7	20	1	FOR	AGAP000526-PA	2E-009	gi|119113560	65.1	32	87	87	37	56
ctar-contig_131	Contig-131	Contig131	1	181	61.3	.	60.2	162	131	Ctar-P15-B04	162	Ind	0	0	0	conserved hypothetical protein [Culex pipiens quinquefasciatus]	uc												eukaryotic translation initiation factor 3 subunit 9 - truncated at 5 prime	1.4	Ctar-337	20	27	202	25	13	116	64	2	FOR	conserved hypothetical protein [Culex pipiens quinquefasciatus]	4E-012	gi|170048839	73.9	41	251	80	16	211
ctar-contig_452	Contig-452	Contig452	1	487	64.4	.	54.2	468	452	Ctar-P9-C06	468	Ind	0	0	0	conserved hypothetical protein [Culex pipiens quinquefasciatus]	uc												conserved hypothetical protein - truncated at 5 prime	0.057	Ctar-250	26.2	24	196	45	12	34	1	7	REV	conserved hypothetical protein [Culex pipiens quinquefasciatus]	3E-010	gi|170040164	48.1	39	278	66	14	223
ctar-contig_744	Contig-744	Contig744	1	253	61.8	.	57.7	234	744	Ctar-P19-B11	234	Ind	0	0	0	conserved hypothetical protein [Culex pipiens quinquefasciatus]	uc												eukaryotic translation initiation factor 3 subunit 9 - truncated at 5 prime	0.31	Ctar-337	22.3	25	202	44	12	51	17	1	FOR	conserved hypothetical protein [Culex pipiens quinquefasciatus]	3E-013	gi|170045920	77.4	37	856	97	4	820
ctar-contig_700	Contig-700	Contig700	1	178	59.1	.	47.2	159	700	Ctar-P17-G09	159	Ind	0	0	0	conserved hypothetical protein [Culex pipiens quinquefasciatus]	uc												clathrin light chain - truncated at 5 prime	0.63	Ctar-329	21.2	20	161	40	12	40	9	3	FOR	conserved hypothetical protein [Culex pipiens quinquefasciatus]	1E-009	gi|170039615	65.9	46	635	76	7	592
ctar-contig_713	Contig-713	Contig713	1	1078	47.6	.	57.2	1059	713	Ctar-P18-C05	1059	Cyt	0	0	3	conserved hypothetical protein [Culex pipiens quinquefasciatus]	uc												slender lobes - truncated at 5 prime	0.57	Ctar-426	24.3	23	247	47	9	120	508	1	REV	conserved hypothetical protein [Culex pipiens quinquefasciatus]	1E-027	gi|170033088	127	60	433	100	14	374
ctar-contig_522	Contig-522	Contig522	1	184	64.2	.	63.6	165	522	Ctar-P11-G10	165	Ind	0	0	0	conserved hypothetical protein [Culex pipiens quinquefasciatus]	uc												putative GQP-rich salivary protein	4	Ctar-33	18.5	9	115	66	8	78	4	1	FOR	conserved hypothetical protein [Culex pipiens quinquefasciatus]	3E-009	gi|170066196	64.3	33	143	93	23	111
ctar-contig_771	Contig-771	Contig771	1	243	62.3	.	63.4	224	771	Ctar-P20-A09	224	Ind	0	0	0	conserved hypothetical protein [Culex pipiens quinquefasciatus]	uc												histidyl-tRNA synthetase - fragment	0.79	Ctar-272	20.8	23	295	43	8	131	25	2	FOR	conserved hypothetical protein [Culex pipiens quinquefasciatus]	1E-017	gi|170049230	92.4	55	248	74	22	194
ctar-contig_722	Contig-722	Contig722	1	166	57.7	.	57.2	147	722	Ctar-P18-F01	147	Ind	0	0	0	conserved hypothetical protein [Culex pipiens quinquefasciatus]	uc												actin 1D - fragment	1.8	Ctar-140	19.6	14	302	57	5	237	102	1	REV	conserved hypothetical protein [Culex pipiens quinquefasciatus]	2E-011	gi|170045869	71.6	40	358	87	11	314
ctar-contig_116	Contig-116	Contig116	4	763	94.9	.	44.2	743	116	Ctar-P10-A08	739	Cyt	0	0	3	conserved hypothetical protein - truncated at 5 prime	uc	truncated											conserved hypothetical protein - truncated at 5 prime	7e-77	Ctar-116	275	136	136	100	100	1	3	5	FOR	conserved hypothetical protein [Culex pipiens quinquefasciatus]	6E-066	gi|170038261	254	136	252	93	54	118
ctar-contig_314	Contig-314	Contig314	1	919	51.5	0.1	50.7		314	Ctar-P4-C12		Cyt	0	0	2	conserved hypothetical protein	uc	seen											conserved hypothetical protein - truncated at 5 prime	5e-60	Ctar-314	220	106	106	100	100	1	4	1	FOR	conserved hypothetical protein [Culex pipiens quinquefasciatus]	2E-053	gi|170039080	213	106	406	95	26	301
ctar-contig_351	Contig-351	Contig351	1	933	50.3	.	44.5		351	Ctar-P5-F04		SIG	1	0	3	conserved hypothetical protein	uc	no											16 kDa salivary peptide	0.64	Ctar-790	23.9	53	167	32	32	47	573	2	REV	conserved hypothetical protein [Culex pipiens quinquefasciatus]	1E-174	gi|170029290	614	310	1100	97	28	715
ctar-contig_281	Contig-281	Contig281	1	862	53.4	0.2	51.2	843	281	Ctar-P3-C12	843	Cyt	0	0	3	conserved hypothetical protein	uc	seen											conserved hypothetical protein - truncated at 5 prime	1e-151	Ctar-281	524	265	265	100	100	1	8	2	FOR	conserved hypothetical protein [Culex pipiens quinquefasciatus]	1E-119	gi|170065519	431	265	344	81	77	8
ctar-contig_251	Contig-251	Contig251	1	919	55.5	.	52.2		251	Ctar-P2-C01		Cyt	0	0	3	conserved hypothetical protein	uc	seen											conserved hypothetical protein - truncated at 5 prime	1e-99	Ctar-251	351	168	168	100	100	1	2	3	FOR	conserved hypothetical protein [Culex pipiens quinquefasciatus]	4E-093	gi|170053579	345	168	218	98	77	51
ctar-contig_260	Contig-260	Contig260	1	1017	27.	.	49.6	999	260	Ctar-P2-E11		Cyt	0	0	2	conserved hypothetical protein	uc	seen											conserved hypothetical protein - truncated at 5 prime	1e-137	Ctar-260	475	234	234	100	100	1	4	1	FOR	conserved hypothetical protein [Culex pipiens quinquefasciatus]	1E-125	gi|170037702	452	234	417	94	56	184
ctar-contig_354	Contig-354	Contig354	1	925	51.	.	39.7		354	Ctar-P5-F12		Cyt	0	0	6	conserved hypothetical protein	uc	seen											conserved hypothetical protein - fragment	1e-153	Ctar-354	529	268	268	100	100	1	3	3	FOR	conserved hypothetical protein [Culex pipiens quinquefasciatus]	1E-131	gi|170065429	427	268	564	83	48	234
ctar-contig_190	Contig-190	Contig190	1	486	38.5	.	43.8		190	CXTL17.A03_08031808X3		Cyt	0	0	3	conserved hypothetical protein	uc	seen											conserved hypothetical protein - truncated at 5 prime	8e-73	Ctar-190	261	131	131	100	100	1	23	1	FOR	conserved hypothetical protein [Culex pipiens quinquefasciatus]	6E-054	gi|170030700	212	127	346	81	37	212
ctar-contig_185	Contig-185	Contig185	1	518	61.2	.	40.2	499	185	Ctar-P6-F02	499	Cyt	0	0	2	conserved hypothetical protein	uc	seen											conserved hypothetical protein - truncated at 5 prime	3e-80	Ctar-185	286	143	143	100	100	1	1	3	FOR	conserved hypothetical protein [Culex pipiens quinquefasciatus]	2E-073	gi|170028023	278	146	458	95	32	313
ctar-contig_367	Contig-367	Contig367	1	634	61.8	.	41.8	615	367	Ctar-P6-B12	615	Cyt	0	0	3	conserved hypothetical protein	uc	seen											conserved hypothetical protein - truncated at 5 prime	1e-113	Ctar-367	397	193	193	100	100	1	3	4	FOR	conserved hypothetical protein [Culex pipiens quinquefasciatus]	5E-096	gi|170052108	353	193	679	91	28	490
ctar-contig_189	Contig-189	Contig189	2	449	91.6	.	44.8	430	189	Ctar-P14-C01	434	Cyt	0	0	1	conserved hypothetical protein	uc	no											conserved hypothetical protein - truncated at 5 prime	2e-63	Ctar-190	230	119	131	95	91	13	10	1	FOR	conserved hypothetical protein [Culex pipiens quinquefasciatus]	8E-047	gi|170030700	189	115	346	79	33	224
ctar-contig_196	Contig-196	Contig196	2	384	85.6	.	56.3	365	196	Ctar-P15-H02	352	SIG	1	0	1	conserved hypothetical protein	uc	no											conserved hypothetical protein - truncated at 5 prime	5e-50	Ctar-197	185	90	93	96	97	4	32	1	FOR	conserved hypothetical protein [Culex pipiens quinquefasciatus]	1E-045	gi|170030505	185	90	253	96	36	164
ctar-contig_289	Contig-289	Contig289	1	940	51.8	.	45.3		289	Ctar-P3-E07		Cyt	0	0	6	conserved hypothetical protein	uc	fragment											conserved hypothetical protein - fragment	0	Ctar-289	640	313	313	100	100	1	2	3	FOR	conserved hypothetical protein [Culex pipiens quinquefasciatus]	1E-168	gi|170035122	595	314	557	92	56	108
ctar-contig_309	Contig-309	Contig309	1	579	65.	.	55.3	560	309	Ctar-P4-A12	560	SIG	1	0	0	conserved hypothetical protein	uc	no											conserved hypothetical protein	9e-58	Ctar-309	211	102	102	100	100	1	64	1	FOR	conserved hypothetical protein [Culex pipiens quinquefasciatus]	2E-045	gi|170044015	184	102	100	90	102	1
ctar-contig_87	Contig-87	Contig87	1	205	63.5	.	54.1	186	87	Ctar-P5-A05	186	Ind	0	0	0	conserved hypothetical protein	uc	seen											putative HHY salivary secreted peptide	1e-19	Ctar-86	83.6	41	41	95	100	1	15	1	FOR	hypothetical protein CpipJ_CPIJ019221 [Culex pipiens quinquefasciatus]	1E-014	gi|170070003	82	41	41	92	100	1
ctar-contig_117	Contig-117	Contig117	1	1037	49.7	0.2	41.8	1018	117	Ctar-P5-B05	1018	Cyt	0	0	4	conserved hypothetical protein	uc	seen											conserved hypothetical protein - truncated at 5 prime	1e-134	Ctar-117	465	232	232	100	100	1	1	4	FOR	conserved hypothetical protein [Culex pipiens quinquefasciatus]	1E-114	gi|170038261	414	237	252	90	94	17
ctar-contig_743	Contig-743	Contig743	1	152	56.5	.	71.1	133	743	Ctar-P19-B10	133	Ind	0	0	0	conserved hypothetical protein	uc	seen											conserved hypothetical protein	3	Ctar-309	18.9	17	102	41	17	4	9	2	REV	hypothetical protein CpipJ_CPIJ011992 [Culex pipiens quinquefasciatus]	2E-011	gi|170051875	71.6	39	43	89	91	1
ctar-contig_339	Contig-339	Contig339	1	1032	20.6	.	52.8	1013	339	Ctar-P5-C03	1013	Cyt	0	0	1	conserved hypothetical protein	uc	seen											60S ribosomal protein L5 - truncated at 5 prime	0.94	Ctar-553	23.5	59	227	22	26	54	289	2	FOR	conserved hypothetical protein [Culex pipiens quinquefasciatus]	2E-028	gi|170055092	102	94	117	57	80	1
ctar-contig_264	Contig-264	Contig264	1	874	54.4	0.1	40.8		264	Ctar-P2-F09		Cyt	0	0	10	conserved hypothetical protein	uc	seen											vitellogenin - truncated at 5 prime	0.001	Ctar-405	32.7	38	300	50	13	144	84	12	FOR	hypothetical protein AaeL_AAEL005332 [Aedes aegypti]	1E-030	gi|157109594	137	181	232	46	78	46
ctar-contig_324	Contig-324	Contig324	1	665	63.9	.	48.3	646	324	Ctar-P4-H01	646	Cyt	0	0	2	conserved hypothetical protein	uc	seen											conserved hypothetical protein - truncated at 5 prime	2e-85	Ctar-324	303	148	148	100	100	1	17	1	FOR	conserved hypothetical protein [Culex pipiens quinquefasciatus]	6E-061	gi|170046784	237	148	194	79	76	51
ctar-contig_608	Contig-608	Contig608	1	804	55.7	.	52.5	786	608	Ctar-P14-F12		Cyt	0	0	2	conserved hypothetical protein	uc	seen											conserved hypothetical protein - truncated at 5 prime	7e-99	Ctar-608	348	173	173	100	100	1	1	1	FOR	conserved hypothetical protein [Culex pipiens quinquefasciatus]	3E-086	gi|170073899	321	174	266	93	65	95
ctar-contig_517	Contig-517	Contig517	1	1095	46.8	.	55.4		517	Ctar-P11-F07		Cyt	0	0	6	conserved hypothetical protein	uc	seen											conserved hypothetical protein - truncated at 5 prime	1e-103	Ctar-517	363	177	177	100	100	1	12	1	FOR	conserved hypothetical protein [Culex pipiens quinquefasciatus]	4E-089	gi|170051464	332	178	292	92	61	115
ctar-contig_258	Contig-258	Contig258	1	930	52.	0.2	47.5		258	Ctar-P2-D11		Cyt	0	0	2	conserved hypothetical protein	uc	seen											conserved hypothetical protein - truncated at 5 prime	1e-136	Ctar-258	472	234	234	100	100	1	2	2	FOR	conserved hypothetical protein [Culex pipiens quinquefasciatus]	1E-128	gi|170037702	461	234	417	96	56	184
ctar-contig_250	Contig-250	Contig250	1	657	59.1	.	34.4	638	250	Ctar-P2-B12	638	Cyt	0	0	8	conserved hypothetical protein	uc	seen											conserved hypothetical protein - truncated at 5 prime	1e-121	Ctar-250	422	196	196	100	100	1	9	3	FOR	hypothetical protein AaeL_AAEL005358 [Aedes aegypti]	6E-076	gi|157109694	286	202	387	73	52	191
ctar-contig_606	Contig-606	Contig606	1	428	62.9	.	55.4	409	606	Ctar-P14-F05	409	Ind	0	0	0	conserved hypothetical protein	uc	seen											conserved hypothetical protein - truncated at 5 prime	6e-61	Ctar-606	221	111	111	100	100	1	7	1	FOR	conserved hypothetical protein [Culex pipiens quinquefasciatus]	1E-037	gi|170034398	158	111	225	70	49	115
ctar-contig_214	Contig-214	Contig214	1	802	61.2	.	59.5	783	214	Ctar-P1-A02	783	Cyt	0	0	8	conserved hypothetical protein	uc	seen											conserved hypothetical protein - truncated at 5 prime	1e-144	Ctar-214	499	252	252	100	100	1	8	1	FOR	hypothetical protein AaeL_AAEL003100 [Aedes aegypti]	1E-020	gi|157134129	103	254	566	24	45	308
ctar-contig_480	Contig-480	Contig480	1	449	64.5	.	55.5	430	480	Ctar-P10-D06	430	Cyt	0	0	1	conserved hypothetical protein	uc	seen											conserved hypothetical protein - truncated at 5 prime	4e-62	Ctar-480	225	106	106	100	100	1	1	1	FOR	conserved hypothetical protein [Culex pipiens quinquefasciatus]	2E-048	gi|170056627	194	106	243	88	44	138
ctar-contig_343	Contig-343	Contig343	1	537	65.2	.	46.6	518	343	Ctar-P5-C10	518	Cyt	0	0	1	conserved hypothetical protein	uc	seen											conserved hypothetical protein - truncated at 5 prime	4e-66	Ctar-343	239	115	115	100	100	1	1	2	FOR	conserved hypothetical protein [Culex pipiens quinquefasciatus]	7E-062	gi|170028299	239	115	287	100	40	173
ctar-contig_197	Contig-197	Contig197	1	372	62.8	.	55.6	353	197	Ctar-P7-F09	353	Cyt	0	0	1	conserved hypothetical protein	uc	seen											conserved hypothetical protein - truncated at 5 prime	1e-53	Ctar-197	197	93	93	100	100	1	25	1	FOR	conserved hypothetical protein [Culex pipiens quinquefasciatus]	3E-048	gi|170030505	193	93	253	97	37	161
ctar-contig_340	Contig-340	Contig340	1	435	64.1	.	52	416	340	Ctar-P5-C04	416	Cyt	0	0	2	conserved hypothetical protein	uc	seen											conserved hypothetical protein - truncated at 5 prime	3e-66	Ctar-340	239	122	122	100	100	1	3	2	FOR	conserved hypothetical protein [Culex pipiens quinquefasciatus]	1E-045	gi|170034629	184	123	355	80	35	234
ctar-contig_737	Contig-737	Contig737	1	458	62.7	.	49.6	439	737	Ctar-P19-A09	439	Ind	0	0	0	conserved hypothetical protein	uc	seen											conserved hypothetical protein - truncated at 5 prime	1e-51	Ctar-737	191	82	82	100	100	1	1	2	FOR	conserved hypothetical protein [Culex pipiens quinquefasciatus]	1E-058	gi|170047449	228	110	373	89	29	100
ctar-contig_184	Contig-184	Contig184	1	388	61.	.	42.5	369	184	Ctar-P4-C09	369	Cyt	0	0	1	conserved hypothetical protein	uc	seen											conserved hypothetical protein - truncated at 5 prime	2e-56	Ctar-184	206	101	101	100	100	1	18	1	FOR	conserved hypothetical protein [Culex pipiens quinquefasciatus]	3E-051	gi|170028023	203	101	458	99	22	358
ctar-contig_444	Contig-444	Contig444	1	962	53.1	.	44.2		444	Ctar-P9-A12		Cyt	0	0	7	conserved hypothetical protein	uc	seen											conserved hypothetical protein - fragment	1e-158	Ctar-444	545	266	266	100	100	1	3	2	FOR	conserved hypothetical protein [Culex pipiens quinquefasciatus]	1E-146	gi|170052147	521	267	1332	95	20	74
ctar-contig_273	Contig-273	Contig273	1	987	49.3	0.2	51.4	968	273	Ctar-P2-H05	968	Cyt	0	0	2	conserved hypothetical protein	uc	seen											conserved hypothetical protein - truncated at 5 prime	8e-66	Ctar-273	239	120	120	100	100	1	2	1	FOR	conserved hypothetical protein [Culex pipiens quinquefasciatus]	2E-050	gi|170053221	203	120	1348	88	9	1222
ctar-contig_414	Contig-414	Contig414	1	441	65.1	.	55.6	422	414	Ctar-P8-A07	422	Cyt	0	0	1	conserved hypothetical protein	uc												conserved hypothetical protein - truncated at 5 prime	1e-59	Ctar-480	217	102	106	100	96	5	6	1	FOR	conserved hypothetical protein [Culex pipiens quinquefasciatus]	1E-046	gi|170056627	188	101	243	90	42	143
ctar-contig_614	Contig-614	Contig614	1	185	62.6	.	57.8	166	614	Ctar-P14-H03	166	Ind	0	0	0	conserved hypothetical protein	uc												60s ribosomal protein L41	0.62	Ctar-68	21.2	24	25	29	96	2	22	2	FOR	conserved hypothetical protein [Culex pipiens quinquefasciatus]	6E-005	gi|170048991	50.1	41	314	65	13	275
ctar-contig_186	Contig-186	Contig186	1	334	64.7	.	40.1	315	186	Ctar-P16-F12	315	Ind	0	0	0	conserved hypothetical protein	uc												conserved hypothetical protein - truncated at 5 prime	2e-50	Ctar-184	186	91	101	98	90	2	3	2	FOR	conserved hypothetical protein [Culex pipiens quinquefasciatus]	5E-045	gi|170028023	182	91	458	97	20	368
ctar-contig_369	Contig-369	Contig369	1	977	49.6	0.1	49.5		369	Ctar-P6-C07		Cyt	0	0	4	conserved hypothetical protein	uc												conserved hypothetical protein - truncated at 3 prime	2e-76	Ctar-369	275	139	157	98	89	1	504	2	FOR	conserved hypothetical protein [Culex pipiens quinquefasciatus]	1E-059	gi|170035599	226	137	512	86	27	1
ctar-contig_231	Contig-231	Contig231	1	825	53.4	.	53.6	806	231	Ctar-P1-F06	806	Cyt	0	0	2	conserved hypothetical protein	uc												conserved hypothetical protein - truncated at 5 prime	6e-76	Ctar-231	202	100	143	99	70	1	1	2	FOR	conserved hypothetical protein [Culex pipiens quinquefasciatus]	2E-047	gi|170035713	192	108	215	91	50	73
ctar-contig_336	Contig-336	Contig336	1	266	65.1	.	46.6	247	336	Ctar-P5-B02	247	Cyt	0	0	1	conserved hypothetical protein	uc												putative GQP-rich salivary protein	0.013	Ctar-33	26.9	52	115	32	45	34	33	4	FOR	conserved hypothetical protein [Culex pipiens quinquefasciatus]	3E-034	gi|170057065	147	73	246	100	30	174
ctar-contig_611	Contig-611	Contig611	1	823	51.3	.	58.2	804	611	Ctar-P14-G09	804	Cyt	0	0	1	conserved hypothetical protein	uc												hypothetical conserved secreted protein	0.25	Ctar-91	25	62	138	25	45	71	237	1	FOR	conserved hypothetical protein [Culex pipiens quinquefasciatus]	2E-012	gi|170068036	64.3	164	384	32	43	1
ctar-contig_748	Contig-748	Contig748	1	115	54.3	0.9	51.3	96	748	Ctar-P19-E01	96	Ind	0	0	0	conserved hypothetical protein	uc												putative HHY salivary secreted peptide	1e-06	Ctar-86	40.4	16	41	100	39	26	9	1	FOR	hypothetical protein CpipJ_CPIJ019221 [Culex pipiens quinquefasciatus]	0.13	gi|170070003	38.9	16	41	93	39	26
ctar-contig_627	Contig-627	Contig627	1	202	61.3	.	58.4	183	627	Ctar-P15-D08	183	Ind	0	0	0	conserved hypothetical protein	uc												putative HHY salivary secreted peptide	3e-05	Ctar-86	35.4	14	41	85	34	25	41	1	FOR	hypothetical protein CpipJ_CPIJ019221 [Culex pipiens quinquefasciatus]	1.4	gi|170070003	35.4	14	41	85	34	25
ctar-contig_530	Contig-530	Contig530	1	408	64.	.	59.3	389	530	Ctar-P12-A11	389	Ind	0	0	0	conserved hypothetical protein	uc												Sptzle 1B - truncated at 5 prime	0.22	Ctar-348	23.9	33	97	30	34	49	98	1	REV	conserved hypothetical protein [Culex pipiens quinquefasciatus]	3E-032	gi|170039843	140	97	368	61	26	36
ctar-contig_533	Contig-533	Contig533	1	672	62.9	.	54	653	533	Ctar-P12-B05	653	Cyt	0	0	1	conserved hypothetical protein	uc												ezrin-radixin-moesin-binding phosphoprotein 50 - truncated at 5 prime	0.43	Ctar-676	23.9	34	99	29	34	8	89	1	FOR	conserved hypothetical protein	5E-027	gi|170040280	88.6	47	112	85	42	27
ctar-contig_579	Contig-579	Contig579	1	508	65.8	.	53.9	489	579	Ctar-P13-G03	489	Ind	0	0	0	conserved hypothetical protein	uc												putative threonine-rich salivary mucin - truncated at 5 prime	0.14	Ctar-246	25	45	136	35	33	52	9	8	FOR	conserved hypothetical protein [Culex pipiens quinquefasciatus]	2E-036	gi|170040194	154	77	390	94	20	314
ctar-contig_460	Contig-460	Contig460	1	424	63.3	0.2	52.4	405	460	Ctar-P9-F11	405	Ind	0	0	0	conserved hypothetical protein	uc												slender lobes - truncated at 5 prime	0.18	Ctar-426	24.3	73	247	27	30	167	33	2	REV	conserved hypothetical protein	2E-024	gi|170051165	114	57	172	98	33	116
ctar-contig_807	Contig-807	Contig807	1	460	34.9	.	57.6	441	807	CXTS10.B10_08031808X3	441	Ind	0	0	0	conserved hypothetical protein	uc												putative GQP-rich salivary protein	1.3	Ctar-33	21.6	33	115	39	29	21	67	2	FOR	conserved hypothetical protein [Culex pipiens quinquefasciatus]	2E-032	gi|170050866	141	69	519	94	13	451
ctar-contig_508	Contig-508	Contig508	1	416	63.8	.	52.2	397	508	Ctar-P11-C06	397	Ind	0	0	0	conserved hypothetical protein	uc												aggrecan core protein - fragment	0.13	Ctar-212	24.6	72	312	26	23	2	1	7	REV	conserved hypothetical protein	2E-027	gi|170051165	124	62	172	100	36	111
ctar-contig_665	Contig-665	Contig665	1	123	57.4	.	61.8	104	665	Ctar-P16-D06	104	Ind	0	0	0	conserved hypothetical protein	uc												eukaryotic translation initiation factor 3 subunit 5 - truncated at 5 prime	2.4	Ctar-395	19.2	25	113	40	22	89	20	1	REV	hypothetical protein CpipJ_CPIJ017043 [Culex pipiens quinquefasciatus]	8E-004	gi|170063471	46.2	22	77	100	29	56
ctar-contig_317	Contig-317	Contig317	1	730	62.1	0.1	48.8	711	317	Ctar-P4-E03	711	Ind	0	0	0	conserved hypothetical protein	uc												conserved hypothetical protein - truncated at 5 prime	1.4	Ctar-185	22.3	30	143	36	21	62	129	2	FOR	AGAP011600-PA	6E-022	gi|158288028	107	98	247	61	40	183
ctar-contig_704	Contig-704	Contig704	1	281	61.6	.	54.4	262	704	Ctar-P17-H08	262	Ind	0	0	0	conserved hypothetical protein	uc												annexin x - truncated at 5 prime	0.27	Ctar-383	22.7	25	133	32	19	57	91	1	FOR	conserved hypothetical protein [Culex pipiens quinquefasciatus]	4E-019	gi|170036523	97.1	48	77	97	62	30
ctar-contig_719	Contig-719	Contig719	1	289	64.3	.	57.4	270	719	Ctar-P18-D11	270	Cyt	0	0	1	conserved hypothetical protein	uc												Mitochondrial ribosomal protein S28 - truncated at 5 prime	0.37	Ctar-316	22.3	27	169	37	16	15	126	1	FOR	conserved hypothetical protein [Culex pipiens quinquefasciatus]	5E-033	gi|170051965	143	75	205	90	37	131
ctar-contig_674	Contig-674	Contig674	1	145	62.	.	52.4	126	674	Ctar-P16-G04	126	Ind	0	0	0	conserved hypothetical protein	uc												conserved hypothetical protein - truncated at 5 prime	0.62	Ctar-190	21.2	19	131	47	15	64	1	3	FOR	conserved hypothetical protein [Culex pipiens quinquefasciatus]	1E-006	gi|170071522	55.5	29	404	89	7	376
ctar-contig_701	Contig-701	Contig701	1	330	57.	.	50.9	311	701	Ctar-P17-H01	311	Ind	0	0	0	conserved hypothetical protein	uc												40S ribosomal protein S3 - truncated at 5 prime	1.3	Ctar-98	20.8	33	221	33	15	45	36	2	FOR	conserved hypothetical protein [Culex pipiens quinquefasciatus]	1E-034	gi|170031746	148	72	211	97	34	140
ctar-contig_220	Contig-220	Contig220	1	414	63.9	.	50.2	395	220	Ctar-P1-B11	395	Cyt	0	0	2	conserved hypothetical protein	uc												apolipophorin fragment	1.5	Ctar-312	21.2	32	298	31	11	202	24	2	FOR	conserved hypothetical protein [Culex pipiens quinquefasciatus]	2E-041	gi|170034410	171	84	180	100	47	97
ctar-contig_664	Contig-664	Contig664	1	317	62.	.	63.7	298	664	Ctar-P16-D02	298	Ind	0	0	0	conserved hypothetical protein	uc												nucleolar GTP-binding protein - fragment	0.44	Ctar-296	22.3	28	302	42	9	146	120	2	REV	conserved hypothetical protein [Culex pipiens quinquefasciatus]	0.49	gi|170051176	37	17	242	100	7	226
ctar-contig_412	Contig-412	Contig412	1	643	53.	.	68.9	624	412	Ctar-P8-A02	624	Ind	0	0	0	conserved hypothetical protein	uc												deoxyribonuclease I - fragment	2.7	Ctar-473	21.2	18	234	44	8	41	489	1	FOR	conserved hypothetical protein [Culex pipiens quinquefasciatus]	2E-005	gi|170066115	44.7	27	806	70	3	159
ctar-contig_406	Contig-406	Contig406	1	941	54.3	0.1	48.8		406	Ctar-P7-F12		Cyt	0	0	4	conserved hypothetical protein	uc												apolipophorin fragment	0.64	Ctar-312	23.9	13	298	69	4	59	578	1	FOR	conserved hypothetical protein [Culex pipiens quinquefasciatus]	3E-019	gi|170040473	99.8	241	440	38	55	106
ctar-contig_408	Contig-408	Contig408	1	517	49.6	.	61.5	498	408	Ctar-P7-G08	498	Ind	0	0	0	conserved hypothetical protein	uc												CLIP-domain serine protease - fragment	0.15	Ctar-754	22.7	12	304	58	4	8	41	4	REV	conserved hypothetical protein [Culex pipiens quinquefasciatus]	1E-011	gi|170041134	72.4	37	99	89	37	63
ctar-contig_588	Contig-588	Contig588	1	288	60.3	0.3	51	269	588	Ctar-P14-A02	269	Ind	0	0	0	conserved hypothetical	uc												malic enzyme - fragment	1.4	Ctar-494	20.4	27	306	40	9	141	116	1	REV	KIAA1655 protein	5E-020	gi|13359183	100	78	162	64	48	84
ctar-contig_800	Contig-800	Contig800	1	203	32.6	.	52.2	184	800	CXTM11.C06_08031808X3	184	Ind	0	0	0	conserved hypothetical	uc												Golgi-associated protein/Nedd4 WW domain-binding protein - truncated at 5 prime	1.4	Ctar-228	20	8	162	75	5	5	36	4	REV	unnamed protein product	3E-022	gi|7020440	107	57	152	85	38	28
ctar-contig_331	Contig-331	Contig331	1	728	60.8	.	48.1	709	331	Ctar-P5-A09	709	Cyt	0	0	3	coiled-coil domain-containing protein 124	uc	seen											coiled-coil domain-containing protein 124 - truncated at 5 prime	1e-106	Ctar-331	373	193	193	100	100	1	4	1	FOR	coiled-coil domain-containing protein 124 [Culex pipiens quinquefasciatus]	1E-093	gi|170037438	346	193	211	92	91	18
ctar-contig_130	Contig-130	Contig130	4	208	92.	.	59.6		130	Ctar-P19-F01	190	Ind	0	0	0	conserved hypothetical protein	uc	no											aggrecan core protein - fragment	2.3	Ctar-212	19.2	21	312	38	7	46	4	4	FOR	conserved hypothetical protein [Culex pipiens quinquefasciatus]	2E-016	gi|170048839	87.8	48	251	81	19	204
ctar-contig_263	Contig-263	Contig263	1	843	56.	.	53.7		263	Ctar-P2-F06		Cyt	0	0	2	tetraspanin	ucm												putative GQP-rich salivary protein - truncated at 5 prime	0.57	Ctar-32	23.9	39	111	33	35	9	48	4	REV	tetraspanin	1E-032	gi|170056427	144	71	278	100	26	208
ctar-contig_466	Contig-466	Contig466	1	309	64.3	.	57	290	466	Ctar-P9-H09	290	Ind	0	0	0	tetraspanin	ucm												putative salivary Gram negative bacteria-binding protein - fragment	0.55	Ctar-239	21.9	36	295	27	12	29	102	3	REV	tetraspanin	2E-027	gi|170051514	124	63	249	93	25	187
ctar-contig_599	Contig-599	Contig599	1	626	61.3	.	55.8	607	599	Ctar-P14-C10	607	Cyt	0	0	1	Predicted membrane protein	ucm	seen											Predicted membrane protein - truncated at 5 prime	2e-60	Ctar-599	221	109	109	100	100	1	6	2	FOR	transmembrane protein 19 [Culex pipiens quinquefasciatus]	5E-055	gi|170049236	217	109	332	94	33	224
ctar-contig_322	Contig-322	Contig322	1	929	31.3	.	50.7		322	Ctar-P4-G05		SIG	2	0	4	Predicted membrane protein	ucm	seen											Predicted membrane protein - truncated at 5 prime	3e-85	Ctar-322	303	145	145	100	100	1	116	3	FOR	derlin-2.1	3E-075	gi|170054332	285	146	260	94	56	115
ctar-contig_91	Contig-91	Contig91	7	806	68.9	.	48.3	694	91	Ctar-P4-C03	797	SIG	1	0	3	hypothetical conserved secreted protein	ucs	done											hypothetical conserved secreted protein	5e-78	Ctar-91	279	138	138	100	100	1	3	4	FOR	conserved hypothetical protein [Culex pipiens quinquefasciatus]	4E-070	gi|170037843	268	142	142	95	100	1
ctar-contig_132	Contig-132	Contig132	3	309	73.5	.	59.2	287	132	Ctar-P9-F10	287	SIG	1	0	0	hypothetical conserved secreted protein	ucs	done											hypothetical conserved secreted protein	2e-39	Ctar-132	149	76	76	100	100	1	18	1	FOR	hypothetical protein CpipJ_CPIJ017044 [Culex pipiens quinquefasciatus]	8E-030	gi|170063473	132	76	76	85	100	1
ctar-contig_248	Contig-248	Contig248	1	908	27.8	.	43.9		248	Ctar-P2-B08		SIG	2	0	13	conserved hypothetical protein	ucs	seen											conserved hypothetical protein - truncated at 3 prime	1e-121	Ctar-248	400	200	216	99	93	1	261	2	FOR	conserved hypothetical protein [Culex pipiens quinquefasciatus]	1E-102	gi|170042988	358	197	261	89	75	1
Unknown Class			345	19.6805
ctar-contig_233	Contig-233	Contig233	1	625	45.1	.	62.9		233	Ctar-P1-F10		Cyt	0	0	2	unknown - too many stop codons	uk	seen											translation initiation factor if-2 - fragment	0.0001	Ctar-227	35.8	158	186	17	85	21	1	18	FOR	troponin I	1E-092	gi|170053750	342	208	238	85	87	16
ctar-contig_69	Contig-69	Contig69	4	486	86.6	.	48.6	457	69	Ctar-P3-E03	455	Ind	0	0	0	unknown	uk	uk											60s ribosomal protein L41	0.0008	Ctar-68	32.3	15	25	100	60	6	19	2	FOR	PREDICTED: similar to putative acyl-CoA dehydrogenase	0.22	gi|149632085	38.1	64	774	37	8	477
ctar-contig_59	Contig-59	Contig59	4	121	77.	.	67.8	102	59	Ctar-P18-F09	103	Ind	0	0	0	unknown	uk	uk											conserved hypothetical protein - truncated at 3 prime	5.3	Ctar-248	18.1	13	216	46	6	187	59	2	FOR
ctar-contig_30	Contig-30	Contig30	21	296	77.	0.7	59.5	197	30	CXTS30.F12_08031808X3	196	Ind	0	0	0	unknown	uk	no											9.7 kDa salivary peptide - truncated at 5 prime	7e-19	Ctar-29	81.3	34	79	100	43	46	27	1	FOR	probable amidase [Candida albicans SC5314]	27	gi|68477975	31.2	42	573	30	7	469
ctar-contig_60	Contig-60	Contig60	8	158	76.4	.	69.6	139	60	Ctar-P10-E09	132	Ind	0	0	0	unknown	uk	no											apolipophorin fragment	2.4	Ctar-312	19.2	17	298	35	6	59	30	2	FOR	hypothetical protein PFL1645w [Plasmodium falciparum 3D7]	46	gi|124806484	30.4	29	3896	51	1	2917
ctar-contig_137	Contig-137	Contig137	5	286	82.6	.	50.7	266	137	Ctar-P18-C06	273	Ind	0	0	0	unknown	uk	no											26S proteasome regulatory complex ATPase RPT4 - fragment	0.17	Ctar-313	23.5	30	323	30	9	174	122	2	REV	hypothetical protein UM04852.1 [Ustilago maydis 521]	1.9	gi|71021537	35	51	1453	37	4	635
ctar-contig_149	Contig-149	Contig149	4	522	90.6	.	60.7	503	149	CXTM12.D06_08031808X3	474	Ind	0	0	0	unknown	uk	no											na+/k+ atpase alpha subunit - truncated at 5 prime	1.2	Ctar-304	21.9	37	301	32	12	211	251	2	REV	PREDICTED: similar to Pituitary homeobox 1 (Hindlimb expressed homeobox protein	3.9	gi|73970772	34.3	59	367	32	16	143
ctar-contig_163	Contig-163	Contig163	4	270	76.8	.	65.9	251	163	Ctar-P10-A07	216	Ind	0	0	0	unknown	uk	no											aggrecan core protein - fragment	1	Ctar-212	20.8	27	312	29	9	26	1	7	FOR	hypothetical protein CpipJ_CPIJ008464 [Culex pipiens quinquefasciatus]	6E-004	gi|170044892	46.6	25	93	72	27	69
ctar-contig_161	Contig-161	Contig161	3	182	81.6	.	64.8	163	161	Ctar-P16-A04	144	Ind	0	0	0	unknown	uk	no											hexokinase - truncated at 5 prime	4	Ctar-571	18.5	8	175	62	5	83	51	1	FOR	Citrate (Si)-synthase [Herpetosiphon aurantiacus ATCC 23779]	12	gi|159898555	32.3	31	473	45	7	23
ctar-contig_165	Contig-165	Contig165	3	436	68.4	.	68.1	321	165	Ctar-P1-B09	419	Ind	0	0	0	unknown	uk	no											elongation factor 1-gamma - truncated at 5 prime	2.7	Ctar-303	20.4	12	156	50	8	55	137	1	REV	maturase	4.1	gi|14325851	33.9	46	513	39	9	302
ctar-contig_158	Contig-158	Contig158	2	236	89.6	.	59.7	217	158	Ctar-P10-B07	217	Ind	0	0	0	unknown	uk	no											actin 1D - fragment	3.1	Ctar-140	18.9	49	302	26	16	145	40	1	REV	PREDICTED: similar to Zinc finger protein 420	4.1	gi|126305599	33.9	23	699	52	3	313
ctar-contig_187	Contig-187	Contig187	2	305	84.3	.	65.2	286	187	Ctar-P20-G04	289	Ind	0	0	0	unknown	uk	no											histidyl-tRNA synthetase - fragment	0.083	Ctar-272	24.6	37	295	37	13	125	4	4	REV	GI11953	20	gi|193919798	31.6	87	2263	31	4	1453
ctar-contig_203	Contig-203	Contig203	2	210	67.9	.	69	191	203	Ctar-P19-G07	194	Ind	0	0	0	unknown	uk	no											16.8 kDa salivary peptide - truncated at 5 prime	4e-05	Ctar-9	32.3	19	134	68	14	93	1	3	FOR	hypothetical protein KAOT1_16383 [Kordia algicida OT-1]	45	gi|163754490	30.4	34	262	35	13	178
ctar-contig_85	Contig-85	Contig85	2	154	69.3	0.6	66.2	132	85	Ctar-P17-D01	135	Ind	0	0	0	unknown	uk	no											purine biosynthesis protein 6, pur6 - truncated at 5 prime	0.61	Ctar-349	21.2	12	267	58	4	86	41	2	REV
ctar-contig_135	Contig-135	Contig135	2	97	82.1	.	69.1	78	135	Ctar-P20-D08	80	Ind	0	0	0	unknown	uk	no											vitronectin - truncated at 5 prime	5.3	OC-365	18.1	14	128	35	11	12	21	1	FOR
ctar-contig_166	Contig-166	Contig166	2	328	76.8	.	51.5	309	166	Ctar-P9-C08	309	Ind	0	0	0	unknown	uk	no											NADH:ubiquinone oxidoreductase, NDUFB6/B17 subunit - truncated at 5 prime	0.093	Ctar-225	24.6	21	104	42	20	52	166	2	REV	PREDICTED: serine/arginine repetitive matrix 2	5.4	gi|189517166	33.5	38	1282	47	3	927
ctar-contig_181	Contig-181	Contig181	2	565	69.4	.	59.6	546	181	Ctar-P7-E11	542	Ind	0	0	0	unknown	uk	no											aggrecan core protein - fragment	6.6	Ctar-211	19.6	47	260	27	18	25	1	5	FOR	conserved hypothetical protein [Culex pipiens quinquefasciatus]	2.2	gi|170051914	35.4	16	107	100	15	92
ctar-contig_198	Contig-198	Contig198	2	167	67.9	.	59.3	145	198	Ctar-P19-H01	141	Ind	0	0	0	unknown	uk	no											coiled-coil domain-containing protein 124 - truncated at 5 prime	1.4	Ctar-331	20	20	193	35	10	158	40	1	FOR	7.8 kDa basic salivary peptide [Culex pipiens quinquefasciatus]	0.17	gi|170039852	38.5	29	86	62	34	60
ctar-contig_679	Contig-679	Contig679	1	66	41.3	3	78.8	47	679	Ctar-P17-A02	47	Ind	0	0	0	unknown	uk	no											putative salivary peptide	0.23	Ctar-192	22.3	8	82	100	10	75	11	1	FOR
ctar-contig_747	Contig-747	Contig747	1	62	48.4	.	75.8	43	747	Ctar-P19-D07	43	Ind	0	0	0	unknown	uk	no											putative 30 kDa allergen-like protein	9.4	Ctar-51	16.9	13	213	46	6	106	2	1	REV
ctar-contig_715	Contig-715	Contig715	1	93	48.4	.	78.5	74	715	Ctar-P18-C09	74	Ind	0	0	0	unknown	uk	no											ATP synthase gamma chain, mitochondrial - truncated at 5 prime	2.4	Ctar-446	19.2	14	218	50	6	96	5	1	FOR
ctar-contig_563	Contig-563	Contig563	1	147	56.3	.	66	128	563	Ctar-P13-D04	128	Ind	0	0	0	unknown	uk	no											elongation factor 1-gamma - truncated at 5 prime	0.073	Ctar-303	24.3	14	156	50	9	21	69	1	FOR
ctar-contig_582	Contig-582	Contig582	1	212	60.6	.	67.9	193	582	Ctar-P13-G10	193	Ind	0	0	0	unknown	uk	no											Endoribonuclease XendoU - truncated at 5 prime	0.82	Ctar-325	20.8	24	257	41	9	115	1	4	REV
ctar-contig_634	Contig-634	Contig634	1	113	49.7	.	69	94	634	Ctar-P15-F08	94	Ind	0	0	0	unknown	uk	no											hypothetical conserved protein - truncated at 5 prime	1.4	Ctar-795	20	17	170	52	10	18	1	2	REV
ctar-contig_759	Contig-759	Contig759	1	105	52.5	.	67.6	86	759	Ctar-P19-G05	86	Ind	0	0	0	unknown	uk	no											16 kDa salivary peptide	0.36	Ctar-790	21.9	12	167	50	7	156	13	1	FOR
ctar-contig_783	Contig-783	Contig783	1	127	55.3	0.8	66.9	108	783	Ctar-P20-F02	108	Ind	0	0	0	unknown	uk	no											UDP-glucuronosyltransferase - truncated at 3 prime	0.8	Ctar-596	20.8	13	304	61	4	147	4	1	FOR
ctar-contig_542	Contig-542	Contig542	1	145	57.1	.	64.8	126	542	Ctar-P12-E08	126	Ind	0	0	0	unknown	uk	no											NADH:ubiquinone oxidoreductase, NDUFB6/B17 subunit - truncated at 5 prime	1.4	Ctar-225	20	19	104	47	18	40	59	1	REV
ctar-contig_454	Contig-454	Contig454	1	115	32.2	.	73.9	96	454	Ctar-P9-D08	96	Ind	0	0	0	unknown	uk	no											40S ribosomal protein SA - truncated at 5 prime	5.3	Ctar-193	18.1	16	257	50	6	73	47	1	REV
ctar-contig_527	Contig-527	Contig527	1	135	59.1	.	57.8	116	527	Ctar-P11-H09	116	Ind	0	0	0	unknown	uk	no											monocarboxylate transporter - truncated at 5 prime	3.1	Ctar-323	18.9	18	198	50	9	134	22	2	REV
ctar-contig_549	Contig-549	Contig549	1	141	59.5	.	64.5	122	549	Ctar-P12-G04	122	Ind	0	0	0	unknown	uk	no											putative 30 kDa allergen-like protein	5.3	Ctar-104	18.1	25	223	32	11	104	43	1	REV
ctar-contig_730	Contig-730	Contig730	1	112	44.8	.	73.2	93	730	Ctar-P18-G11	93	Ind	0	0	0	unknown	uk	no											Nuclear transport receptor LGL2 (importin beta superfamily) - truncated at 5	5.2	Ctar-699	18.1	16	208	43	8	7	39	1	REV
ctar-contig_653	Contig-653	Contig653	1	99	34.2	1	51.5	80	653	Ctar-P16-B07	80	Ind	0	0	0	unknown	uk	no											conserved hypothetical protein - truncated at 5 prime	2.4	Ctar-250	19.2	20	196	35	10	126	1	1	REV
ctar-contig_732	Contig-732	Contig732	1	110	45.2	.	72.7	91	732	Ctar-P18-H04	91	Ind	0	0	0	unknown	uk	no											elongation factor - fragment	1.4	Ctar-401	20	17	299	47	6	33	2	2	FOR
ctar-contig_618	Contig-618	Contig618	1	66	48.2	.	78.8	47	618	Ctar-P15-A06	47	Ind	0	0	0	unknown	uk	no											conserved hypothetical protein - truncated at 5 prime	4.6	Ctar-258	18.1	10	234	70	4	161	16	1	REV
ctar-contig_702	Contig-702	Contig702	1	114	21.3	.	55.3	95	702	Ctar-P17-H02	95	Ind	0	0	0	unknown	uk	no											putative salivary antigen 5 family protein 1 - truncated at 5 prime	2.4	Ctar-151	19.2	20	171	40	12	103	10	2	FOR
ctar-contig_620	Contig-620	Contig620	1	87	50.4	1.1	85.1	68	620	Ctar-P15-A10	68	Ind	0	0	0	unknown	uk	no											starch branching enzyme - fragment	6.7	Ctar-274	17.7	19	323	36	6	23	1	2	FOR
ctar-contig_638	Contig-638	Contig638	1	108	43.7	0.9	75.9	89	638	Ctar-P15-F12	89	Ind	0	0	0	unknown	uk	no											60S ribosomal protein L37	8.8	Ctar-19	17.3	10	89	50	11	51	28	1	FOR
ctar-contig_779	Contig-779	Contig779	1	94	56.3	.	70.2	75	779	Ctar-P20-E05	75	Ind	0	0	0	unknown	uk	no											putative 30.5 kDa secreted protein - truncated at 5 prime	7e-05	Ctar-129	34.3	16	246	100	7	231	3	1	FOR
ctar-contig_578	Contig-578	Contig578	1	125	39.2	.	68.8	106	578	Ctar-P13-F12	106	Ind	0	0	0	unknown	uk	no											CLIP-domain serine protease - fragment	4	Ctar-754	18.5	15	304	53	5	87	18	2	REV
ctar-contig_616	Contig-616	Contig616	1	94	42.6	.	61.7	75	616	Ctar-P15-A04	75	Ind	0	0	0	unknown	uk	no											na+/k+ atpase alpha subunit - truncated at 5 prime	2.4	Ctar-304	19.2	14	301	57	5	263	28	1	REV
ctar-contig_703	Contig-703	Contig703	1	87	47.4	.	69	68	703	Ctar-P17-H06	68	Ind	0	0	0	unknown	uk	no											hypothetical conserved protein - truncated at 5 prime	4	Ctar-795	18.5	15	170	33	9	137	9	1	REV
ctar-contig_765	Contig-765	Contig765	1	119	57.9	.	68.9	100	765	Ctar-P19-H04	100	Ind	0	0	0	unknown	uk	no											putative 23.4 kDa salivary protein	4.1	Ctar-345	18.5	14	222	35	6	50	33	2	FOR
ctar-contig_636	Contig-636	Contig636	1	94	49.7	.	63.8	75	636	Ctar-P15-F10	75	Ind	0	0	0	unknown	uk	no											30.5 kDa secreted protein 1 - truncated at 5 prime	9.1	Ctar-46	17.3	21	235	47	9	61	13	1	REV
ctar-contig_749	Contig-749	Contig749	1	138	56.6	.	78.3	119	749	Ctar-P19-E02	119	Ind	0	0	0	unknown	uk	no											salivary alpha-glucosidase	0.28	Ctar-25	22.3	20	584	50	3	98	1	4	FOR
ctar-contig_513	Contig-513	Contig513	1	111	60.3	.	67.6	92	513	Ctar-P11-E06	92	Ind	0	0	0	unknown	uk	no											salivary short D7 protein 3 - truncated at 5 prime	1.4	Ctar-768	20	16	100	50	16	74	13	1	FOR
ctar-contig_685	Contig-685	Contig685	1	109	47.	0.9	63.3	90	685	Ctar-P17-B09	90	Ind	0	0	0	unknown	uk	no											putative 8.3 kDa secreted protein - truncated at 5 prime	0.36	Ctar-109	21.9	10	85	90	12	71	1	1	FOR
ctar-contig_693	Contig-693	Contig693	1	114	55.8	.	66.7	95	693	Ctar-P17-D10	95	Ind	0	0	0	unknown	uk	no											long form D7clu1 salivary protein - fragment	1.1	Ctar-40	20.4	11	268	63	4	150	4	1	FOR
ctar-contig_678	Contig-678	Contig678	1	119	53.2	.	69.7	100	678	Ctar-P16-H02	100	Ind	0	0	0	unknown	uk	no											ATP synthase gamma chain, mitochondrial - truncated at 5 prime	6.9	Ctar-446	17.7	13	218	46	6	19	44	1	FOR
ctar-contig_6	Contig-6	Contig6	1	114	57.6	.	76.3	95	6	Ctar-P11-G11	95	Ind	0	0	0	unknown	uk	no											putative 17.2 kDa salivary peptide	0.0005	Ctar-5	31.6	12	163	100	7	152	7	1	FOR
ctar-contig_506	Contig-506	Contig506	1	183	64.5	.	69.4	164	506	Ctar-P11-C02	164	Ind	0	0	0	unknown	uk	no											conserved hypothetical protein - fragment	4	Ctar-289	18.5	40	313	40	13	23	2	2	FOR
ctar-contig_772	Contig-772	Contig772	1	103	54.8	.	55.3	84	772	Ctar-P20-B02	84	Ind	0	0	0	unknown	uk	no											nucleolar GTP-binding protein - fragment	1.1	Ctar-296	20.4	21	302	47	7	110	3	2	FOR
ctar-contig_593	Contig-593	Contig593	1	74	43.	.	68.9	55	593	Ctar-P14-B05	55	Ind	0	0	0	unknown	uk	no											Mitochondrial ribosomal protein S28 - truncated at 5 prime	11	Ctar-316	16.9	8	169	62	5	106	11	1	FOR
ctar-contig_775	Contig-775	Contig775	1	120	54.	.	68.3	101	775	Ctar-P20-C10	101	Ind	0	0	0	unknown	uk	no											Histone H4 - truncated at 5 prime	12	Ctar-575	16.9	11	97	63	11	67	61	1	REV
ctar-contig_734	Contig-734	Contig734	1	105	45.8	.	64.8	86	734	Ctar-P18-H07	86	Ind	0	0	0	unknown	uk	no											putative GQP-rich salivary protein - truncated at 5 prime	1.8	Ctar-32	19.6	12	111	58	11	55	15	5	FOR
ctar-contig_635	Contig-635	Contig635	1	108	56.9	.	75	89	635	Ctar-P15-F09	89	Ind	0	0	0	unknown	uk	no											60S ribosomal protein L18a - truncated at 5 prime	6.8	Ctar-586	17.7	8	145	75	6	56	38	1	REV
ctar-contig_587	Contig-587	Contig587	1	126	42.3	.	65.1	107	587	Ctar-P14-A01	107	Ind	0	0	0	unknown	uk	no											alpha-amylase - fragment	12	Ctar-789	16.9	13	226	61	6	205	17	1	FOR
ctar-contig_630	Contig-630	Contig630	1	126	52.9	.	59.5	107	630	Ctar-P15-E10	107	Ind	0	0	0	unknown	uk	no											60S ribosomal protein L15 - truncated at 5 prime	1.8	Ctar-375	19.6	14	106	50	13	87	21	1	REV
ctar-contig_729	Contig-729	Contig729	1	64	44.5	.	81.3	45	729	Ctar-P18-G07	45	Ind	0	0	0	unknown	uk	no											16.8 kDa salivary peptide - truncated at 5 prime	5.5	Ctar-9	17.7	9	134	44	7	126	12	1	FOR
ctar-contig_486	Contig-486	Contig486	1	89	57.4	.	71.9	70	486	Ctar-P10-E05	70	Ind	0	0	0	unknown	uk	no											alpha-1,2-mannosyltransferase alg11 - truncated at 5 prime	8.8	Ctar-455	17.3	20	184	40	11	40	8	1	REV
ctar-contig_716	Contig-716	Contig716	1	84	54.8	.	70.2	65	716	Ctar-P18-D07	65	Ind	0	0	0	unknown	uk	no											alpha-1,2-mannosyltransferase alg11 - truncated at 5 prime	8.9	Ctar-455	17.3	20	184	40	11	40	2	1	REV
ctar-contig_650	Contig-650	Contig650	1	118	57.	.	67.8	99	650	Ctar-P16-A12	99	Ind	0	0	0	unknown	uk	no											hypothetical protein - truncated at 5 prime	5.3	Ctar-141	18.1	11	220	54	5	43	36	1	REV
ctar-contig_152	Contig-152	Contig152	1	118	62.	.	74.6	99	152	Ctar-P16-G10	99	Ind	0	0	0	unknown	uk	no											clathrin light chain - truncated at 5 prime	2.4	Ctar-329	19.2	20	161	45	12	73	17	1	FOR
ctar-contig_689	Contig-689	Contig689	1	130	61.1	.	73.1	111	689	Ctar-P17-C09	111	Ind	0	0	0	unknown	uk	no											nucleolar GTP-binding protein - fragment	1.8	Ctar-296	19.6	18	302	50	6	5	12	2	FOR
ctar-contig_778	Contig-778	Contig778	1	104	39.5	.	72.1	85	778	Ctar-P20-D10	85	Ind	0	0	0	unknown	uk	no											probable salivary maltase precursor - truncated at 5 prime	0.62	Ctar-21	21.2	23	369	43	6	223	13	1	REV
ctar-contig_658	Contig-658	Contig658	1	109	43.2	1.8	76.1	90	658	Ctar-P16-C02	90	Ind	0	0	0	unknown	uk	no											16.8 kDa salivary peptide - truncated at 5 prime	6.8	Ctar-9	17.7	9	134	44	7	126	45	1	FOR
ctar-contig_526	Contig-526	Contig526	1	165	60.5	.	65.5	146	526	Ctar-P11-H08	146	Ind	0	0	0	unknown	uk	no											41.9 kDa basic salivary protein - truncated at 5 prime	1.8	Ctar-423	19.6	18	140	44	13	75	6	1	REV
ctar-contig_728	Contig-728	Contig728	1	72	38.6	1.4	76.4	53	728	Ctar-P18-F12	53	Ind	0	0	0	unknown	uk	no											putative salivary antigen 5 family protein 1 - truncated at 5 prime	5	Ctar-151	18.1	14	171	42	8	18	1	1	FOR
ctar-contig_675	Contig-675	Contig675	1	120	58.2	.	59.2	101	675	Ctar-P16-G05	101	Ind	0	0	0	unknown	uk	no											ribosomal protein L19 - truncated at 5 prime	3.1	Ctar-206	18.9	24	145	37	17	102	17	2	FOR
ctar-contig_106	Contig-106	Contig106	1	90	40.9	2.2	70	71	106	Ctar-P16-B06	71	Ind	0	0	0	unknown	uk	no											alpha-1,2-mannosyltransferase alg11 - truncated at 5 prime	15	Ctar-455	16.5	14	184	57	8	166	9	1	REV
ctar-contig_643	Contig-643	Contig643	1	108	51.6	.	73.1	89	643	Ctar-P15-H03	89	Ind	0	0	0	unknown	uk	no											general odorant-binding protein 99a - truncated at 5 prime	1.4	Ctar-525	20	18	95	44	19	74	21	1	REV
ctar-contig_691	Contig-691	Contig691	1	113	61.9	.	69.9	94	691	Ctar-P17-D05	94	Ind	0	0	0	unknown	uk	no											60S ribosomal protein L3 - truncated at 5 prime	3.9	Ctar-318	18.5	16	143	43	11	81	20	1	FOR
ctar-contig_625	Contig-625	Contig625	1	133	57.	.	66.2	114	625	Ctar-P15-D02	114	Ind	0	0	0	unknown	uk	no											ribosomal protein S27	6.7	Ctar-202	17.7	17	84	47	20	36	22	1	FOR
ctar-contig_419	Contig-419	Contig419	1	94	51.7	.	71.3	75	419	Ctar-P8-B08	75	Ind	0	0	0	unknown	uk	no											peptidyl-prolyl cis-trans isomerase f, ppif - truncated at 5 prime	2.4	Ctar-400	19.2	14	169	50	8	38	27	1	REV
ctar-contig_502	Contig-502	Contig502	1	118	54.9	.	67.8	99	502	Ctar-P11-A12	99	Ind	0	0	0	unknown	uk	no											DNA-directed RNA polymeraseI	1.4	Ctar-320	20	17	131	41	13	12	47	1	FOR
ctar-contig_656	Contig-656	Contig656	1	122	54.7	.	69.7	103	656	Ctar-P16-B11	103	Ind	0	0	0	unknown	uk	no											conserved hypothetical protein - fragment	1.8	Ctar-289	19.6	12	313	58	4	26	19	3	REV
ctar-contig_647	Contig-647	Contig647	1	114	54.7	.	69.3	95	647	Ctar-P16-A06	95	Ind	0	0	0	unknown	uk	no											saposin - truncated at 5 prime	6.7	Ctar-515	17.7	14	212	50	7	54	3	1	FOR
ctar-contig_210	Contig-210	Contig210	1	101	53.	.	76.2	82	210	Ctar-P16-F08	82	Ind	0	0	0	unknown	uk	no											ribosomal protein S8 - truncated at 5 prime	1.8	Ctar-73	19.6	21	195	38	11	174	6	1	FOR
ctar-contig_567	Contig-567	Contig567	1	101	45.2	1	67.3	82	567	Ctar-P13-E01	82	Ind	0	0	0	unknown	uk	no											40S ribosomal protein S2 - truncated at 5 prime	15	Ctar-61	16.5	11	239	54	5	31	35	1	REV
ctar-contig_577	Contig-577	Contig577	1	100	58.3	.	72	81	577	Ctar-P13-F10	81	Ind	0	0	0	unknown	uk	no											60S ribosomal protein L5 - truncated at 5 prime	9	Ctar-553	17.3	12	227	66	5	14	5	2	FOR
ctar-contig_621	Contig-621	Contig621	1	98	58.8	.	58.2	79	621	Ctar-P15-B05	79	Ind	0	0	0	unknown	uk	no											aminomethyltransferase, mitochondrial - fragment	1.8	Ctar-607	19.6	19	291	57	7	86	2	1	REV
ctar-contig_284	Contig-284	Contig284	1	126	51.8	.	78.6	107	284	Ctar-P3-D05	107	Ind	0	0	0	unknown	uk	no											vitellogenin - truncated at 5 prime	8.9	Ctar-405	17.3	7	300	85	2	254	14	1	REV
ctar-contig_413	Contig-413	Contig413	1	96	46.7	1	77.1	77	413	Ctar-P8-A04	77	Ind	0	0	0	unknown	uk	no											conserved hypothetical protein	3.1	Ctar-309	18.9	17	102	41	17	4	21	1	REV
ctar-contig_640	Contig-640	Contig640	1	95	52.1	.	80	76	640	Ctar-P15-G10	76	Ind	0	0	0	unknown	uk	no											40S ribosomal protein S7 - truncated at 5 prime	5.3	Ctar-792	18.1	18	164	33	11	25	11	1	REV
ctar-contig_717	Contig-717	Contig717	1	90	45.	.	76.7	71	717	Ctar-P18-D09	71	Ind	0	0	0	unknown	uk	no											Nuclear transport receptor LGL2 (importin beta superfamily) - truncated at 5	4.1	Ctar-699	18.5	18	208	44	9	143	16	1	FOR
ctar-contig_785	Contig-785	Contig785	1	98	44.5	1	67.3	79	785	Ctar-P20-G10	79	Ind	0	0	0	unknown	uk	no											30 kDa salivary gland allergen/Aegyptin -2	9	Ctar-57	17.3	9	240	44	4	173	17	1	REV
ctar-contig_531	Contig-531	Contig531	1	76	53.8	.	73.7	57	531	Ctar-P12-A12	57	Ind	0	0	0	unknown	uk	no											long form D7 salivary protein	15	Ctar-38	16.5	11	321	36	3	18	1	2	FOR
ctar-contig_725	Contig-725	Contig725	1	92	59.7	.	80.4	73	725	Ctar-P18-F05	73	Ind	0	0	0	unknown	uk	no											monocarboxylate transporter - truncated at 5 prime	9.1	Ctar-323	17.3	13	198	38	7	12	7	2	REV
ctar-contig_457	Contig-457	Contig457	1	116	50.4	0.9	70.7	97	457	Ctar-P9-E05	97	Ind	0	0	0	unknown	uk	no											putative 4.2 kDa basic salivary peptide	0.13	Ctar-208	23.5	9	56	100	16	47	3	1	FOR
ctar-contig_681	Contig-681	Contig681	1	86	58.3	.	73.3	67	681	Ctar-P17-A05	67	Ind	0	0	0	unknown	uk	no											16.8 kDa salivary protein - truncated at 5 prime	8.8	Ctar-613	17.3	9	141	66	6	54	39	1	FOR
ctar-contig_657	Contig-657	Contig657	1	69	45.6	.	73.9	50	657	Ctar-P16-B12	50	Ind	0	0	0	unknown	uk	no											translocon-associated protein subunit alpha - truncated at 5 prime	2.1	Ctar-589	19.2	10	253	80	4	86	11	1	REV
ctar-contig_710	Contig-710	Contig710	1	90	55.2	.	65.6	71	710	Ctar-P18-B09	71	Ind	0	0	0	unknown	uk	no											conserved hypothetical protein - truncated at 5 prime	5.3	Ctar-214	18.1	13	252	53	5	102	1	1	FOR
ctar-contig_764	Contig-764	Contig764	1	79	52.4	.	67.1	60	764	Ctar-P19-G12	60	Ind	0	0	0	unknown	uk	no											LRR Toll - truncated at 5 prime	6.9	Ctar-213	17.7	17	159	52	11	73	9	1	FOR
ctar-contig_677	Contig-677	Contig677	1	64	37.6	.	76.6	45	677	Ctar-P16-G11	45	Ind	0	0	0	unknown	uk	no											Predicted membrane protein - truncated at 5 prime	21	Ctar-322	15.8	4	145	100	3	19	12	1	FOR
ctar-contig_736	Contig-736	Contig736	1	71	36.5	1.4	73.2	52	736	Ctar-P19-A04	52	Ind	0	0	0	unknown	uk	no											restin - truncated at 5 prime	4.8	Ctar-441	18.1	10	245	60	4	4	1	1	REV
ctar-contig_708	Contig-708	Contig708	1	77	32.7	.	76.6	58	708	Ctar-P18-B02	58	Ind	0	0	0	unknown	uk	no											hypothetical protein	34	Ctar-70	15.4	9	101	55	9	6	6	1	FOR
ctar-contig_752	Contig-752	Contig752	1	93	34.3	4.3	65.6	74	752	Ctar-P19-E07	74	Ind	0	0	0	unknown	uk	no											proclotting enzyme - truncated at 5 prime	12	Ctar-378	16.9	16	94	43	17	7	1	1	REV
ctar-contig_706	Contig-706	Contig706	1	64	49.2	.	64.1	45	706	Ctar-P18-A04	45	Ind	0	0	0	unknown	uk	no											monocarboxylate transporter - truncated at 5 prime	3.2	Ctar-323	18.5	12	198	58	6	109	3	1	REV
ctar-contig_755	Contig-755	Contig755	1	65	43.2	.	78.5	46	755	Ctar-P19-F05	46	Ind	0	0	0	unknown	uk	no											26S proteasome regulatory complex ATPase RPT4 - fragment	13	Ctar-313	16.5	7	323	85	2	236	14	1	REV
ctar-contig_688	Contig-688	Contig688	1	66	35.7	1.5	77.3	47	688	Ctar-P17-C05	47	Ind	0	0	0	unknown	uk	no											salivary C-type lectin - truncated at 5 prime	10	CT-809	16.9	6	75	66	8	1	28	1	FOR
ctar-contig_629	Contig-629	Contig629	1	112	57.1	.	57.1	93	629	Ctar-P15-E06	93	Ind	0	0	0	unknown	uk	no											conserved hypothetical protein - truncated at 5 prime	2.3	Ctar-608	19.2	25	173	40	14	92	14	1	REV
ctar-contig_421	Contig-421	Contig421	1	92	34.9	3.3	67.4	73	421	Ctar-P8-C01	73	Ind	0	0	0	unknown	uk	no											Predicted membrane protein - truncated at 5 prime	1.4	Ctar-322	20	16	145	43	11	73	2	2	REV
ctar-contig_649	Contig-649	Contig649	1	90	46.8	1.1	66.7	71	649	Ctar-P16-A10	71	Ind	0	0	0	unknown	uk	no											aggrecan core protein - fragment	3.9	Ctar-211	18.5	11	260	54	4	9	38	9	FOR
ctar-contig_780	Contig-780	Contig780	1	61	41.8	.	86.9	42	780	Ctar-P20-E10	42	Ind	0	0	0	unknown	uk	no											UDP-glucuronosyltransferase - truncated at 3 prime	2.3	Ctar-596	18.9	11	304	72	4	9	9	1	REV
ctar-contig_415	Contig-415	Contig415	1	71	37.5	.	70.4	52	415	Ctar-P8-A08	52	Ind	0	0	0	unknown	uk	no											CLIP-domain serine protease - fragment	11	Ctar-754	16.9	8	304	62	3	226	27	1	REV
ctar-contig_536	Contig-536	Contig536	1	73	36.9	1.4	75.3	54	536	Ctar-P12-C04	54	Ind	0	0	0	unknown	uk	no											vitronectin - truncated at 5 prime	0.78	OC-365	20.8	17	128	41	13	60	4	1	FOR
ctar-contig_733	Contig-733	Contig733	1	79	52.1	1.3	74.7	60	733	Ctar-P18-H05	60	Ind	0	0	0	unknown	uk	no											ubiquinol-cytochrome c reductase complex core protein - fragment	20	Ctar-796	16.2	11	187	54	6	53	7	1	FOR
ctar-contig_594	Contig-594	Contig594	1	60	38.6	.	71.7	41	594	Ctar-P14-B07	41	Ind	0	0	0	unknown	uk	no											nuclear RNA export factor 2 - truncated at 5 prime	16	Ctar-475	16.2	4	87	100	5	38	7	1	FOR
ctar-contig_652	Contig-652	Contig652	1	67	44.1	1.5	76.1	48	652	Ctar-P16-B05	48	Ind	0	0	0	unknown	uk	no											probable salivary maltase precursor - truncated at 5 prime	64	Ctar-21	14.2	10	369	50	3	228	6	1	FOR
ctar-contig_642	Contig-642	Contig642	1	66	37.4	.	78.8	47	642	Ctar-P15-G12	47	Ind	0	0	0	unknown	uk	no											conserved hypothetical protein - truncated at 5 prime	7.9	Ctar-251	17.3	12	168	50	7	133	4	1	REV
ctar-contig_644	Contig-644	Contig644	1	64	35.5	.	75	45	644	Ctar-P15-H04	45	Ind	0	0	0	unknown	uk	no											vitellogenin - truncated at 5 prime	7.2	Ctar-405	17.3	16	300	50	5	224	3	1	REV
ctar-contig_511	Contig-511	Contig511	1	71	47.	1.4	76.1	52	511	Ctar-P11-D02	52	Ind	0	0	0	unknown	uk	no											ATP-citrate synthase - fragment	11	Ctar-396	16.9	11	316	72	3	15	18	1	REV
ctar-contig_483	Contig-483	Contig483	1	83	36.7	3.6	75.9	64	483	Ctar-P10-E02	64	Ind	0	0	0	unknown	uk	no											hypothetical conserved protein - truncated at 5 prime	20	Ctar-795	16.2	10	170	50	6	118	7	1	FOR
ctar-contig_776	Contig-776	Contig776	1	88	36.6	3.4	72.7	69	776	Ctar-P20-C12	69	Ind	0	0	0	unknown	uk	no											16.8 kDa salivary protein - truncated at 5 prime	5.1	Ctar-613	18.1	12	141	66	9	128	1	1	FOR
ctar-contig_767	Contig-767	Contig767	1	81	47.7	1.2	56.8	62	767	Ctar-P19-H08	62	Ind	0	0	0	unknown	uk	no											60S ribosomal protein L35a - truncated at 5 prime	1.8	Ctar-534	19.6	17	104	47	16	86	6	1	REV
ctar-contig_671	Contig-671	Contig671	1	68	35.1	.	75	49	671	Ctar-P16-F02	49	Ind	0	0	0	unknown	uk	no											30 kDa salivary gland allergen/Aegyptin -2	3.5	Ctar-57	18.5	8	240	87	3	231	3	1	FOR
ctar-contig_591	Contig-591	Contig591	1	86	54.8	.	75.6	67	591	Ctar-P14-A12	67	Ind	0	0	0	unknown	uk	no											Mitochondrial phosphate carrier protein - truncated at 5 prime	20	Ctar-245	16.2	9	208	44	4	89	5	1	REV
ctar-contig_600	Contig-600	Contig600	1	75	48.2	.	85.3	56	600	Ctar-P14-D01	56	Ind	0	0	0	unknown	uk	no											salivary alpha-glucosidase	25	Ctar-25	15.8	6	584	83	1	577	2	1	FOR
ctar-contig_601	Contig-601	Contig601	1	57	47.3	.	84.2	38	601	Ctar-P14-D05	38	Ind	0	0	0	unknown	uk	no											60S ribosomal protein L15 - truncated at 5 prime	19	Ctar-375	15.8	11	106	54	10	86	2	1	FOR
ctar-contig_397	Contig-397	Contig397	1	723	22.4	.	65.4	704	397	Ctar-P7-D03	704	Ind	0	0	0	unknown	uk	seen											60S ribosomal protein L9 - truncated at 5 prime	0.001	Ctar-597	32.7	92	103	27	89	8	349	1	FOR	60S ribosomal protein L9 [Aedes aegypti]	2E-013	gi|157116671	79.3	174	190	33	92	13
ctar-contig_431	Contig-431	Contig431	1	700	48.9	.	58.1	681	431	Ctar-P8-E07	681	Ind	0	0	0	unknown	uk	seen											ribosomal protein S6 - fragment	0.2	Ctar-255	25	65	230	24	28	94	264	1	FOR	unnamed protein product	8E-008	gi|34536340	60.8	162	201	30	81	12
ctar-contig_207	Contig-207	Contig207	1	386	63.1	.	71.5	367	207	Ctar-P3-A03	367	Ind	0	0	0	unknown	uk												putative 4.2 kDa basic salivary peptide	3e-18	Ctar-208	79.7	44	56	90	79	1	12	2	FOR	hypothetical protein AaeL_AAEL015112 [Aedes aegypti]	0.098	gi|157109362	39.3	94	233	32	40	46
ctar-contig_285	Contig-285	Contig285	1	958	53.8	0.1	46.7		285	Ctar-P3-D08		Cyt	0	0	1	unknown	uk												putative threonine-rich salivary mucin - truncated at 5 prime	0.0002	Ctar-246	35.8	93	136	34	68	12	251	6	FOR	sorting nexin-9	2E-026	gi|170047976	77.4	61	574	67	11	412
ctar-contig_142	Contig-142	Contig142	1	901	53.4	0.1	42.1		142	Ctar-P1-G11		Cyt	0	0	2	unknown	uk												hypothetical protein - truncated at 5 prime	9e-69	Ctar-141	249	146	220	82	66	1	40	7	FOR	thaxtomin synthetase B	0.31	gi|11034799	39.7	132	1505	28	9	843
ctar-contig_266	Contig-266	Contig266	1	790	52.6	0.1	64.7	771	266	Ctar-P2-G02	771	Ind	0	0	0	unknown	uk												Glyceraldehyde 3-phosphate dehydrogenase - truncated at 5 prime	0.53	Ctar-646	23.9	51	99	29	52	32	91	1	REV	autogenous vein graft remodeling associated protein 2	0.44	gi|85815628	25	9	418	88	2	344
ctar-contig_305	Contig-305	Contig305	1	1010	47.5	.	57.2	991	305	Ctar-P4-A01	991	SIG	1	0	1	unknown	uk												lysozyme	0.91	Ctar-370	23.5	64	148	29	43	77	281	1	REV	acetylornithine deacetylase or succinyl-diaminopimelate desuccinylase	5.3	gi|118046047	35.8	85	429	31	20	141
ctar-contig_252	Contig-252	Contig252	1	924	46.5	0.2	47.9		252	Ctar-P2-C03		Ind	0	0	0	unknown	uk												conserved hypothetical protein - truncated at 5 prime	0.044	Ctar-273	27.7	50	120	34	42	65	728	1	FOR	T87 [Tupaia herpesvirus]	0.013	gi|14251074	44.3	50	980	44	5	403
ctar-contig_687	Contig-687	Contig687	1	216	60.	.	52.3	197	687	Ctar-P17-C01	197	Ind	0	0	0	unknown	uk												conserved hypothetical protein - truncated at 5 prime	0.81	Ctar-340	20.8	50	122	36	41	30	10	1	FOR	NAC transcription factor	5.3	gi|193527440	33.5	39	238	43	16	113
ctar-contig_447	Contig-447	Contig447	1	429	64.3	.	54.1	410	447	Ctar-P9-B05	410	Cyt	0	0	1	unknown	uk												conserved hypothetical protein - fragment	0.54	Ctar-354	22.7	107	268	26	40	136	3	3	FOR	CG2843 CG2843-PA [Drosophila melanogaster]	0.13	gi|24581205	38.9	100	521	28	19	342
ctar-contig_631	Contig-631	Contig631	1	205	24.4	.	62	186	631	Ctar-P15-F02	186	Ind	0	0	0	unknown	uk												putative HHY salivary secreted peptide	0.8	Ctar-86	20.8	15	41	53	37	23	141	1	REV	hypothetical protein TTHERM_00543650 [Tetrahymena thermophila SB210]	16	gi|118345580	32	54	1199	31	5	949
ctar-contig_328	Contig-328	Contig328	1	286	63.9	.	62.9	267	328	Ctar-P5-A02	267	Ind	0	0	0	unknown	uk												60S ribosomal protein L37	2.4	Ctar-19	19.6	32	89	31	36	38	32	1	FOR	PREDICTED: similar to KIAA0999 protein [Strongylocentrotus purpuratus]	7.1	gi|115916143	33.1	38	1066	39	4	663
ctar-contig_319	Contig-319	Contig319	1	1054	46.5	0.2	62.9	1035	319	Ctar-P4-E07	1035	Cyt	0	0	1	unknown	uk												amidase - truncated at 5 prime	1.6	Ctar-350	22.7	38	109	36	35	59	467	1	REV	hypothetical protein Y50E8A.i - Caenorhabditis elegans	0.002	gi|7510076	47.4	81	836	28	10	735
ctar-contig_609	Contig-609	Contig609	1	443	33.7	.	42.4	424	609	Ctar-P14-G01	424	Cyt	0	0	3	unknown	uk												putative GQP-rich salivary protein	0.25	Ctar-33	23.9	39	115	25	34	29	97	2	FOR	PREDICTED: hypothetical protein	0.13	gi|109129136	38.9	77	318	32	24	169
ctar-contig_545	Contig-545	Contig545	1	633	63.5	.	57.7	614	545	Ctar-P12-F06	614	Ind	0	0	0	unknown	uk												conserved hypothetical protein - truncated at 5 prime	0.52	Ctar-517	23.5	57	177	29	32	55	428	1	REV	hypothetical protein PFD0385w [Plasmodium falciparum 3D7]	6.6	gi|124505301	34.3	47	1960	42	2	1352
ctar-contig_497	Contig-497	Contig497	1	198	62.	.	69.7	179	497	Ctar-P10-H03	179	Ind	0	0	0	unknown	uk												E3 ubiquitin ligase - truncated at 5 prime	5.3	Ctar-288	18.1	36	115	27	31	31	27	2	REV	sensor histidine kinase, possible sporulation kinase A	12	gi|168166558	32.3	37	510	40	7	168
ctar-contig_428	Contig-428	Contig428	1	237	63.	.	52.3	218	428	Ctar-P8-D03	218	Ind	0	0	0	unknown	uk												NADH:ubiquinone oxidoreductase, NDUFB6/B17 subunit - truncated at 5 prime	0.61	Ctar-225	21.2	31	104	45	30	3	44	3	REV	AraC-family transcriptional regulator [Streptomyces coelicolor A3(2)]	1.1	gi|21222619	35.8	64	295	37	22	107
ctar-contig_366	Contig-366	Contig366	1	290	63.4	.	63.8	271	366	Ctar-P6-B06	271	Ind	0	0	0	unknown	uk												40S ribosomal protein S30	0.85	Ctar-99	21.2	40	132	37	30	37	1	6	REV	hypothetical protein PGUG_01751	0.076	gi|190345722	39.7	77	269	33	29	71
ctar-contig_518	Contig-518	Contig518	1	319	63.9	.	52.4	300	518	Ctar-P11-F08	300	Ind	0	0	0	unknown	uk												60S ribosomal protein L24 - truncated at 5 prime	0.67	Ctar-295	20.4	27	90	37	30	22	37	3	FOR	hypothetical protein LbrM21_V2.1080 [Leishmania braziliensis MHOM/BR/75/M2904]	2.4	gi|154337160	34.7	45	964	44	5	102
ctar-contig_660	Contig-660	Contig660	1	143	59.6	.	65.7	124	660	Ctar-P16-C06	124	Ind	0	0	0	unknown	uk												conserved hypothetical protein	0.81	Ctar-309	20.8	31	102	32	30	18	12	1	REV	hypothetical protein TVAG_356060 [Trichomonas vaginalis G3]	58	gi|123429214	30	24	2159	50	1	1630
ctar-contig_199	Contig-199	Contig199	1	108	50.1	.	67.6	89	199	Ctar-P8-F03	89	Ind	0	0	0	unknown	uk												conserved hypothetical protein - truncated at 5 prime	6.8	Ctar-197	17.7	28	93	28	30	22	3	1	FOR	hypothetical protein APH_1068 [Anaplasma phagocytophilum HZ]	61	gi|88607400	30	22	479	59	5	303
ctar-contig_570	Contig-570	Contig570	1	490	64.6	0.2	48.2	471	570	Ctar-P13-E07	471	Cyt	0	0	4	unknown	uk												aggrecan core protein - fragment	0.22	Ctar-211	24.3	79	260	21	30	20	2	8	FOR	predicted protein	0.002	gi|167524146	44.7	112	1431	33	8	869
ctar-contig_244	Contig-244	Contig244	1	678	21.6	.	49.4	659	244	Ctar-P2-A08	659	Ind	0	0	0	unknown	uk												conserved hypothetical protein - truncated at 5 prime	0.43	Ctar-737	23.9	24	82	37	29	39	114	2	FOR	predicted protein	0.11	gi|167526553	40.4	94	171	28	55	8
ctar-contig_372	Contig-372	Contig372	1	851	47.7	.	62.6		372	Ctar-P6-D06		Ind	0	0	0	unknown	uk												ribosomal protein S27a - truncated at 5 prime	3.7	Ctar-169	21.2	38	130	36	29	28	233	2	FOR	PREDICTED: hypothetical protein	0.13	gi|169213506	40.8	76	366	26	21	20
ctar-contig_335	Contig-335	Contig335	1	609	53.2	.	72.9	590	335	Ctar-P5-B01	590	Ind	0	0	0	unknown	uk												ribosomal protein S6 - fragment	0.1	Ctar-255	25.8	66	230	30	29	100	76	2	FOR	conserved hypothetical protein [Geobacter bemidjiensis Bem]	8E-005	gi|145618185	50.4	94	524	34	18	0
ctar-contig_450	Contig-450	Contig450	1	855	47.8	0.1	45.7		450	Ctar-P9-B11		Ind	0	0	0	unknown	uk												Nuclear transport receptor LGL2 (importin beta superfamily) - truncated at 5	0.26	Ctar-699	25	61	208	27	29	145	300	1	FOR	predicted protein	0.011	gi|167537368	44.3	119	676	29	18	245
ctar-contig_521	Contig-521	Contig521	1	216	62.5	.	57.4	197	521	Ctar-P11-G09	197	Ind	0	0	0	unknown	uk												nuclear RNA export factor 2 - truncated at 5 prime	0.62	Ctar-475	21.2	24	87	37	28	17	13	1	FOR	mitochondrial NADH:ubiquinone oxidoreductase ESSS subunit, putative [Aedes	2.4	gi|157117497	34.7	18	157	88	11	140
ctar-contig_347	Contig-347	Contig347	1	922	53.3	.	57.5		347	Ctar-P5-D05		Ind	0	0	0	unknown	uk												lysozyme	1.4	Ctar-370	22.7	42	148	30	28	55	11	2	FOR	Na+-driven multidrug efflux pump [Clostridium botulinum C str. Eklund]	1.6	gi|168185401	37.4	70	444	28	16	146
ctar-contig_490	Contig-490	Contig490	1	219	47.7	.	57.5	200	490	Ctar-P10-F05	200	Ind	0	0	0	unknown	uk												30.5 kDa secreted protein 1 - truncated at 5 prime	3	Ctar-47	18.9	54	200	27	27	9	10	2	REV	GJ22363	6.9	gi|194145621	33.1	30	134	63	22	3
ctar-contig_430	Contig-430	Contig430	1	858	33.	.	55.7		430	Ctar-P8-E06		Ind	0	0	0	unknown	uk												ribosomal protein S6 - fragment	0.76	Ctar-255	23.5	61	230	26	27	22	470	3	FOR	geranylgeranyl transferase [Guillardia theta]	4.1	gi|162606246	35.8	124	360	23	34	61
ctar-contig_739	Contig-739	Contig739	1	234	60.8	0.4	65	215	739	Ctar-P19-A11	215	Ind	0	0	0	unknown	uk												conserved hypothetical protein	1	Ctar-309	20.4	27	102	33	26	63	1	1	REV	GD12134	2.4	gi|194197770	34.7	17	124	88	14	108
ctar-contig_773	Contig-773	Contig773	1	214	61.3	.	68.7	195	773	Ctar-P20-B09	195	Ind	0	0	0	unknown	uk												60S ribosomal protein L18a - truncated at 5 prime	1.1	Ctar-586	20.4	37	145	32	26	17	8	2	REV	unnamed protein product [Kluyveromyces lactis]	20	gi|50312125	31.6	18	168	61	11	110
ctar-contig_387	Contig-387	Contig387	1	882	32.9	.	63.8	863	387	Ctar-P7-B02	863	Ind	0	0	0	unknown	uk												restin - truncated at 5 prime	0.78	Ctar-441	23.5	63	245	30	26	77	295	1	FOR	PREDICTED: hypothetical protein	0.002	gi|149252249	47	181	308	23	59	56
ctar-contig_71	Contig-71	Contig71	1	451	61.9	.	47.9	432	71	Ctar-P13-D01	432	Ind	0	0	0	unknown	uk												aggrecan core protein - fragment	0.2	Ctar-212	24.3	79	312	27	25	14	90	9	FOR	PREDICTED: similar to putative acyl-CoA dehydrogenase	0.49	gi|149632085	37	64	774	35	8	477
ctar-contig_344	Contig-344	Contig344	1	600	64.7	0.2	60.3	581	344	Ctar-P5-C12	581	Ind	0	0	0	unknown	uk												clathrin light chain - truncated at 5 prime	0.22	Ctar-329	24.6	38	161	39	24	114	403	2	REV	chitin synthase	0.89	gi|170057691	37	25	1214	68	2	1
ctar-contig_218	Contig-218	Contig218	1	293	62.2	0.3	59.7	274	218	Ctar-P1-B04	274	Ind	0	0	0	unknown	uk												conserved hypothetical protein - truncated at 3 prime	0.3	Ctar-369	22.7	38	157	36	24	3	160	1	FOR	hypothetical protein PGUG_01265	5.4	gi|190345303	33.5	43	573	46	8	230
ctar-contig_358	Contig-358	Contig358	1	455	51.4	.	75.2	436	358	Ctar-P5-G05	436	Ind	0	0	0	unknown	uk												putative 7.8 kDa secreted peptide	0.26	Ctar-761	23.9	29	121	34	24	4	143	2	REV	hypothetical protein	7.0	gi|171853500	33.1	77	334	36	23	82
ctar-contig_802	Contig-802	Contig802	1	364	30.8	.	69	345	802	CXTM24.H07_08031808X3	345	Ind	0	0	0	unknown	uk												kynurenine formamidase - truncated at 5 prime	0.32	Ctar-145	23.1	35	153	34	23	10	22	1	FOR	Crp-Fnr regulatory protein (NnrR) [Roseobacter sp. SK209-2-6]	1.8	gi|126738987	35	53	231	30	23	165
ctar-contig_114	Contig-114	Contig114	1	161	62.6	.	60.9	142	114	Ctar-P15-E05	142	Ind	0	0	0	unknown	uk												40S ribosomal protein S30	1.4	Ctar-99	20	30	132	26	23	77	30	1	FOR	hypothetical protein OsI_027944	21	gi|125561264	31.6	53	171	41	31	10
ctar-contig_409	Contig-409	Contig409	1	242	63.2	0.4	60.7	223	409	Ctar-P7-G09	223	Ind	0	0	0	unknown	uk												40S ribosomal protein S30	1	Ctar-99	20.4	29	132	34	22	90	92	1	FOR	GF14625	9.1	gi|190615755	32.7	47	924	38	5	470
ctar-contig_484	Contig-484	Contig484	1	909	55.6	.	58.6	890	484	Ctar-P10-E03	890	Ind	0	0	0	unknown	uk												conserved hypothetical protein - truncated at 5 prime	0.043	Ctar-251	27.7	35	168	42	21	13	117	1	FOR	transcriptional regulator, TrmB [Staphylothermus marinus F1]	10	gi|126464998	34.7	72	190	30	38	111
ctar-contig_442	Contig-442	Contig442	1	424	61.7	.	53.5	405	442	Ctar-P9-A09	405	Ind	0	0	0	unknown	uk												ribosomal protein S4 - truncated at 5 prime	0.31	Ctar-102	23.5	29	140	41	21	106	23	2	FOR	PREDICTED: similar to microtubule associated serine/threonine kinase 1	0.84	gi|109123660	36.2	53	1795	39	3	1013
ctar-contig_259	Contig-259	Contig259	1	222	62.4	.	56.3	203	259	Ctar-P2-E06	203	Ind	0	0	0	unknown	uk												mitochondrial ribosomal protein, L46 - truncated at 5 prime	0.043	Ctar-641	25	49	236	30	21	20	48	1	FOR	hypothetical protein CNA06660 [Cryptococcus neoformans var. neoformans JEC21]	3.2	gi|58259613	34.3	62	1321	32	5	831
ctar-contig_585	Contig-585	Contig585	1	217	54.3	.	58.5	198	585	Ctar-P13-H06	198	Ind	0	0	0	unknown	uk												salivary secreted protein	0.81	Ctar-105	20.8	47	223	29	21	44	39	1	FOR	hypothetical protein MGL_2000 [Malassezia globosa CBS 7966]	34	gi|164659754	30.8	25	1627	52	2	293
ctar-contig_661	Contig-661	Contig661	1	183	43.1	.	54.6	92	661	Ctar-P16-C09		Ind	0	0	0	unknown	uk												putative HHY salivary secreted peptide	0.81	Ctar-86	20.8	8	41	100	20	34	3	1	FOR	beta-galactosidase a-peptide	16	gi|157165877	32	21	127	80	17	39
ctar-contig_529	Contig-529	Contig529	1	165	61.3	.	68.5	146	529	Ctar-P12-A05	146	Ind	0	0	0	unknown	uk												conserved hypothetical protein - truncated at 5 prime	0.47	Ctar-260	21.6	46	234	23	20	186	1	1	REV	protein phosphatase 2C family protein, putative, expressed	16	gi|108711212	32	44	317	40	14	260
ctar-contig_694	Contig-694	Contig694	1	284	62.5	.	64.1	265	694	Ctar-P17-E08	265	Ind	0	0	0	unknown	uk												kynurenine formamidase - truncated at 5 prime	1.8	Ctar-144	20	24	128	45	19	50	50	2	REV	likely spliceosomal DEAD box ATPase [Candida albicans SC5314]	15	gi|68465439	32	32	865	50	4	56
ctar-contig_595	Contig-595	Contig595	1	287	60.8	.	63.4	268	595	Ctar-P14-B09	268	Ind	0	0	0	unknown	uk												16.8 kDa salivary peptide - truncated at 5 prime	1.1	Ctar-9	20.8	24	134	37	18	2	60	1	FOR	unnamed protein product	46	gi|34526326	30.4	53	165	30	32	94
ctar-contig_456	Contig-456	Contig456	1	271	60.7	.	53.5	252	456	Ctar-P9-E03	252	Ind	0	0	0	unknown	uk												conserved hypothetical protein - truncated at 5 prime	0.15	Ctar-251	23.5	31	168	32	18	112	90	2	REV	mCG145620	2.4	gi|148707719	34.7	56	120	30	47	50
ctar-contig_799	Contig-799	Contig799	1	168	33.2	.	68.5	149	799	CXTM01.A05_08031808X3	149	Ind	0	0	0	unknown	uk												ribosomal protein S27a - truncated at 5 prime	3	Ctar-169	18.9	24	130	25	18	24	43	1	REV	conserved hypothetical protein [Culex pipiens quinquefasciatus]	9.2	gi|170047772	32.7	19	310	73	6	281
ctar-contig_390	Contig-390	Contig390	1	559	61.9	0.2	61	540	390	Ctar-P7-B12	540	Ind	0	0	0	unknown	uk												ATP synthase beta subunit - fragment	5	Ctar-411	20	56	306	21	18	123	125	1	REV	GH16233	3.7	gi|193897548	34.7	68	1480	30	5	915
ctar-contig_374	Contig-374	Contig374	1	410	64.4	.	54.1	391	374	Ctar-P6-E01	391	Ind	0	0	0	unknown	uk												amidase - truncated at 5 prime	1.5	Ctar-350	21.2	19	109	47	17	79	130	1	REV	PREDICTED: hypothetical protein	0.17	gi|109506194	38.5	110	296	32	37	46
ctar-contig_308	Contig-308	Contig308	1	373	64.6	0.3	41.6	354	308	Ctar-P4-A08	354	Cyt	0	0	1	unknown	uk												aggrecan core protein - fragment	0.068	Ctar-211	25.4	43	260	37	17	8	109	10	FOR	PREDICTED: hypothetical protein	0.033	gi|114554893	40.8	87	209	35	42	123
ctar-contig_404	Contig-404	Contig404	1	258	55.	.	64.7	239	404	Ctar-P7-F05	239	Ind	0	0	0	unknown	uk												hypothetical conserved protein - truncated at 5 prime	0.88	Ctar-795	20.8	29	170	34	17	118	99	1	REV	PREDICTED: similar to zinc finger protein 566	12	gi|109126669	32.3	40	351	35	11	119
ctar-contig_489	Contig-489	Contig489	1	178	61.7	.	66.9	159	489	Ctar-P10-F04	159	Ind	0	0	0	unknown	uk												elongation factor 1-gamma - truncated at 5 prime	1.1	Ctar-303	20.4	26	156	34	17	114	6	1	FOR	CheA signal transduction histidine kinases [Pelobacter propionicus DSM 2379]	15	gi|118579314	32	42	601	45	7	484
ctar-contig_564	Contig-564	Contig564	1	304	63.8	.	58.2	285	564	Ctar-P13-D05	285	Ind	0	0	0	unknown	uk												60S ribosomal protein L5 - truncated at 5 prime	0.083	Ctar-553	24.6	38	227	31	17	23	40	2	REV	unnamed protein product	3.1	gi|157349746	34.3	76	441	28	17	145
ctar-contig_622	Contig-622	Contig622	1	200	25.	.	55	181	622	Ctar-P15-C05	181	Ind	0	0	0	unknown	uk												60S ribosomal protein L5 - truncated at 5 prime	1.1	Ctar-553	20.4	38	227	31	17	38	13	2	REV	cell wall organization and biogenesis-related protein [Cryptococcus neoformans	46	gi|58268118	30.4	62	507	30	12	396
ctar-contig_721	Contig-721	Contig721	1	129	36.2	3.1	51.9	110	721	Ctar-P18-E10	110	Ind	0	0	0	unknown	uk												putative GQP-rich salivary protein - truncated at 5 prime	0.8	Ctar-32	20.8	18	111	55	16	1	1	5	FOR	uroporphyrinogen III decarboxylase	78	gi|70780276	29.6	33	665	39	5	19
ctar-contig_663	Contig-663	Contig663	1	266	64.5	.	50.8	247	663	Ctar-P16-D01	247	Ind	0	0	0	unknown	uk												ribosomal protein L19 - truncated at 5 prime	0.95	Ctar-206	20.8	23	145	43	16	38	28	3	REV	GH11692	9.2	gi|193905376	32.7	56	2000	32	3	1406
ctar-contig_162	Contig-162	Contig162	1	233	59.7	0.4	63.1	214	162	Ctar-P8-F06	214	Ind	0	0	0	unknown	uk												isochorismatase domain-containing protein 2, mitochondrial - truncated at 5	0.62	Ctar-279	21.2	26	162	42	16	18	94	1	REV	para-aminobenzoate synthase glutamine amidotransferase, component I	5.4	gi|157415129	33.5	62	594	30	10	361
ctar-contig_626	Contig-626	Contig626	1	161	57.6	.	51.6	142	626	Ctar-P15-D05	142	Ind	0	0	0	unknown	uk												conserved hypothetical protein - truncated at 5 prime	0.074	Ctar-608	24.3	27	173	37	16	3	5	1	REV	histamine H1 receptor [Strongylocentrotus purpuratus]	21	gi|60592778	31.6	36	677	50	5	502
ctar-contig_160	Contig-160	Contig160	1	215	63.	.	60.9	196	160	Ctar-P20-H07	196	Ind	0	0	0	unknown	uk												actin 1D - fragment	6.9	Ctar-140	17.7	49	302	24	16	145	20	1	REV	PREDICTED: similar to Zinc finger protein 420	20	gi|126305599	31.6	22	699	50	3	314
ctar-contig_668	Contig-668	Contig668	1	151	61.5	.	57.6	132	668	Ctar-P16-E02	132	Ind	0	0	0	unknown	uk												rhomboid protein 1, mitochondrial - truncated at 5 prime	1	Ctar-352	20.4	14	92	57	15	77	1	1	REV	Extensin-3 precursor (AtExt3) (AtExt5)	35	gi|21263622	30.8	32	427	46	7	17
ctar-contig_782	Contig-782	Contig782	1	97	59.5	.	57.7	78	782	Ctar-P20-E12	78	Ind	0	0	0	unknown	uk												ribosomal protein S16 - truncated at 5 prime	3.1	Ctar-232	18.9	15	103	53	15	3	1	1	REV	mitochondrial 39S ribosomal protein L27 [Culex pipiens quinquefasciatus]	15	gi|170057513	32	13	141	100	9	129
ctar-contig_209	Contig-209	Contig209	1	155	60.3	.	65.2	136	209	Ctar-P11-B09	136	Ind	0	0	0	unknown	uk												conserved hypothetical protein - truncated at 5 prime	2.3	Ctar-273	19.2	18	120	44	15	39	6	1	REV	lipoprotein, putative [Burkholderia thailandensis E264]	7.1	gi|83716769	33.1	28	264	50	11	20
ctar-contig_803	Contig-803	Contig803	1	215	33.8	.	55.3	196	803	CXTM28.D08_08031808X3	196	Ind	0	0	0	unknown	uk												peroxiredoxin-4 - truncated at 5 prime	0.48	Ctar-435	21.6	20	135	40	15	71	63	3	FOR	candidate type III effector Hop protein [Pseudomonas fluorescens Pf-5]	12	gi|70730709	32.3	51	430	33	12	267
ctar-contig_784	Contig-784	Contig784	1	178	60.8	.	69.1	159	784	Ctar-P20-G06	159	Ind	0	0	0	unknown	uk												vacuolar ATP synthase 21 kDa proteolipid subunit - truncated at 5 prime	3.1	Ctar-283	18.9	24	155	37	15	23	15	1	FOR	PREDICTED: similar to nuclear receptor co-repressor 1	59	gi|109488269	30	33	2459	33	1	2254
ctar-contig_648	Contig-648	Contig648	1	111	53.3	0.9	83.8	92	648	Ctar-P16-A09	92	Ind	0	0	0	unknown	uk												conserved hypothetical protein	3.9	Ctar-309	18.5	14	102	50	14	6	19	1	REV	hypothetical protein HAN_1g65 [Hemiselmis andersenii]	60	gi|160331055	30	20	821	60	2	647
ctar-contig_592	Contig-592	Contig592	1	480	64.	.	56.9	461	592	Ctar-P14-B04	461	Ind	0	0	0	unknown	uk												putative 17.2 kDa salivary peptide	0.21	Ctar-5	24.3	23	163	43	14	77	255	1	FOR	predicted protein	2.4	gi|167525529	34.7	49	1162	40	4	28
ctar-contig_806	Contig-806	Contig806	1	648	20.9	0.8	55.4		806	CXTS03.C09_08031808X3		Cyt	0	0	1	unknown	uk												putative 30 kDa allergen-like protein	0.32	Ctar-51	24.3	30	213	40	14	94	39	4	REV	predicted protein	1.4	gi|170110433	36.6	126	345	27	37	41
ctar-contig_538	Contig-538	Contig538	1	268	61.	0.4	67.9	249	538	Ctar-P12-D07	249	Ind	0	0	0	unknown	uk												eukaryotic translation initiation factor 3 subunit 9 - truncated at 5 prime	1.3	Ctar-337	20.4	29	202	37	14	92	23	2	REV	PREDICTED: hypothetical protein	35	gi|119900295	30.8	41	1240	41	3	533
ctar-contig_731	Contig-731	Contig731	1	161	59.6	.	68.9	142	731	Ctar-P18-H03	142	Ind	0	0	0	unknown	uk												vacuolar ATP synthase 21 kDa proteolipid subunit - truncated at 5 prime	1.4	Ctar-283	20	22	155	31	14	27	5	1	REV	hypothetical protein TVAG_186030 [Trichomonas vaginalis G3]	78	gi|154422538	29.6	42	140	28	30	55
ctar-contig_746	Contig-746	Contig746	1	345	62.1	.	58.8	326	746	Ctar-P19-C04	326	Ind	0	0	0	unknown	uk												40S ribosomal protein S2 - truncated at 5 prime	3.3	Ctar-61	19.6	33	239	30	14	14	12	3	FOR	phosphotransferase system, mannose/fructose/N-acetylgalactosamine-specific	9.0	gi|37678723	32.7	43	294	41	15	144
ctar-contig_763	Contig-763	Contig763	1	137	55.8	.	68.6	118	763	Ctar-P19-G11	118	Ind	0	0	0	unknown	uk												vitellogenin C1 - truncated at 5 prime	0.02	Ctar-403	26.2	15	116	60	13	83	3	2	FOR	vitellogenin-A1	5.3	gi|170030517	33.5	16	2098	81	1	2082
ctar-contig_745	Contig-745	Contig745	1	84	39.7	.	53.6	65	745	Ctar-P19-C02	65	Ind	0	0	0	unknown	uk												putative GQP-rich salivary protein - truncated at 5 prime	3	Ctar-32	18.9	14	111	50	13	32	1	1	FOR	PREDICTED: lipolysis stimulated lipoprotein receptor	59	gi|194215300	30	18	653	61	3	88
ctar-contig_695	Contig-695	Contig695	1	221	63.1	.	53.8	202	695	Ctar-P17-E09	202	Ind	0	0	0	unknown	uk												16.7 kDa salivary peptide - truncated at 5 prime	0.073	Ctar-118	24.3	20	156	45	13	95	92	1	FOR	hypothetical protein plu3263 [Photorhabdus luminescens subsp. laumondii TTO1]	2.5	gi|37527145	34.7	53	5216	37	1	4585
ctar-contig_393	Contig-393	Contig393	1	825	59.5	.	66.5	806	393	Ctar-P7-C04	806	Ind	0	0	0	unknown	uk												mitochondrial malate dehydrogenase - truncated at 5 prime	2.8	Ctar-287	21.6	31	235	41	13	178	87	1	FOR	ATP synthase a chain, putative [Entamoeba dispar SAW760]	3.8	gi|167383729	35.8	95	229	28	41	63
ctar-contig_572	Contig-572	Contig572	1	260	62.7	0.4	52.3	241	572	Ctar-P13-E09	241	Ind	0	0	0	unknown	uk												ribosomal protein S6 - fragment	0.41	Ctar-255	21.9	29	230	37	13	43	2	12	FOR	SR Protein (splicing factor) family member (rsp-5) [Caenorhabditis elegans]	0.49	gi|71996532	37	38	166	47	23	83
ctar-contig_188	Contig-188	Contig188	1	337	56.9	.	63.2	318	188	Ctar-P4-D04	318	Ind	0	0	0	unknown	uk												histidyl-tRNA synthetase - fragment	0.098	Ctar-272	24.6	37	295	37	13	125	17	3	REV	ATP dependent RNA helicase (Rok1), putative	7.0	gi|159131729	33.1	43	739	37	6	99
ctar-contig_478	Contig-478	Contig478	1	315	61.1	0.3	60.6	296	478	Ctar-P10-D04	296	Ind	0	0	0	unknown	uk												2-oxoisovalerate dehydrogenase subunit alpha, mitochondrial - truncated at 5	0.44	Ctar-469	22.3	33	264	36	13	10	73	4	REV	hypothetical protein TTHERM_00695660 [Tetrahymena thermophila SB210]	46	gi|118384877	30.4	49	1825	38	3	1470
ctar-contig_229	Contig-229	Contig229	1	877	56.1	0.1	66.1		229	Ctar-P1-E07		Ind	0	0	0	unknown	uk												alpha-amylase - fragment	1.7	Ctar-789	22.3	29	226	34	13	194	346	1	REV	hypothetical protein TTHERM_00126840 [Tetrahymena thermophila SB210]	12	gi|118366091	34.3	78	1227	28	6	709
ctar-contig_561	Contig-561	Contig561	1	240	61.7	.	70.8	221	561	Ctar-P13-C12	221	Ind	0	0	0	unknown	uk												conserved hypothetical protein	2.3	Ctar-769	19.2	30	233	33	13	196	66	1	FOR	predicted protein	1.4	gi|167534104	35.4	41	1003	51	4	367
ctar-contig_384	Contig-384	Contig384	1	668	62.6	.	69	649	384	Ctar-P7-A07	649	Ind	0	0	0	unknown	uk												UDP-glucose pyrophosphorylase - truncated at 5 prime	0.73	Ctar-604	23.1	18	155	50	12	24	284	1	REV	conserved hypothetical protein [Culex pipiens quinquefasciatus]	4E-009	gi|170037968	65.1	72	301	56	24	0
ctar-contig_651	Contig-651	Contig651	1	109	57.6	.	61.5	90	651	Ctar-P16-B02	90	Ind	0	0	0	unknown	uk												Glyceraldehyde 3-phosphate dehydrogenase - truncated at 5 prime	4	Ctar-646	18.5	12	99	50	12	75	27	1	FOR	unnamed protein product	79	gi|157327825	29.6	29	269	41	11	2
ctar-contig_787	Contig-787	Contig787	1	152	50.	.	71.1	133	787	Ctar-P20-H02	133	Ind	0	0	0	unknown	uk												isochorismatase domain-containing protein 2, mitochondrial - truncated at 5	1.4	Ctar-279	20	19	162	47	12	55	54	1	FOR	palmitoyltransferase ERF2 [Lodderomyces elongisporus NRRL YB-4239]	27	gi|149244564	31.2	27	493	44	5	122
ctar-contig_711	Contig-711	Contig711	1	185	57.9	.	76.2	166	711	Ctar-P18-B12	166	Ind	0	0	0	unknown	uk												putative 7.8 kDa secreted peptide	2.3	Ctar-761	19.2	15	121	46	12	2	58	1	FOR	hypothetical protein STH250 [Symbiobacterium thermophilum IAM 14863]	12	gi|51891388	32.3	31	58	48	53	25
ctar-contig_551	Contig-551	Contig551	1	181	59.4	0.6	60.8	162	551	Ctar-P12-G07	162	Ind	0	0	0	unknown	uk												peptidyl-prolyl cis-trans isomerase f, ppif - truncated at 5 prime	0.36	Ctar-400	21.9	20	169	45	12	93	56	1	REV	hypothetical protein [Yarrowia lipolytica]	20	gi|50542912	31.6	28	429	53	7	2
ctar-contig_433	Contig-433	Contig433	1	249	60.3	.	69.9	230	433	Ctar-P8-E10	230	Ind	0	0	0	unknown	uk												conserved hypothetical protein - truncated at 5 prime	0.38	Ctar-260	21.9	27	234	40	12	82	75	2	FOR	hypothetical protein GSPATT00004079001 [Paramecium tetraurelia strain d4-2]	34	gi|145549856	30.8	37	240	32	15	190
ctar-contig_492	Contig-492	Contig492	1	134	52.2	.	74.6	115	492	Ctar-P10-F11	115	Ind	0	0	0	unknown	uk												hydroxypyruvate isomerase - truncated at 5 prime	1.4	Ctar-294	20	25	213	36	12	83	12	1	REV	predicted protein [Nematostella vectensis]	3.1	gi|156384023	34.3	37	184	35	20	60
ctar-contig_696	Contig-696	Contig696	1	242	60.8	.	68.6	223	696	Ctar-P17-F03	223	Ind	0	0	0	unknown	uk												UDP-glucose pyrophosphorylase - truncated at 5 prime	0.79	Ctar-604	20.8	19	155	36	12	18	6	2	REV	PREDICTED: similar to Chromosome 12 open reading frame 12	27	gi|114646176	31.2	24	395	45	6	86
ctar-contig_342	Contig-342	Contig342	1	167	60.7	.	73.1	148	342	Ctar-P5-C08	148	Ind	0	0	0	unknown	uk												UDP-glucuronosyltransferase - truncated at 3 prime	0.019	Ctar-596	26.2	35	304	34	12	2	40	1	REV	NADH dehydrogenase subunit 4 [Taenia saginata]	4.1	gi|158420574	33.9	51	417	37	12	71
ctar-contig_204	Contig-204	Contig204	1	171	59.7	.	64.3	152	204	Ctar-P19-D01	152	Ind	0	0	0	unknown	uk												16.7 kDa salivary peptide - truncated at 5 prime	0.36	Ctar-17	21.9	14	131	64	11	108	20	1	FOR	PREDICTED: hypothetical protein	27	gi|126291337	31.2	43	420	37	10	259
ctar-contig_440	Contig-440	Contig440	1	128	53.5	.	63.3	109	440	Ctar-P8-H07	109	Ind	0	0	0	unknown	uk												16.7 kDa salivary peptide - fragment	1	Ctar-18	20.4	13	115	61	11	68	20	1	FOR	homoserine dehydrogenase [Methanococcoides burtonii DSM 6242]	59	gi|91773075	30	31	331	45	9	24
ctar-contig_472	Contig-472	Contig472	1	188	59.3	.	67.6	169	472	Ctar-P10-B01	169	Ind	0	0	0	unknown	uk												conserved hypothetical protein - truncated at 5 prime	0.47	Ctar-324	21.6	16	148	50	11	130	120	1	REV	hypothetical protein GSPATT00011090001 [Paramecium tetraurelia strain d4-2]	12	gi|145513889	32.3	40	562	42	7	401
ctar-contig_639	Contig-639	Contig639	1	142	46.3	.	57	123	639	Ctar-P15-G06	123	Ind	0	0	0	unknown	uk												elongation factor Tu - fragment	0.097	Ctar-507	23.9	33	310	42	11	3	1	2	REV	protein of unknown function UPF0031 [Desulfococcus oleovorans Hxd3]	15	gi|158523258	32	33	284	42	12	159
ctar-contig_361	Contig-361	Contig361	1	317	62.	.	57.7	298	361	Ctar-P5-G11	298	Ind	0	0	0	unknown	uk												guanine nucleotide-binding protein subunit beta 1 - truncated at 3 prime	0.2	Ctar-235	23.5	24	209	41	11	9	76	3	REV	hypothetical protein OsJ_003333	12	gi|125571993	32.3	68	571	29	12	476
ctar-contig_254	Contig-254	Contig254	1	936	50.5	0.1	50.2		254	Ctar-P2-C10		Ind	0	0	0	unknown	uk												ribosome production factor 1 - truncated at 5 prime	0.098	Ctar-574	26.6	24	226	41	11	37	12	3	FOR	hypothetical protein DDBDRAFT_0217622 [Dictyostelium discoideum AX4]	0.79	gi|66820382	33.5	44	833	38	5	770
ctar-contig_617	Contig-617	Contig617	1	160	61.4	.	71.3	141	617	Ctar-P15-A05	141	Ind	0	0	0	unknown	uk												actin 1D - fragment	1.4	Ctar-140	20	32	302	40	11	205	9	1	FOR	hypothetical protein EHI_024540 [Entamoeba histolytica HM-1:IMSS]	27	gi|67472991	31.2	37	602	37	6	497
ctar-contig_467	Contig-467	Contig467	1	223	58.6	.	66.4	204	467	Ctar-P10-A01	204	Ind	0	0	0	unknown	uk												translation initiation factor if-2 - fragment	1	Ctar-227	20.4	20	186	35	11	23	115	5	FOR	hypothetical protein DDBDRAFT_0205309 [Dictyostelium discoideum AX4]	0.13	gi|66812286	38.9	51	223	43	23	35
ctar-contig_407	Contig-407	Contig407	1	610	63.5	.	68.7	591	407	Ctar-P7-G05	591	SIG	1	0	0	unknown	uk												60S ribosomal protein L10	5.5	Ctar-394	20	24	218	29	11	34	140	1	REV	m04/gp34 protein	4.5	gi|123229510	34.7	46	262	36	18	126
ctar-contig_741	Contig-741	Contig741	1	134	58.1	.	68.7	115	741	Ctar-P19-B04	115	Ind	0	0	0	unknown	uk												vacuolar ATP synthase subunit e	3.9	Ctar-292	18.5	24	226	29	11	109	14	1	REV	GD19902	4.1	gi|194198352	33.9	15	360	86	4	344
ctar-contig_560	Contig-560	Contig560	1	298	23.8	.	71.8	279	560	Ctar-P13-C07	279	Ind	0	0	0	unknown	uk												ribosomal protein S27a - truncated at 5 prime	0.23	Ctar-169	23.1	13	130	69	10	44	3	15	REV	hypothetical protein PC405608.00.0 [Plasmodium chabaudi chabaudi]	0.83	gi|70929998	36.2	65	272	41	24	79
ctar-contig_449	Contig-449	Contig449	1	268	62.	0.4	57.8	249	449	Ctar-P9-B09	249	Ind	0	0	0	unknown	uk												conserved hypothetical protein - truncated at 5 prime	0.023	Ctar-250	26.2	20	196	60	10	34	5	7	REV	GH24316	0.003	gi|193893072	44.3	25	1052	64	2	582
ctar-contig_804	Contig-804	Contig804	1	128	28.9	.	61.7	109	804	CXTM29.E08_08031808X3	109	Ind	0	0	0	unknown	uk												transcription initiation factor TFIID subunit 12 - truncated at 5 prime	4	Ctar-402	18.5	11	107	54	10	74	12	1	REV	hypothetical protein	27	gi|167729795	31.2	35	430	45	8	246
ctar-contig_735	Contig-735	Contig735	1	166	58.4	.	66.9	147	735	Ctar-P18-H08	147	Ind	0	0	0	unknown	uk												disulfide-isomerase A6 - truncated at 5 prime	1.1	Ctar-276	20.4	18	180	50	10	100	94	1	FOR	hypothetical protein MT325_m038L	78	gi|155121724	29.6	40	74	35	54	16
ctar-contig_666	Contig-666	Contig666	1	135	61.	.	64.4	116	666	Ctar-P16-D11	116	Ind	0	0	0	unknown	uk												hydroxypyruvate isomerase - truncated at 5 prime	0.79	Ctar-294	20.8	21	213	47	10	108	11	1	REV	AGAP006019-PA	26	gi|158295174	31.2	17	615	64	3	119
ctar-contig_726	Contig-726	Contig726	1	445	63.5	.	68.3	426	726	Ctar-P18-F10	426	Cyt	0	0	1	unknown	uk												ribosomal protein L23a - truncated at 5 prime	2.1	Ctar-217	20.8	20	208	45	10	157	258	1	FOR	hypothetical protein MAL3P6.23 [Plasmodium falciparum 3D7]	0.48	gi|124505027	37	62	4981	41	1	401
ctar-contig_88	Contig-88	Contig88	1	159	59.5	.	58.5	140	88	Ctar-P16-A05	140	Ind	0	0	0	unknown	uk												ATP-citrate synthase - fragment	0.63	Ctar-396	21.2	33	316	42	10	97	5	1	REV	hypothetical protein Mrad2831_0774 [Methylobacterium radiotolerans JCM 2831]	46	gi|170747208	30.4	20	106	65	19	85
ctar-contig_568	Contig-568	Contig568	1	153	63.2	.	51.6	134	568	Ctar-P13-E03	134	Ind	0	0	0	unknown	uk												30 kDa salivary gland allergen/Aegyptin -2	1.8	Ctar-57	19.6	23	240	39	10	2	1	3	REV	hypothetical protein BF4496 [Bacteroides fragilis YCH46]	21	gi|53715775	31.6	31	91	45	34	43
ctar-contig_399	Contig-399	Contig399	1	244	63.2	.	68	225	399	Ctar-P7-D10	225	Ind	0	0	0	unknown	uk												probable salivary maltase precursor - truncated at 5 prime	0.056	Ctar-21	24.6	38	369	39	10	255	20	1	FOR	disulfide bond formation protein B [Haemophilus influenzae PittGG]	9.1	gi|148827626	32.7	39	177	43	22	139
ctar-contig_645	Contig-645	Contig645	1	296	51.7	.	50.3	277	645	Ctar-P16-A01	277	Ind	0	0	0	unknown	uk												vacuolar ATP synthase subunit e	0.1	Ctar-292	24.3	23	226	39	10	65	196	1	FOR	unknown protein [Arabidopsis thaliana]	1.9	gi|30688588	35	33	513	39	6	442
ctar-contig_20	Contig-20	Contig20	1	181	57.7	.	55.8	162	20	Ctar-P9-B12	162	Ind	0	0	0	unknown	uk												conserved hypothetical protein - truncated at 5 prime	0.48	Ctar-260	21.6	24	234	37	10	43	82	1	REV	HipA protein [Vibrio fischeri MJ11]	2.4	gi|163728899	34.7	51	440	41	12	301
ctar-contig_535	Contig-535	Contig535	1	211	63.1	.	59.2	192	535	Ctar-P12-C03	192	Ind	0	0	0	unknown	uk												recessive suppressor of secretory defect - fragment	0.22	Ctar-389	22.7	30	302	36	10	127	68	1	FOR	Temporarily Assigned Gene name family member (tag-308) [Caenorhabditis elegans]	9.1	gi|71980558	32.7	56	7548	35	1	3267
ctar-contig_524	Contig-524	Contig524	1	156	59.5	.	66.7	137	524	Ctar-P11-H02	137	Ind	0	0	0	unknown	uk												26S proteasome regulatory complex ATPase RPT4 - fragment	1.8	Ctar-313	19.6	31	323	35	10	176	31	1	FOR	conserved hypothetical protein [Culex pipiens quinquefasciatus]	35	gi|170028594	30.8	17	127	76	13	111
ctar-contig_504	Contig-504	Contig504	1	186	62.1	.	61.8	167	504	Ctar-P11-B07	167	Ind	0	0	0	unknown	uk												conserved hypothetical protein - truncated at 5 prime	4	Ctar-117	18.5	24	232	33	10	9	1	3	REV	hypothetical protein RoseRS_1862 [Roseiflexus sp. RS-1]	7.2	gi|148655996	33.1	44	585	31	8	354
ctar-contig_628	Contig-628	Contig628	1	202	61.6	.	58.4	183	628	Ctar-P15-D12	183	Ind	0	0	0	unknown	uk												serine protease - truncated at 5 prime	1.4	Ctar-363	20	10	107	60	9	52	37	1	REV	RE68959p	4.1	gi|159884219	33.9	63	1411	31	4	998
ctar-contig_654	Contig-654	Contig654	1	161	58.3	.	65.8	142	654	Ctar-P16-B08	142	Ind	0	0	0	unknown	uk												hypothetical conserved protein - truncated at 5 prime	1.8	Ctar-797	19.6	21	231	47	9	32	19	6	FOR	hypothetical protein NCU01378 [Neurospora crassa OR74A]	27	gi|85100292	31.2	35	781	45	4	226
ctar-contig_410	Contig-410	Contig410	1	260	63.9	.	70.8	241	410	Ctar-P7-H03	241	Ind	0	0	0	unknown	uk												conserved hypothetical protein - truncated at 3 prime	0.53	Ctar-248	21.6	19	216	47	9	138	31	1	FOR	hypothetical protein PF11_0333 [Plasmodium falciparum 3D7]	5.4	gi|124804440	33.5	43	1503	44	3	10
ctar-contig_798	Contig-798	Contig798	1	691	31.8	0.1	61.1	672	798	CXTL31.G04_08031808X3	672	Cyt	0	0	1	unknown	uk												conserved hypothetical protein - truncated at 5 prime	2.9	Ctar-251	21.2	15	168	46	9	63	300	2	REV	UDP-N-acetylmuramate [Anaeromyxobacter sp. Fw109-5]	10	gi|153006301	33.9	73	513	30	14	419
ctar-contig_742	Contig-742	Contig742	1	198	58.5	0.5	65.7	179	742	Ctar-P19-B06	179	Ind	0	0	0	unknown	uk												40S ribosomal protein SA - truncated at 5 prime	3.1	Ctar-193	18.9	23	257	43	9	119	83	1	FOR	predicted protein	0.64	gi|167527522	36.6	35	776	45	5	702
ctar-contig_302	Contig-302	Contig302	1	452	45.	.	73.2	433	302	Ctar-P3-H01	433	Ind	0	0	0	unknown	uk												conserved hypothetical protein - fragment	0.98	Ctar-289	21.9	29	313	41	9	174	22	2	REV	ATP synthase a chain, putative [Entamoeba dispar SAW760]	0.044	gi|167383729	40.4	144	229	25	63	49
ctar-contig_122	Contig-122	Contig122	1	166	63.8	.	74.7	147	122	Ctar-P14-E01	147	Ind	0	0	0	unknown	uk												30.5 kDa secreted protein 30.5k-1 - truncated at 5 prime	3.1	Ctar-43	18.9	20	232	40	9	49	8	3	FOR	unknown	12	gi|148616181	32.3	20	30	70	67	11
ctar-contig_519	Contig-519	Contig519	1	215	62.2	.	67	196	519	Ctar-P11-F12	196	Ind	0	0	0	unknown	uk												long form D7clu1 salivary protein - fragment	0.81	Ctar-40	20.8	23	268	39	9	175	1	1	FOR	Leishmanolysin family protein [Tetrahymena thermophila SB210]	34	gi|118367417	30.8	58	1605	32	4	1530
ctar-contig_505	Contig-505	Contig505	1	213	64.1	.	55.4	194	505	Ctar-P11-B10	194	Ind	0	0	0	unknown	uk												conserved hypothetical protein - truncated at 5 prime	3.1	Ctar-367	18.9	18	193	38	9	11	8	1	FOR	unnamed protein product	20	gi|47208066	31.6	52	516	38	10	322
ctar-contig_673	Contig-673	Contig673	1	154	62.5	.	68.8	135	673	Ctar-P16-G01	135	Ind	0	0	0	unknown	uk												hypothetical conserved protein - truncated at 5 prime	2.3	Ctar-797	19.2	21	231	38	9	110	14	2	REV	tyrosine kinase, putative [Entamoeba histolytica HM-1:IMSS]	46	gi|183233969	30.4	36	1228	44	3	1
ctar-contig_659	Contig-659	Contig659	1	155	56.5	.	67.1	136	659	Ctar-P16-C03	136	Ind	0	0	0	unknown	uk												putative 41.9 kDa basic salivary protein - truncated at 3 prime	0.79	Ctar-541	20.8	27	316	37	9	17	4	2	REV	GA11290-PA [Drosophila pseudoobscura]	46	gi|125981903	30.4	33	2057	51	2	1658
ctar-contig_707	Contig-707	Contig707	1	154	56.1	.	57.1	135	707	Ctar-P18-A12	135	Ind	0	0	0	unknown	uk												conserved hypothetical protein - fragment	2.3	Ctar-444	19.2	25	266	36	9	193	15	2	REV	hypothetical protein AaeL_AAEL000469 [Aedes aegypti]	2.6	gi|157134743	29.6	15	530	80	3	504
ctar-contig_27	Contig-27	Contig27	1	696	63.1	.	58.8	677	27	Ctar-P1-C05	677	Ind	0	0	0	unknown	uk												alpha-glucosidase - fragment	8e-08	Ctar-28	46.2	24	298	95	8	3	15	2	FOR	GH24370	3E-006	gi|193892989	55.8	99	288	34	34	0
ctar-contig_540	Contig-540	Contig540	1	163	57.3	.	63.2	144	540	Ctar-P12-D10	144	Ind	0	0	0	unknown	uk												6-phosphogluconolactonase - truncated at 5 prime	0.36	Ctar-379	21.9	14	185	57	8	53	14	2	REV	Amino acid permease-associated region [Nitrosospira multiformis ATCC 25196]	27	gi|82702069	31.2	39	504	43	8	35
ctar-contig_355	Contig-355	Contig355	1	357	60.3	0.3	46.2	338	355	Ctar-P5-G02	338	Ind	0	0	0	unknown	uk												conserved hypothetical protein - truncated at 5 prime	0.081	Ctar-117	25	18	232	55	8	41	69	7	REV	proteophosphoglycan ppg4 [Leishmania braziliensis MHOM/BR/75/M2904]	0.002	gi|154344451	44.7	111	5384	33	2	0
ctar-contig_750	Contig-750	Contig750	1	149	60.5	.	59.1	130	750	Ctar-P19-E04	130	Ind	0	0	0	unknown	uk												ribosomal protein L7 - truncated at 5 prime	4	Ctar-92	18.5	14	172	50	8	37	42	2	REV	nucleotide-binding protein 1 [Culex pipiens quinquefasciatus]	7.1	gi|170057728	33.1	17	334	88	5	306
ctar-contig_416	Contig-416	Contig416	1	162	60.9	.	69.1	143	416	Ctar-P8-A10	143	Ind	0	0	0	unknown	uk												hypothetical conserved protein - truncated at 5 prime	9	Ctar-795	17.3	13	170	46	8	147	1	1	REV	hypothetical protein PF10_0146 [Plasmodium falciparum 3D7]	21	gi|124802292	31.6	18	2279	55	1	258
ctar-contig_569	Contig-569	Contig569	1	151	50.6	.	67.5	132	569	Ctar-P13-E05	132	Ind	0	0	0	unknown	uk												30 kDa salivary gland allergen/Aegyptin -2	0.12	Ctar-57	23.5	20	240	45	8	66	6	4	FOR	transglycosylase SLT domain protein [Psychromonas sp. CNPT3]	35	gi|90407311	30.8	38	211	44	18	27
ctar-contig_698	Contig-698	Contig698	1	299	29.2	.	51.5	85	698	Ctar-P17-F11		Ind	0	0	0	unknown	uk												Cell cycle-associated protein - truncated at 5 prime	2	Ctar-566	20	16	199	43	8	82	238	1	REV	hypothetical protein	1E-006	gi|172051224	55.5	72	122	44	59	53
ctar-contig_495	Contig-495	Contig495	1	143	58.9	.	60.1	124	495	Ctar-P10-G12	124	Ind	0	0	0	unknown	uk												histidyl-tRNA synthetase - fragment	0.096	Ctar-272	23.9	24	295	41	8	191	3	2	REV	transferrin	2.4	gi|170060562	34.7	16	627	87	3	612
ctar-contig_605	Contig-605	Contig605	1	421	65.2	.	51.3	402	605	Ctar-P14-F03	402	Cyt	0	0	1	unknown	uk												conserved hypothetical protein - truncated at 5 prime	0.1	Ctar-281	25	22	265	36	8	70	105	1	REV	PREDICTED: similar to Carbonic anhydrase-related protein (CARP) (CA-VIII)	0.16	gi|118087001	38.5	35	534	48	7	2
ctar-contig_712	Contig-712	Contig712	1	139	36.2	.	64.7	120	712	Ctar-P18-C03	120	Ind	0	0	0	unknown	uk												serine protease - truncated at 5 prime	9.1	Ctar-556	17.3	7	105	85	7	27	54	1	REV	hypothetical protein CAGL0M09933g [Candida glabrata CBS138]	45	gi|50294734	30.4	32	273	46	12	215
ctar-contig_680	Contig-680	Contig680	1	232	64.1	.	61.2	213	680	Ctar-P17-A04	213	Ind	0	0	0	unknown	uk												Golgi-associated protein/Nedd4 WW domain-binding protein - truncated at 5 prime	1.4	Ctar-228	20	11	162	63	7	7	19	3	REV	extracellular solute-binding protein family 5 [Chlorobaculum parvum NCIB 8327]	7.1	gi|193212225	33.1	41	591	34	7	470
ctar-contig_548	Contig-548	Contig548	1	347	60.5	.	63.7	328	548	Ctar-P12-G03	328	Ind	0	0	0	unknown	uk												Golgi-associated protein/Nedd4 WW domain-binding protein - truncated at 5 prime	1.5	Ctar-228	20.8	12	162	58	7	128	30	1	REV	PREDICTED: similar to egf-like module containing, mucin-like, hormone	16	gi|119894653	32	50	843	36	6	18
ctar-contig_42	Contig-42	Contig42	1	158	37.3	.	72.2	139	42	Ctar-P9-E08	139	Ind	0	0	0	unknown	uk												translocon-associated protein subunit alpha - truncated at 5 prime	1.8	Ctar-589	19.6	17	253	52	7	164	33	1	REV	phosphatase [Plasmodium yoelii yoelii str. 17XNL]	35	gi|83285886	30.8	31	410	45	8	45
ctar-contig_477	Contig-477	Contig477	1	224	21.4	0.4	58.9	205	477	Ctar-P10-C12	205	Ind	0	0	0	unknown	uk												Mitochondrial phosphate carrier protein - truncated at 5 prime	1.4	Ctar-245	20	14	208	50	7	75	1	2	REV	hCG2041539	0.008	gi|119584738	41.2	23	96	69	24	17
ctar-contig_705	Contig-705	Contig705	1	231	61.5	.	57.6	212	705	Ctar-P18-A02	212	Ind	0	0	0	unknown	uk												recessive suppressor of secretory defect - fragment	0.13	Ctar-389	23.5	22	302	50	7	17	19	4	FOR	C06G1.6 [Caenorhabditis elegans]	27	gi|193209451	31.2	21	792	61	3	245
ctar-contig_757	Contig-757	Contig757	1	154	61.2	.	72.1	135	757	Ctar-P19-G02	135	Ind	0	0	0	unknown	uk												hypothetical protein - truncated at 5 prime	0.61	Ctar-141	21.2	16	220	50	7	101	17	1	REV	helicase	27	gi|90592797	31.2	27	1213	51	2	596
ctar-contig_670	Contig-670	Contig670	1	402	42.6	.	64.4	383	670	Ctar-P16-F01	383	Ind	0	0	0	unknown	uk												30 kDa salivary gland allergen/Aegyptin -2	0.83	Ctar-57	21.9	17	240	47	7	181	58	1	REV	Os08g0215200	9.2	gi|115475327	32.7	29	682	41	4	306
ctar-contig_424	Contig-424	Contig424	1	135	59.4	.	70.4	116	424	Ctar-P8-C08	116	Ind	0	0	0	unknown	uk												Nuclear transport receptor LGL2 (importin beta superfamily) - truncated at 5	1.4	Ctar-699	20	15	208	46	7	84	2	1	REV	ORF MSV119 putative RNA polymerase associated vaccinia RAP94 homolog (vaccinia	35	gi|9631488	30.8	32	807	46	4	737
ctar-contig_523	Contig-523	Contig523	1	458	64.6	.	60.9	439	523	Ctar-P11-G12	439	Ind	0	0	0	unknown	uk												conserved hypothetical protein - truncated at 5 prime	1.3	Ctar-214	21.6	18	252	44	7	26	25	2	REV	hypothetical protein, conserved in Plasmodium species	20	gi|193810046	31.6	82	634	26	13	285
ctar-contig_740	Contig-740	Contig740	1	243	65.2	.	56	224	740	Ctar-P19-B02	224	Ind	0	0	0	unknown	uk												tyrosine kinase receptor - truncated at 5 prime	1.1	Ctar-420	20.4	19	269	42	7	16	58	4	REV	hypothetical protein AaeL_AAEL006238 [Aedes aegypti]	1.4	gi|157112678	35.4	29	104	44	28	71
ctar-contig_583	Contig-583	Contig583	1	119	44.3	.	58.8	100	583	Ctar-P13-G11	100	Ind	0	0	0	unknown	uk												hypothetical conserved protein - truncated at 5 prime	0.48	Ctar-797	21.6	14	231	57	6	43	1	4	FOR	PREDICTED: similar to olfactory receptor, family 51, subfamily V, member 1	35	gi|149500678	30.8	22	372	59	6	48
ctar-contig_509	Contig-509	Contig509	1	358	64.9	.	58.4	339	509	Ctar-P11-C07	339	Ind	0	0	0	unknown	uk												elongation factor Tu - fragment	0.68	Ctar-507	21.9	19	310	52	6	125	67	3	REV	Clan SB, family S8, subtilisin-like serine peptidase [Trichomonas vaginalis G3]	3.1	gi|123481682	34.3	69	965	33	7	648
ctar-contig_547	Contig-547	Contig547	1	220	64.1	.	72.7	201	547	Ctar-P12-F09	201	Ind	0	0	0	unknown	uk												nucleolar GTP-binding protein - fragment	1.8	Ctar-296	19.6	18	302	50	6	5	8	3	FOR	Protein of unknown function DUF6, transmembrane [Thiomicrospira crunogena XCL-2]	61	gi|78485412	30	51	311	31	16	73
ctar-contig_672	Contig-672	Contig672	1	91	37.3	1.1	65.9	72	672	Ctar-P16-F11	72	Ind	0	0	0	unknown	uk												fatty acid synthase S-acetyltransferase - fragment	5.3	Ctar-257	18.1	16	273	50	6	6	7	1	FOR	tryptophanyl-tRNA synthetase	9.1	gi|156564609	32.7	21	429	57	5	227
ctar-contig_464	Contig-464	Contig464	1	244	63.5	.	78.7	225	464	Ctar-P9-H05	225	Ind	0	0	0	unknown	uk												conserved hypothetical protein	0.46	Ctar-769	21.6	14	233	50	6	44	60	2	FOR	putative DNA helicase [Thermosipho melanesiensis BI429]	9.1	gi|150020793	32.7	22	643	59	3	125
ctar-contig_714	Contig-714	Contig714	1	138	53.6	.	63	119	714	Ctar-P18-C08	119	Ind	0	0	0	unknown	uk												histidyl-tRNA synthetase - fragment	0.22	Ctar-272	22.7	17	295	47	6	135	57	1	REV	NADH dehydrogenase subunit 1 [Crassostrea virginica]	45	gi|68989144	30.4	27	311	51	9	256
ctar-contig_662	Contig-662	Contig662	1	154	51.7	.	74.7	135	662	Ctar-P16-C10	135	Ind	0	0	0	unknown	uk												2-oxoisovalerate dehydrogenase subunit alpha, mitochondrial - truncated at 5	1	Ctar-469	20.4	16	264	43	6	172	85	2	FOR	cell surface immobilization antigen SerH6, putative [Tetrahymena thermophila	5.4	gi|118350833	33.5	29	412	55	7	384
ctar-contig_159	Contig-159	Contig159	1	228	64.9	.	59.2	209	159	Ctar-P10-H02	209	Ind	0	0	0	unknown	uk												ATP-citrate synthase - fragment	1.8	Ctar-396	19.6	20	316	40	6	8	3	2	REV	PREDICTED: similar to Zinc finger protein 420	21	gi|126305599	31.6	23	699	47	3	313
ctar-contig_766	Contig-766	Contig766	1	152	42.7	.	57.2	133	766	Ctar-P19-H07	133	Ind	0	0	0	unknown	uk												conserved hypothetical protein - fragment	0.36	Ctar-444	21.9	13	266	61	5	131	1	2	FOR	succinate dehydrogenase, cytochrome b558 subunit [Thermobifida fusca YX]	21	gi|72162852	31.6	31	238	38	13	172
ctar-contig_448	Contig-448	Contig448	1	463	33.6	.	55.1	444	448	Ctar-P9-B07	444	SIG	1	0	0	unknown	uk												recessive suppressor of secretory defect - fragment	1.7	Ctar-389	21.2	15	302	60	5	29	93	1	FOR	hypothetical protein Swol_2245 [Syntrophomonas wolfei subsp. wolfei str.	1.8	gi|114567753	35	87	269	24	32	78
ctar-contig_286	Contig-286	Contig286	1	922	52.4	0.1	61.8	904	286	Ctar-P3-D10		Ind	0	0	0	unknown	uk												elongation factor - fragment	1.8	Ctar-401	22.3	16	299	56	5	209	504	1	REV	MAM domain containing 4	1.2	gi|123227831	37.7	69	1129	30	6	605
ctar-contig_801	Contig-801	Contig801	1	176	33.2	.	61.9	157	801	CXTM18.B07_08031808X3	157	Ind	0	0	0	unknown	uk												alpha-amylase - fragment	0.63	Ctar-789	21.2	9	226	88	4	1	5	1	FOR	PREDICTED: similar to follistatin	9.1	gi|149408416	32.7	31	338	41	9	88
ctar-contig_554	Contig-554	Contig554	1	147	62.	.	73.5	128	554	Ctar-P12-G11	128	Ind	0	0	0	unknown	uk												putative 41.9 kDa basic salivary protein - truncated at 3 prime	6.8	Ctar-541	17.7	12	316	58	4	38	71	1	REV	SNF2 family N-terminal domain containing protein [Brugia malayi]	79	gi|170585925	29.6	30	1150	46	3	687
ctar-contig_762	Contig-762	Contig762	1	199	61.2	.	59.8	180	762	Ctar-P19-G10	180	Ind	0	0	0	unknown	uk												recessive suppressor of secretory defect - fragment	3.1	Ctar-389	18.9	12	302	58	4	26	2	3	FOR	GH18682	20	gi|193893842	31.6	31	3386	45	1	1464
ctar-contig_471	Contig-471	Contig471	1	267	64.2	.	56.9	248	471	Ctar-P10-A12	248	Ind	0	0	0	unknown	uk												salivary alpha-glucosidase	0.43	Ctar-25	21.9	21	584	52	4	7	77	4	FOR	hypothetical protein LOC427238 [Gallus gallus]	1.9	gi|71894787	35	64	932	34	7	7
ctar-contig_555	Contig-555	Contig555	1	131	54.7	.	63.4	112	555	Ctar-P12-H09	112	Ind	0	0	0	unknown	uk												3-ketoacyl-CoA thiolase - truncated at 5 prime	4	Ctar-692	18.5	12	302	41	4	90	32	2	FOR	GH10916	45	gi|193905664	30.4	19	575	57	3	303
ctar-contig_90	Contig-90	Contig90	2	157	36.9	.	65.6	138	90	Ctar-P12-B01	138	Ind	0	0	0	possible c-terminus of 56 kDa protein	uk	no											60S ribosomal protein L35a - truncated at 5 prime	1.4	Ctar-534	20	21	104	33	20	66	6	1	FOR	peptide chain release factor 1 [Plasmodium yoelii yoelii str. 17XNL]	46	gi|82540995	30.4	40	2075	30	2	35
ctar-contig_794	Contig-794	Contig794	1	784	35.3	0.1	67.3		794	CXTL16.H02_08031808X3		SIG	1	0	0	putative secreted peptide	s/pep	pick CXTL16.H02_08031808X3	Y		repeat CXTL16_586 with twice the amount		Y	give up - small orfs					conserved hypothetical protein - truncated at 5 prime	0.047	Ctar-250	27.3	36	196	36	18	47	81	1	FOR	serine/threonine protein kinase, putative [Plasmodium falciparum 3D7]	2.7	gi|124505789	36.2	47	1534	42	3	1067
ctar-contig_109	Contig-109	Contig109	6	335	89.4	.	46.9	311	109	Ctar-P14-D03	311	Ind	0	0	0	putative 8.3 kDa secreted protein - truncated at 5 prime	s/8.3	truncated											putative 8.3 kDa secreted protein - truncated at 5 prime	8e-47	Ctar-109	174	85	85	100	100	1	1	1	FOR	tena/thi-4 family protein [Stigmatella aurantiaca DW4/3-1]	0.007	gi|115373419	43.1	85	423	38	20	7
Total ESTs			1753	854	0								809
[truncated: 106 more columns]
