# Supplementary material for: An insight into the sialotranscriptome of the West Nile mosquito vector, Culex tarsalis
Source: BMC Genomics. 2010 Jan 20;11:51. doi: 10.1186/1471-2164-11-51 (PMC2823692; doi:10.1186/1471-2164-11-51)
Supplement: Additional file 2 — Table S2. Excel file with deducted protein sequences. [file 1471-2164-11-51-S2.ZIP]

Archive with 1 entries (1 files):
- Ctar-S2.xls
