# Supplementary material for: An insight into the sialotranscriptome of the West Nile mosquito vector, Culex tarsalis
Source: BMC Genomics. 2010 Jan 20;11:51. doi: 10.1186/1471-2164-11-51 (PMC2823692; doi:10.1186/1471-2164-11-51)
Supplement: Additional file 2 — Table S2. Excel file with deducted protein sequences. [file 1471-2164-11-51-S2.ZIP › Ctar-S2.xls]

## Sheet: C_tarsalis S2
Seq name	Description	NCBI number and link	Seq size (aa)	Link to CDS	First codon	Stop codon? (*)	Average codon volatility	Sum of residues	Increased AA (Fold above average)	Cys number	SigP Result	Cleavage Position	MW	pI	Mature MW	pI	No. potential glyc sites	Percent Ser+Thr	Percent Gly	Percent Pro	TMHMM result	Lenght	Predicted helices	% membrane	% outside	% inside	Class	Edman results from PAGE bands	Salivary motifs	Best match to SAL-DIP database	E value	Match	Score	Extent of match	Length of best match	% identity	% Match length	First residue of match	First residue of sequence	Best match to NR protein database	E value	Match	Score	Extent of match	Length of best match	% identity	% Match length	First residue of match	First residue of sequence
Putative secreted proteins
Proteins with presumed or experimentally validated function
D7 and OBP family
Ctar-34	long form D7 salivary protein - truncated at 5 prime	215259727	284	Ctar-34	T	*	0.793401	0.31		10			33.214	6.04			0	10.4	4.2	1.7	ExpAA=0.00 First60=0.00 PredHel=0 Topology=o	284	0				s/d7l		Lipid binding mosquito D7 pattern |Lipid binding D7 WC framework |	long form D7clu12 salivary protein	1E-145	gi|16225986	505	284	313	84	91	30	1	long form D7clu12 salivary protein	1E-150	gi|16225986	533	284	313	89	91	30	1
Ctar-35	long form D7 salivary protein	215259739	313	Ctar-35	M	*	0.79354	0.28		10	SIG	20-21	36.402	5.68	34.341	5.68	0	11	4.1	2.5	ExpAA=0.28 First60=0.28 PredHel=0 Topology=o	313	0				s/d7l	CT-10 -> EwKPFNpE 20|CT-9 -> EwKPfNPEEtLFtY 20|	D7 Lipid binding motif - less degenerate pattern |Lipid binding mosquito D7 pattern |Lipid binding D7 WC framework |	long form D7clu12 salivary protein	1E-159	gi|16225986	551	313	313	83	100	1	1	long form D7clu12 salivary protein	1E-164	gi|16225986	582	313	313	87	100	1	1
Ctar-36	long form D7 salivary protein - truncated at 5 prime	215259751	266	Ctar-36	L	*	0.79103	0.28		9			30.955	7.08			0	11.1	4.1	2.2	ExpAA=0.00 First60=0.00 PredHel=0 Topology=o	266	0				s/d7l			long form D7clu12 salivary protein	1E-133	gi|16225986	465	266	313	82	85	48	1	long form D7clu12 salivary protein	1E-139	gi|16225986	496	266	313	87	85	48	1
Ctar-37	long form D7 salivary protein	215259765	321	Ctar-37	M	*	0.791449	0.23		10	SIG	16-17	36.396	7.47	34.802	7.07	0	7.7	6.4	3.4	ExpAA=0.11 First60=0.11 PredHel=0 Topology=o	321	0				s/d7l	CT-13 -> LHaVE 225|CT-8 -> HgYsdDE 188|	D7 Lipid binding motif - less degenerate pattern |Lipid binding D7 WC framework |	long form D7clu1 salivary protein	1E-143	gi|16225983	500	301	311	77	97	13	12	long form D7clu1 salivary protein	1E-140	gi|16225983	500	301	311	77	97	13	12
Ctar-38	long form D7 salivary protein	215259781	321	Ctar-38	M	*	0.792928	0.22		10	SIG	16-17	36.478	7.91	34.899	7.6	0	7.4	6.4	4	ExpAA=0.11 First60=0.11 PredHel=0 Topology=o	321	0				s/d7l	CT-13 -> LHaVE 225|CT-8 -> HgYsdDE 188|	D7 Lipid binding motif - less degenerate pattern |Lipid binding D7 WC framework |	long form D7clu1 salivary protein	1E-141	gi|16225983	493	301	311	75	97	13	12	long form D7clu1 salivary protein	1E-138	gi|16225983	493	301	311	75	97	13	12
Ctar-40	long form D7clu1 salivary protein - fragment	215259803	268	Ctar-40	A		0.793281	0.26		9			30.569	8.56			0	7.7	6.6	2.9	ExpAA=0.00 First60=0.00 PredHel=0 Topology=o	268	0				s/d7l	CT-13 -> DNgVE 51|CT-8 -> HgYsdDE 144|		long form D7clu1 salivary protein	1E-123	gi|16225983	434	268	311	75	86	46	1	long form D7clu1 salivary protein	1E-120	gi|16225983	434	268	311	75	86	46	1
Ctar-371	salivary short D7 protein	215259769	158	Ctar-371	M	*	0.792095	0.3		6	SIG	18-19	18.546	6.95	16.556	6.23	0	9.9	4.3	1.9	ExpAA=0.11 First60=0.11 PredHel=0 Topology=o	158	0				s/d7s			putative salivary short D7 protein 3	6E-058	gi|38350655	214	156	161	61	97	1	1	salivary short D7 protein 3	2E-058	gi|170059545	227	156	161	65	97	1	1
Ctar-173	long form D7 - truncated at 5 prime	215259515	260	Ctar-173	V	*	0.762762	0.29		8			29.876	5.36			0	12.1	6.4	1.5	ExpAA=0.00 First60=0.00 PredHel=0 Topology=o	260	0				s/d7l	CT-8 -> GfsdSDE 189|		long form D7Bclu1 salivary protein d7l1	2E-016	gi|56417448	77.8	194	332	29	58	58	17	D7 protein, putative [Aedes aegypti]	5E-089	gi|157119319	330	255	311	65	82	57	1
Ctar-195	putative salivary odorant binding protein	215259537	148	Ctar-195	M	*	0.788473	0.3		7	SIG	20-21	16.696	4.96	14.748	4.96	1	9.3	6	2	ExpAA=2.05 First60=2.05 PredHel=0 Topology=o	148	0				s/obp			putative salivary odorant binding protein 1	3E-010	gi|38350597	55.8	109	148	28	74	30	28	conserved hypothetical protein [Culex quinquefasciatus]	3E-057	gi|170050697	223	149	144	71	103	1	1
Ctar-525	general odorant-binding protein 99a - truncated at 5 prime	215259893	95	Ctar-525	V	*	0.793063	0.44		5			11.087	5.62			0	7.2	3.1	2.1	ExpAA=0.00 First60=0.00 PredHel=0 Topology=i	95	0				s/obp			odorant binding protein	2E-048	gi|94468522	181	95	138	83	69	44	1	general odorant-binding protein 99a [Culex quinquefasciatus]	4E-050	gi|170065303	199	95	138	95	69	44	1
30 kDa antigen/Aegyptin family
Ctar-103	putative 30 kDa allergen-like protein- truncated at 5 prime	215259453	215	Ctar-103	T	*	0.762758	0.4		5		16-17	23.088	4.55			26	21.9	5.5	5.5	ExpAA=0.00 First60=0.00 PredHel=0 Topology=o	215	0				s/30		Aegyptin mosquito |Aegyptin mosquito stringent pattern |	putative salivary protein	4E-053	gi|38350685	199	163	228	68	71	66	60	salivary protein	2E-074	gi|170031423	281	224	227	71	99	7	1
Ctar-104	putative 30 kDa allergen-like protein	215259455	223	Ctar-104	M	*	0.765121	0.37		5	SIG	23-24	23.835	4.55	21.353	4.48	27	21.6	6.2	4.8	ExpAA=0.02 First60=0.02 PredHel=0 Topology=o	223	0				s/30	CT-8 -> SsgcSDE 190|		putative salivary protein	3E-055	gi|38350685	206	230	228	55	101	1	1	salivary protein	7E-079	gi|170031423	296	229	227	71	101	1	1
Ctar-105	salivary secreted protein	215259457	223	Ctar-105	M	*	0.767709	0.38		5	SIG	23-24	24.145	4.46	21.533	4.42	25	20.7	5.7	5.3	ExpAA=0.01 First60=0.01 PredHel=0 Topology=o	223	0				s/30		Aegyptin mosquito |Aegyptin mosquito stringent pattern |	putative salivary protein	2E-062	gi|38350685	230	230	228	58	101	1	1	salivary protein	1E-078	gi|170031423	296	230	227	71	101	1	1
Ctar-49	salivary secreted protein of the Aegyptin family	215259867	213	Ctar-49	M	*	0.75607	0.26		4	SIG	22-23	23.635	8.76	21.393	8.92	1	13.4	6.9	6.9	ExpAA=0.28 First60=0.28 PredHel=0 Topology=o	213	0				s/30	CT-8 -> ScksSDE 174|	Basic tail type 3 |Aegyptin mosquito |Aegyptin mosquito stringent pattern |	salivary protein	5E-090	gi|38350637	321	198	214	81	93	17	16	salivary protein	1E-108	gi|38350637	393	214	214	91	100	1	1
Ctar-50	putative 30 kDa allergen-like protein	215259879	213	Ctar-50	M	*	0.753638	0.25		4	SIG	22-23	23.699	9.03	21.457	9.15	1	13.8	6.9	6.9	ExpAA=0.28 First60=0.28 PredHel=0 Topology=o	213	0				s/30	CT-8 -> ScksSDE 174|	Basic tail type 3 |Aegyptin mosquito |Aegyptin mosquito stringent pattern |	salivary protein	1E-092	gi|38350637	330	198	214	82	93	17	16	salivary protein	1E-106	gi|38350637	386	214	214	89	100	1	1
Ctar-51	putative 30 kDa allergen-like protein	215259885	213	Ctar-51	M	*	0.753286	0.25		4	SIG	22-23	23.628	9.25	21.444	9.26	1	13.4	7.4	6.5	ExpAA=2.10 First60=2.09 PredHel=0 Topology=o	213	0				s/30	CT-8 -> SckiSDE 174|	Basic tail type 3 |Aegyptin mosquito |Aegyptin mosquito stringent pattern |	salivary protein	4E-084	gi|38350637	301	198	214	77	93	17	16	salivary protein	1E-109	gi|38350637	395	214	214	91	100	1	1
Ctar-55	30 kDa salivary gland allergen/Aegyptin	215259899	246	Ctar-55	M	*	0.786272	0.44		5	SIG	19-20	26.902	4.67	24.976	4.6	6	8	9.6	5.2	ExpAA=0.11 First60=0.11 PredHel=0 Topology=o	246	0				s/30		Aegyptin stringent pattern |Aegyptin mosquito stringent pattern |	30 kDa salivary gland allergen 30k-3	3E-023	gi|56417504	100	115	271	41	42	29	22	30 kDa salivary gland allergen Aed a 3 [Culex quinquefasciatus]	3E-089	gi|170033701	331	251	249	68	101	1	1
Ctar-57	30 kDa salivary gland allergen/Aegyptin -2	215259911	240	Ctar-57	M	*	0.789233	0.42		5	SIG	19-20	26.684	4.65	24.732	4.64	8	8.6	8.2	4.9	ExpAA=0.19 First60=0.19 PredHel=0 Topology=o	240	0				s/30		Aegyptin stringent pattern |Aegyptin mosquito stringent pattern |	30 kDa salivary gland allergen 30k-3	3E-021	gi|56417504	93.2	117	271	40	43	153	121	30 kDa salivary gland allergen Aed a 3 [Culex quinquefasciatus]	2E-091	gi|170033701	338	255	249	70	102	1	1
Mucins
Ctar-246	putative threonine-rich salivary mucin - truncated at 5 prime	215259589	136	Ctar-246	A	*	0.722493	0.95	T(5.78)	0			13.72	4.27			62	47.1	0.7	3.6	ExpAA=0.00 First60=0.00 PredHel=0 Topology=o	136	0				s/muc			putative salivary mucin	5E-014	gi|38350621	68.2	54	120	62	45	37	1	putative threonine-rich salivary mucin	8E-032	gi|38350635	139	146	175	60	83	36	1
Ctar-429	putative threonine-rich salivary mucin - truncated at 5 prime	215259827	142	Ctar-429	G	*	0.728387	0.87	T(5.53)	0			14.449	4.29			61	44.8	1.4	4.1	ExpAA=0.00 First60=0.00 PredHel=0 Topology=o	142	0				s/muc			putative salivary mucin	2E-017	gi|38350621	79.7	63	120	63	53	28	1	putative threonine-rich salivary mucin	7E-039	gi|38350635	162	155	175	61	89	27	1
Ctar-261	putative salivary secreted mucin 3	215259611	264	Ctar-261	M	*	0.770205	0.43		1	SIG	20-21	28.767	4.18	26.752	4.15	13	19	7.8	7.5	ExpAA=4.14 First60=4.14 PredHel=0 Topology=o	264	0				s/muc	CT-8 -> DgeeSDE 188|		putative salivary secreted mucin 3	2E-089	gi|94468382	320	263	268	61	98	1	1	virus-induced RNA	1E-116	gi|170054977	421	246	263	86	94	8	23
Ctar-581	salivary mucin - truncated at 5 prime	215259919	123	Ctar-581	N	*	0.764569	0.32		0			13.86	5.68			1	16.8	6.4	2.4	ExpAA=0.03 First60=0.00 PredHel=0 Topology=o	123	0				s/muc			putative salivary mucin	5E-060	gi|38350653	220	123	260	86	47	138	1	salivary mucin	2E-056	gi|170069036	221	123	479	86	26	357	1
Enzymes
Maltase/Amylase family
Ctar-25	salivary alpha-glucosidase	215259593	584	Ctar-25	M	*	0.774839	0.17		1	SIG	19-20	66.831	5.48	64.931	5.41	0	10.6	5.9	4.7	ExpAA=4.18 First60=4.17 PredHel=0 Topology=o	584	0				s/enz malt	CT-8 -> VlnfSDE 513|		Probable maltase precursor	0.0	gi|126713	854	559	579	71	97	21	22	alpha-glucosidase	0.0	gi|170062220	1096	584	584	89	100	1	1
Ctar-28	alpha-glucosidase - fragment	215259637	298	Ctar-28	R		0.773192	0.23		0			34.277	8.51			0	11.6	5	4	ExpAA=0.00 First60=0.00 PredHel=0 Topology=o	298	0				s/enz maltase	CT-8 -> VlnfSDE 269|		probable salivary maltase precursor	1E-108	gi|56417392	381	324	579	60	56	217	1	alpha-glucosidase	1E-147	gi|170062220	525	325	584	81	56	218	1
Ctar-293	alpha-amylase - truncated at 5 prime	215259659	143	Ctar-293	D	*	0.763462	0.35		6			15.527	9.04			0	11.6	11.6	4.8	ExpAA=0.03 First60=0.03 PredHel=0 Topology=o	143	0				s/enz amylase			putative alpha-amylase	5E-037	gi|4887104	144	143	497	50	29	358	2	alpha-amylase [Culex quinquefasciatus]	1E-074	gi|170037398	281	143	497	89	29	355	1
Ctar-425	alpha-amylase - fragment	215259821	297	Ctar-425	G		0.768912	0.18		7			32.958	5.13			1	11.3	7.3	6	ExpAA=0.19 First60=0.00 PredHel=0 Topology=o	297	0				s/enz amylase			Alpha-amylase I precursor (1,4-alpha-D-glucan glucanohydrolase)	1E-131	gi|1703297	457	297	737	70	40	346	1	alpha-amylase I	1E-158	gi|170065228	561	297	533	89	56	142	1
Ctar-789	alpha-amylase - fragment	215259989	226	Ctar-789	R		0.754947	0.32		5			24.946	5.99			0	8.7	10.9	6.1	ExpAA=0.02 First60=0.00 PredHel=0 Topology=o	226	0				s/enz amylase			salivary amylase	1e-66	Ag_salAmy	244	223	876	53	25	428	3	alpha-amylase [Culex quinquefasciatus]	1E-118	gi|170037398	428	225	497	92	45	47	1
Endonuclease
Ctar-473	deoxyribonuclease I - fragment	215259857	234	Ctar-473	Q		0.77867	0.34		3			26.714	6.13			0	9.2	8	3.8	ExpAA=0.01 First60=0.00 PredHel=0 Topology=o	234	0				s/enz dnase			40 kDa salivary protein SP11	2E-019	gi|74486555	87.4	220	383	27	57	26	18	deoxyribonuclease I	1E-131	gi|170033931	470	234	410	94	57	108	1
Phosphatase
Ctar-194	salivary alkaline phosphatase - truncated at 5 prime	215259535	150	Ctar-194	P	*	0.745187	0.31		2			16.254	8.74			1	11.8	12.4	6.5	ExpAA=21.69 First60=0.00 PredHel=1 Topology=o122-144i	150	1	14.7	81.3	4	s/enz phosphatase			salivary alkaline phosphatase	1E-047	gi|94469242	179	110	562	74	20	414	2	alkaline phosphatase [Aedes aegypti]	8E-046	gi|157112288	185	146	562	62	26	414	2
Serine protease
Ctar-280	serine protease htra2 - truncated at 5 prime	215259639	127	Ctar-280	R	*	0.751386	0.28		0			14.309	9.84			0	13.2	7.8	3.9	ExpAA=0.98 First60=0.98 PredHel=0 Topology=o	127	0				s/enz serine protease			syndecan binding protein	0.001	gi|94469106	33.9	59	333	35	18	166	52	serine protease htra2 [Aedes aegypti]	5E-053	gi|157113259	209	125	437	83	29	313	1
Ctar-268	secreted serine protease possibly involved with prophenoloxidase activation - fragment	215259617	299	Ctar-268	D		0.759913	0.2		13			32.663	5.58			4	9.9	9.9	7.2	ExpAA=0.05 First60=0.00 PredHel=0 Topology=o	299	0				s/enz serine protease			secreted serine protease possibly involved with prophenoloxidase activation	7e-46	Ag_sal_PPOA2	175	285	365	35	78	62	16	elegaxobin-2 [Culex quinquefasciatus]	1E-170	gi|170067273	602	299	427	94	70	98	1
Ctar-270	trypsin-like salivary secreted protein - truncated at 5 prime	215259619	259	Ctar-270	G	*	0.767911	0.22		4			29.196	7.29			0	9.5	7.6	4.2	ExpAA=1.09 First60=0.00 PredHel=0 Topology=o	259	0				s/enz serine protease			trypsin-like salivary secreted protein	3E-045	gi|94468372	173	244	330	41	74	69	1	trypsin-like salivary secreted protein [Culex quinquefasciatus]	5E-086	gi|170073628	320	259	311	61	83	67	1
Ctar-363	serine protease - truncated at 5 prime	215259755	107	Ctar-363	V	*	0.749598	0.32		4			11.919	9.18			4	12.8	8.3	4.6	ExpAA=0.00 First60=0.00 PredHel=0 Topology=o	107	0				s/enz serine protease			polyserase 2-like protein	8E-011	gi|94468648	57	89	537	30	17	143	18	serine protease	3E-046	gi|170060533	186	106	504	82	21	398	1
Ctar-378	proclotting enzyme - truncated at 5 prime	215259777	94	Ctar-378	G	*	0.768351	0.43		4			10.054	6.31			0	13.5	12.5	2.1	ExpAA=0.29 First60=0.19 PredHel=0 Topology=o	94	0				s/enz serine protease			serine protease	2E-016	gi|94468616	75.1	96	362	43	27	266	2	serine protease	9E-047	gi|170073015	188	94	308	94	31	215	1
Ctar-556	serine protease - truncated at 5 prime	215259905	105	Ctar-556	S	*	0.74741	0.35		6			11.702	9.38			0	10.3	11.2	4.7	ExpAA=0.00 First60=0.00 PredHel=0 Topology=o	105	0				s/enz serine protease			serine protease	8E-023	gi|56199562	96.7	91	259	49	35	170	4	serine protease [Aedes aegypti]	5E-047	gi|157115317	189	104	247	79	42	144	1
Immunity-related products
Ctar-370	lysozyme	215259767	148	Ctar-370	M	*	0.783034	0.35	W(3.06)	8	SIG	23-24	16.688	8.92	14.239	8.92	0	14.6	5.3	2	ExpAA=11.81 First60=11.81 PredHel=0 Topology=o	148	0				s/imm amp			abundant salivary lysozyme	2e-39	Ag_sal_Lyzo1	152	135	140	50	96	9	12	lysozyme [Culex quinquefasciatus]	4E-079	gi|170038550	296	148	148	91	100	1	1
CT-809	salivary C-type lectin - truncated at 5 prime	215259445	75	CT-809	W	*	0.787827	0.56	C(3.48)W(4.02)	5			8.517	4.87			0	11.7	11.7	3.9	ExpAA=0.00 First60=0.00 PredHel=0 Topology=o	75	0				s/imm pat			putative salivary C-type lectin	1E-024	gi|38350661	102	71	183	60	39	106	1	salivary C-type lectin [Culex quinquefasciatus]	3E-028	gi|170041456	127	78	177	71	44	100	1
Ctar-239	putative salivary Gram negative bacteria-binding protein - fragment	215259583	295	Ctar-239	K		0.766805	0.33	W(3.07)	5			33.385	9.55			0	11	11	6	ExpAA=0.00 First60=0.00 PredHel=0 Topology=o	295	0				s/imm prp			putative salivary Gram negative bacteria-binding protein	1E-141	gi|56417408	493	293	371	77	79	26	3	putative salivary Gram negative bacteria-binding protein	1E-138	gi|56417408	493	293	371	77	79	26	3
Proteins with unknown function
Ubiquitous protein family
Antigen-5 family
Ctar-151	putative salivary antigen 5 family protein 1 - truncated at 5 prime	215259503	171	Ctar-151	T	*	0.795632	0.3		8			19.603	5.94			1	12.1	5.2	2.3	ExpAA=0.00 First60=0.00 PredHel=0 Topology=o	171	0				s/ag5			putative salivary antigen 5 family protein 1	1E-100	gi|38350629	356	171	255	94	67	85	1	salivary secreted antigen-5 precursor AG5-3 [Culex quinquefasciatus]	3E-097	gi|170067964	356	171	255	94	67	85	1
Ctar-438	venom allergen 5 - truncated at 5 prime	215259835	137	Ctar-438	R	*	0.774365	0.36		6			15.284	8.92			2	15.1	7.2	5.8	ExpAA=0.62 First60=0.51 PredHel=0 Topology=o	137	0				s/ag5			putative secreted protein	1E-050	gi|18568308	189	137	259	61	53	123	1	venom allergen 5	3E-072	gi|170035516	273	137	258	91	53	122	1
Insect specific family
Cys-Rich salivary peptide
Ctar-300	putative salivary cysteine-rich peptide	215259669	113	Ctar-300	M	*	0.763416	0.45	C(5.55)	12	SIG	20-21	11.818	8.74	9.775	8.76	0	16.5	8.7	3.5	ExpAA=15.18 First60=15.18 PredHel=0 Topology=o	113	0				s/cysrich			putative salivary cysteine-rich peptide	2E-057	gi|38350651	212	113	113	86	100	1	1	salivary cysteine-rich peptide [Culex quinquefasciatus]	6E-059	gi|170072150	229	113	113	93	100	1	1
Ctar-368	putative salivary cysteine-rich peptide	215259761	113	Ctar-368	M	*	0.761204	0.47	C(5.55)	12	SIG	20-21	11.74	8.86	9.703	8.87	0	16.5	9.6	3.5	ExpAA=15.18 First60=15.18 PredHel=0 Topology=o	113	0				s/cysrich			putative salivary cysteine-rich peptide	2E-058	gi|38350651	215	113	113	87	100	1	1	salivary cysteine-rich peptide [Culex quinquefasciatus]	7E-060	gi|170072150	232	113	113	94	100	1	1
Hematophagous Diptera specific families
41.0 kDa family
Ctar-541	putative 41.9 kDa basic salivary protein	215259897	414	Ctar-541	M	*	0.748418	0.26		6	SIG	19-20	45.063	9.16	42.987	9.18	5	16.4	7.1	5.5	ExpAA=4.90 First60=4.83 PredHel=0 Topology=o	414	0				s/41.9	CT-13 -> DPlVE 203|		putative 41.9 kDa basic salivary protein	1E-151	gi|38350631	527	412	412	65	100	1	1	putative 41.9 kDa basic salivary protein	1E-159	gi|38350631	565	412	412	69	100	1	1
Mosquito specific specific families
23.4 protein family
Ctar-345	putative 23.4 kDa salivary protein	215259733	222	Ctar-345	M	*	0.780715	0.33		10	SIG	19-20	25.613	8.87	23.544	8.92	0	14.6	5.8	4.9	ExpAA=1.21 First60=1.21 PredHel=0 Topology=o	222	0				s/23.4			putative 23.4 kDa salivary protein	1E-117	gi|38350639	410	222	222	83	100	1	1	putative 23.4 kDa salivary protein	1E-113	gi|38350639	410	222	222	83	100	1	1
hyp37 family
Ctar-769	conserved hypothetical protein	215259985	233	Ctar-769	M	*	0.780197	0.33		2	SIG	22-23	26.359	4.78	23.925	4.72	2	11.8	4.2	3.4	ExpAA=0.07 First60=0.07 PredHel=0 Topology=o	233	0				s/hyp37	CT-7 -> DstPSsEDQdATT 22|		putative salivary protein	0.17	gi|38350685	27.7	46	228	26	20	4	1	conserved hypothetical protein [Culex quinquefasciatus]	3E-012	gi|170052919	75.5	205	298	28	69	99	26
Culicine specific families
30.5 family
Ctar-129	putative 30.5 kDa secreted protein - truncated at 5 prime	215259483	246	Ctar-129	F	*	0.766476	0.41		5			26.764	5.85			0	13.6	6	4.4	ExpAA=0.05 First60=0.04 PredHel=0 Topology=o	246	0				s/30.5			putative 30.5 kDa secreted protein	2E-041	gi|18568320	160	228	275	36	83	24	1	conserved hypothetical protein [Culex quinquefasciatus]	1E-112	gi|170043113	409	246	279	82	88	27	1
Ctar-43	30.5 kDa secreted protein 30.5k-1 - truncated at 5 prime	215259829	232	Ctar-43	G	*	0.762345	0.4		6			24.946	8.23			0	13.6	4.7	3.4	ExpAA=1.79 First60=0.00 PredHel=0 Topology=o	232	0				s/30.5		30.5 kDa family cys pattern |	putative 30.5 kDa secreted protein second family member	9E-035	gi|94468432	138	218	275	33	79	59	23	30.5 kDa secreted protein 30.5k-1 [Culex quinquefasciatus]	1E-107	gi|170043115	389	232	268	84	87	37	1
Ctar-44	30.5 kDa secreted protein - truncated at 5 prime	215259837	232	Ctar-44	G	*	0.762306	0.41		6			25.013	8.75			0	13.1	5.1	3	ExpAA=2.42 First60=0.00 PredHel=0 Topology=o	232	0				s/30.5		30.5 kDa family cys pattern |	putative 30.5 kDa secreted protein second family member	2E-035	gi|94468432	140	218	275	34	79	59	23	30.5 kDa secreted protein 30.5k-1 [Culex quinquefasciatus]	1E-107	gi|170043115	390	232	268	84	87	37	1
Ctar-45	30.5 kDa secreted protein 30.5k-1 - truncated at 5 prime	215259845	231	Ctar-45	L	*	0.762879	0.42		6			24.88	8.52			0	13.2	5.1	2.6	ExpAA=0.79 First60=0.02 PredHel=0 Topology=o	231	0				s/30.5		30.5 kDa family cys pattern |	putative 30.5 kDa secreted protein second family member	3E-034	gi|94468432	136	218	275	33	79	59	22	30.5 kDa secreted protein 30.5k-1 [Culex quinquefasciatus]	1E-107	gi|170043115	390	231	268	85	86	38	1
Ctar-46	30.5 kDa secreted protein 1 - truncated at 5 prime	215259845	235	Ctar-46	L	*	0.760736	0.4		7			25.32	8.68			0	12.6	5.4	2.9	ExpAA=0.43 First60=0.01 PredHel=0 Topology=o	235	0				s/30.5		30.5 kDa family cys pattern |	putative 30.5 kDa secreted protein second family member	1E-033	gi|94468432	134	218	275	33	79	59	26	30.5 kDa secreted protein 30.5k-1 [Culex quinquefasciatus]	1E-107	gi|170043115	391	235	268	83	88	34	1
Ctar-47	30.5 kDa secreted protein 1 - truncated at 5 prime	215259853	200	Ctar-47	L	*	0.76264	0.32		6			21.596	8.56			2	13.3	5.9	3	ExpAA=0.53 First60=0.01 PredHel=0 Topology=o	200	0				s/30.5			putative 30.5 kDa secreted protein second family member	8E-026	gi|94468432	108	168	275	34	61	59	26	30.5 kDa secreted protein 30.5k-1 [Culex quinquefasciatus]	1E-079	gi|170043115	298	182	268	82	68	34	1
7.8 kDa family
Ctar-761	putative 7.8 kDa secreted peptide	215259983	121	Ctar-761	M	*	0.802355	0.5	C(3.45)	8	SIG	18-19	13.807	8.76	11.728	8.77	0	4.1	10.6	2.4	ExpAA=0.03 First60=0.03 PredHel=0 Topology=o	121	0				s/7.8			putative 7.8 kDa secreted peptide	7E-009	gi|56417476	50.8	64	96	34	67	27	31	putative 7.8 kDa secreted peptide	3E-005	gi|56417476	50.8	64	96	34	67	32	31
4.2 kDa Culex peptide
Ctar-146	putative salivary basic peptide 4.2K	215259497	61	Ctar-146	M	*	0.754492	0.51		1	SIG	22-23	6.743	10.37	4.337	11.38	0	12.9	6.5	1.6	ExpAA=18.10 First60=18.10 PredHel=1 Topology=o5-22i	61	1	27.9	8.2	63.9	s/4.2	CT-1 -> KDPLEARRNAEIsK 22|		putative 4.2 kDa basic salivary peptide	0.010	gi|38350681	29.6	38	62	28	61	25	22
Ctar-147	putative 4.2 kDa basic salivary peptide	215259499	61	Ctar-147	M	*	0.761525	0.47		1	SIG	22-23	6.816	10.37	4.347	11.38	0	11.3	6.5	3.2	ExpAA=18.15 First60=18.15 PredHel=1 Topology=o4-21i	61	1	27.9	6.6	65.6	s/4.2	CT-1 -> KDPLEARRNAEIsK 22|		putative 4.2 kDa basic salivary peptide	0.002	gi|38350681	32	52	62	26	84	11	8
Ctar-208	putative 4.2 kDa basic salivary peptide	215259545	56	Ctar-208	M	*	0.785411	0.43		2	SIG	22-23	6.393	9.18	3.962	9.4	0	12.3	3.5	1.8	ExpAA=17.16 First60=17.16 PredHel=1 Topology=i5-22o	56	1	30.4	60.7	8.9	s/4.2			putative 4.2 kDa basic salivary peptide	9E-004	gi|38350681	33.1	61	62	31	98	1	1
Culex specific families
Cysteine and tryptophan rich protein family (CWRP)
Ctar-4	17.2 kDa salivary peptide	215259801	163	Ctar-4	M	*	0.792092	0.33	W(4.16)	4	SIG	19-20	18.758	8.62	16.911	8.64	0	9.6	8.4	3	ExpAA=10.20 First60=9.77 PredHel=0 Topology=o	163	0				s/16.7	CT-8 -> HnvwSDE 31|	Culex salivary 16.8 kDa family |Culex salivary 16.8 kDa family-less degenerate pattern |	putative 17.5 kDa salivary peptide	2E-053	gi|38350703	199	146	171	60	85	21	20	17.2 kDa salivary peptide	1E-072	gi|170057179	274	164	162	76	101	1	1
Ctar-5	putative 17.2 kDa salivary peptide	215259877	163	Ctar-5	M	*	0.792135	0.32	W(4.16)	4	SIG	19-20	18.807	8.62	16.912	7.86	0	9.6	8.4	3	ExpAA=13.49 First60=12.88 PredHel=0 Topology=o	163	0				s/16.7	CT-8 -> HnvwSDE 31|	Culex salivary 16.8 kDa family |Culex salivary 16.8 kDa family-less degenerate pattern |	putative 17.2 kDa salivary peptide	2E-055	gi|38350603	206	163	168	57	97	1	1	17.2 kDa salivary peptide	1E-071	gi|170057179	271	164	162	76	101	1	1
Ctar-1	16.7 kDa salivary family member	215259447	114	Ctar-1	M	*	0.777605	0.25		4	SIG	19-20	13.103	7.68	11.087	7.02	0	13.8	5.2	2.6	ExpAA=1.07 First60=1.07 PredHel=0 Topology=o	114	0				s/16.7	CT-12 -> SQQV 18|	Culex salivary 16.8 kDa family |Culex salivary 16.8 kDa family-less degenerate pattern |	putative 16.7 kDa salivary peptide	6E-017	gi|38350695	77.4	93	159	40	58	24	23	16.7 kDa salivary peptide	1E-045	gi|170069955	185	114	163	76	70	1	1
Ctar-150	putative 13.1 kDa salivary protein	215259501	158	Ctar-150	M	*	0.779899	0.28	W(3.34)	4	SIG	19-20	18.035	8.6	16.071	8.32	0	10.6	7.5	1.9	ExpAA=15.71 First60=15.71 PredHel=1 Topology=o4-26i	158	1	13.9	2.5	83.5	s/16.7			putative 13.1 kDa salivary protein	5E-049	gi|38350601	184	104	132	75	79	21	21	13.1 kDa salivary protein	5E-068	gi|170069959	259	160	160	73	100	1	1
Ctar-790	16 kDa salivary peptide	215259991	167	Ctar-790	M	*	0.76021	0.33		2	SIG	25-26	19.239	7.86	16.579	7.22	0	11.8	6.5	3.5	ExpAA=7.80 First60=7.80 PredHel=0 Topology=o	167	0				s/16.7	CT-8 -> YtYdSDr 89|	Culex salivary 16.8 kDa family |Culex salivary 16.8 kDa family-less degenerate pattern |	16 kDa salivary peptide	6E-015	gi|38350665	71.6	147	158	28	93	20	25	16 kDa salivary peptide [Culex quinquefasciatus]	1E-081	gi|170038647	305	165	168	86	98	4	3
Ctar-95	15.8 kDa salivary peptide	215260013	157	Ctar-95	M	*	0.777586	0.27	W(3.36)	5	SIG	16-17	17.93	8.94	16.233	8.86	3	13.8	8.1	3.8	ExpAA=0.06 First60=0.06 PredHel=0 Topology=o	157	0				s/16.7		Culex salivary 16.8 kDa family |Culex salivary 16.8 kDa family-less degenerate pattern |	putative 15.8 kDa salivary peptide	4E-044	gi|38350705	168	138	156	58	88	20	20	15.8 kDa salivary peptide	1E-047	gi|170069938	191	157	156	59	101	1	1
Ctar-118	16.7 kDa salivary peptide - truncated at 5 prime	215259471	156	Ctar-118	A	*	0.776897	0.29	W(3.38)	4		16-17	18.145	9.51	16.466	9.51	0	11.9	6.9	1.9	ExpAA=21.01 First60=20.90 PredHel=1 Topology=o4-25i	156	1	13.5	2.6	84	s/16.7	CT-5 -> NAPTGcVLIKNrYMD 16|	Culex salivary 16.8 kDa family |Culex salivary 16.8 kDa family-less degenerate pattern |	putative 16.7 kDa salivary peptide	9E-040	gi|38350695	154	138	159	50	87	24	19	16.7 kDa salivary peptide	1E-080	gi|170069957	301	156	159	85	98	4	1
Ctar-94	putative 15.8 kDa salivary peptide - truncated at 5 prime	215260011	102	Ctar-94	A	*	0.786902	0.22		3			11.481	6.12			2	13.5	7.7	3.8	ExpAA=0.00 First60=0.00 PredHel=0 Topology=o	102	0				s/16.7			putative 15.8 kDa salivary peptide	8E-031	gi|38350705	123	99	156	59	63	59	4	15.8 kDa salivary peptide	9E-028	gi|170069938	125	99	156	61	63	59	4
Ctar-183	putative 17.5 kDa salivary peptide - truncated at 5 prime	215259521	137	Ctar-183	C	*	0.781781	0.33	W(3.3)	4			15.798	7.16			0	10.8	8.6	1.4	ExpAA=0.01 First60=0.00 PredHel=0 Topology=i	137	0				s/16.7		Culex salivary 16.8 kDa family |Culex salivary 16.8 kDa family-less degenerate pattern |	putative 17.5 kDa salivary peptide	6E-042	gi|38350703	160	138	171	54	81	29	1	17.5 kDa salivary peptide	1E-069	gi|170050106	264	137	162	86	85	26	1
Ctar-11	16.8 kDa salivary peptide - truncated at 5 prime	215259459	134	Ctar-11	G	*	0.803515	0.42	W(3.94)	4			16.067	6.4			0	11	6.6	2.2	ExpAA=0.01 First60=0.00 PredHel=0 Topology=i	134	0				s/16.7		Culex salivary 16.8 kDa family |Culex salivary 16.8 kDa family-less degenerate pattern |	16 kDa salivary peptide	2E-033	gi|38350665	132	137	158	48	87	25	1	16.7 kDa salivary peptide	2E-032	gi|170050708	140	136	164	44	83	24	1
Ctar-12	16.7 kDa salivary peptide - truncated at 5 prime	215259473	134	Ctar-12	G	*	0.795336	0.38	W(3.94)	4			15.983	7.17			0	13.2	6.6	2.2	ExpAA=0.00 First60=0.00 PredHel=0 Topology=o	134	0				s/16.7		Culex salivary 16.8 kDa family |Culex salivary 16.8 kDa family-less degenerate pattern |	16 kDa salivary peptide	1E-032	gi|38350665	129	137	158	48	87	25	1	16.7 kDa salivary peptide	3E-032	gi|170050708	140	136	164	44	83	24	1
Ctar-16	16.7 kDa salivary peptide - truncated at 5 prime	215259509	134	Ctar-16	G	*	0.806313	0.42	W(3.94)	4			16.096	6.4			0	10.3	6.6	2.9	ExpAA=0.01 First60=0.00 PredHel=0 Topology=o	134	0				s/16.7		Culex salivary 16.8 kDa family |Culex salivary 16.8 kDa family-less degenerate pattern |	16 kDa salivary peptide	5E-031	gi|38350665	124	137	158	45	87	25	1	16.7 kDa salivary peptide	1E-030	gi|170050708	135	136	164	42	83	24	1
Ctar-10	16.8 kDa salivary peptide - truncated at 5 prime	215259449	134	Ctar-10	G	*	0.792687	0.4	W(3.37)	4			15.699	6.77			0	16.2	6.6	2.2	ExpAA=0.00 First60=0.00 PredHel=0 Topology=o	134	0				s/16.7		Culex salivary 16.8 kDa family |Culex salivary 16.8 kDa family-less degenerate pattern |	putative 16.7 kDa salivary peptide	2E-025	gi|38350695	105	136	159	39	86	26	1	16.7 kDa salivary peptide	1E-033	gi|170050708	145	136	164	45	83	24	1
Ctar-9	16.8 kDa salivary peptide - truncated at 5 prime	215260005	134	Ctar-9	G	*	0.790201	0.4	W(3.37)	4			15.86	8.7			0	15.4	6.6	1.5	ExpAA=0.00 First60=0.00 PredHel=0 Topology=o	134	0				s/16.7		Culex salivary 16.8 kDa family |Culex salivary 16.8 kDa family-less degenerate pattern |	putative 16.7 kDa salivary peptide	1E-025	gi|38350695	107	136	159	39	86	26	1	16.7 kDa salivary peptide	2E-033	gi|170050708	144	136	164	45	83	24	1
Ctar-613	16.8 kDa salivary protein - truncated at 5 prime	215259955	141	Ctar-613	G	*	0.782929	0.29		3			16.459	5.82			0	16.7	6.3	2.8	ExpAA=0.00 First60=0.00 PredHel=0 Topology=o	141	0				s/16.7		Culex salivary 16.8 kDa family |Culex salivary 16.8 kDa family-less degenerate pattern |	putative 16.8 kDa salivary protein	4E-013	gi|38350691	65.5	118	155	32	76	34	4	16.8 kDa salivary protein [Culex quinquefasciatus]	4E-053	gi|170031282	209	137	303	69	45	166	1
Ctar-7	16.8 kDa salivary peptide - truncated at 5 prime	215259971	96	Ctar-7	G	*	0.792969	0.45	H(4.)W(3.14)	1			11.527	6.46			0	18.4	5.1	1	ExpAA=0.00 First60=0.00 PredHel=0 Topology=o	96	0				s/16.7		Culex salivary 16.8 kDa family |Culex salivary 16.8 kDa family-less degenerate pattern |	putative 13.1 kDa salivary protein	7E-015	gi|38350601	70.1	90	132	41	68	24	1	16.8 kDa salivary peptide	9E-021	gi|170069968	102	90	148	56	61	13	1
Ctar-18	16.7 kDa salivary peptide - fragment	215259519	115	Ctar-18	I		0.802605	0.37	W(3.93)	2			13.806	7.22			0	13.7	6.8	2.6	ExpAA=0.00 First60=0.00 PredHel=0 Topology=o	115	0				s/16.7		Culex salivary 16.8 kDa family |Culex salivary 16.8 kDa family-less degenerate pattern |	16 kDa salivary peptide	7E-027	gi|38350665	110	118	158	44	75	29	1	16.7 kDa salivary peptide	1E-026	gi|170050708	121	117	164	46	71	28	1
CT-388	putative 17.5 kDa salivary peptide - truncated at 5 prime	215259443	91	CT-388	N	*	0.814077	0.43	W(3.31)	3			10.894	5.72			0	10.8	6.5	1.1	ExpAA=10.19 First60=4.35 PredHel=0 Topology=i	91	0				s/16.7			putative 17.5 kDa salivary peptide	3E-028	gi|38350703	114	91	171	54	53	76	1	putative 17.5 kDa salivary peptide	2E-024	gi|38350703	114	91	171	54	53	76	1
Ctar-115	putative 16.3 kDa salivary peptide - truncated at 5 prime	215259465	109	Ctar-115	S	*	0.789294	0.45	W(3.46)	3			12.506	9.1			0	11.7	11.7	1.8	ExpAA=0.04 First60=0.00 PredHel=0 Topology=i	109	0				s/16.7		Culex salivary 16.8 kDa family |Culex salivary 16.8 kDa family-less degenerate pattern |	putative 16.3 kDa salivary peptide	2E-043	gi|38350699	165	111	156	68	71	45	1	putative 16.3 kDa salivary peptide	1E-039	gi|38350699	165	111	156	68	71	45	1
Ctar-17	16.7 kDa salivary peptide - truncated at 5 prime	215259513	131	Ctar-17	T	*	0.811267	0.39	W(4.03)	3			15.786	6.62			0	12.8	6	2.3	ExpAA=0.00 First60=0.00 PredHel=0 Topology=o	131	0				s/16.7		Culex salivary 16.8 kDa family |Culex salivary 16.8 kDa family-less degenerate pattern |	16 kDa salivary peptide	2E-030	gi|38350665	122	134	158	46	85	28	1	16.7 kDa salivary peptide	3E-031	gi|170050708	137	132	164	43	80	28	2
9.7 kDa Culex peptide
Ctar-520	9.7 kDa salivary peptide - truncated at 5 prime	215259891	64	Ctar-520	A	*	0.793813	0.6	C(4.9)	6			7.196	6.75			0	6.2	10.8	3.1	ExpAA=0.00 First60=0.00 PredHel=0 Topology=o	64	0				s/9.7			9.7 kDa salivary peptide	5E-031	gi|38350659	123	63	102	82	62	37	1	9.7 kDa salivary peptide [Culex quinquefasciatus]	4E-027	gi|170044924	123	63	102	82	62	37	1
Ctar-29	9.7 kDa salivary peptide - truncated at 5 prime	215259651	79	Ctar-29	C	*	0.79462	0.53	C(5.29)	8			9.281	9.35			1	11.1	6.2	6.2	ExpAA=0.00 First60=0.00 PredHel=0 Topology=o	79	0				s/9.7			9.7 kDa salivary peptide	0.049	gi|38350659	27.3	81	102	24	79	23	1
GQP repeat family
Ctar-33	putative GQP-rich salivary protein	215259715	115	Ctar-33	M	*	0.747452	0.99	G(3.41)Q(6.77)	0	SIG	18-19	11.865	6.48	10.016	6.12	1	6.8	23.9	9.4	ExpAA=7.14 First60=7.14 PredHel=0 Topology=o	115	0				s/GQP													putative GQP-rich salivary protein	3E-033	gi|38350697	143	157	157	55	100	1	1
Ctar-31	putative GQP-rich salivary protein - truncated at 5 prime	215259679	91	Ctar-31	N	*	0.749407	1.33	G(4.31)Q(9.07)	0			9.126	4.68			0	5.4	30.1	12.9	ExpAA=0.00 First60=0.00 PredHel=0 Topology=o	91	0				s/GQP													putative GQP-rich salivary protein	5E-029	gi|38350697	129	96	157	72	61	63	2
Ctar-32	putative GQP-rich salivary protein - truncated at 5 prime	215259695	111	Ctar-32	G	*	0.74491	1.34	G(4.42)P(3.)Q(8.93)	0			11.139	6.24			1	5.3	31	13.3	ExpAA=0.00 First60=0.00 PredHel=0 Topology=o	111	0				s/GQP													putative GQP-rich salivary protein	5E-038	gi|38350697	159	122	157	71	78	25	1
Putative housekeeping proteins
Cytoskeletal
Ctar-139	actin - truncated at 5 prime	215259487	221	Ctar-139	S	*	0.758308	0.23		5			24.695	5.31			0	15.1	6.7	4.4	ExpAA=0.76 First60=0.06 PredHel=0 Topology=o	221	0				cs			actin	1E-126	gi|94468486	440	221	376	98	59	156	1	PREDICTED: similar to RE12057p isoform 3	1E-123	gi|156554902	444	221	341	99	65	121	1
Ctar-140	actin 1D - fragment	215259489	302	Ctar-140	G		0.757738	0.24		4			33.917	5.17			1	14.3	6.2	4.9	ExpAA=2.32 First60=0.00 PredHel=0 Topology=o	302	0				cs			actin	1E-174	gi|94468486	603	302	376	98	80	56	1	PREDICTED: similar to RE12057p isoform 2 [Nasonia vitripennis]	1E-171	gi|156554898	605	302	376	99	80	56	1
Ctar-217	ribosomal protein L23a - truncated at 5 prime	215259557	208	Ctar-217	K	*	0.740365	0.58		0			22.547	11.24			1	9	5.7	4.3	ExpAA=0.00 First60=0.00 PredHel=0 Topology=o	208	0				cs			Rab-protein	23	gi|94469302	20.4	21	415	38	5	172	187	ribosomal protein L23a [Culex quinquefasciatus]	1E-100	gi|170027935	366	208	247	93	84	40	1
Ctar-233	troponin I - truncated at 5 prime	215259575	99	Ctar-233	N	*	0.821333	1.19	E(3.07)N(3.13)R(4.56)	0			12.781	10.93			0	12.9	1	.	ExpAA=0.00 First60=0.00 PredHel=0 Topology=i	99	0				cs			putative RNA-binding protein	0.095	gi|94468666	26.6	32	156	28	21	6	4	troponin I [Culex quinquefasciatus]	3E-043	gi|170053750	177	98	238	87	41	16	2
Ctar-441	restin - truncated at 5 prime	215259839	245	Ctar-441	S	*	0.74278	0.27		4			26.918	9.72			11	18.1	7.6	3.2	ExpAA=0.01 First60=0.01 PredHel=0 Topology=o	245	0				cs			putative salivary protein	0.41	gi|56417428	26.6	15	97	60	15	26	194	restin [Culex quinquefasciatus]	1E-119	gi|170037680	429	245	410	90	60	88	1
Ctar-496	dynein light chain, putative - truncated at 5 prime	215259873	105	Ctar-496	E	*	0.783086	0.41		5			11.796	6.32			0	16.8	6.5	0.9	ExpAA=0.02 First60=0.01 PredHel=0 Topology=o	105	0				cs			putative salivary antigen 5 family protein 1	2.0	gi|38350629	22.3	62	255	27	24	150	8	dynein light chain, putative [Aedes aegypti]	4E-057	gi|157113951	223	105	111	100	95	7	1
Extracellular matrix
Ctar-212	aggrecan core protein - fragment	215259549	312	Ctar-212	S		0.705026	0.92	S(3.92)T(3.42)	0			29.888	4.42			133	42.9	11	8.2	ExpAA=0.00 First60=0.00 PredHel=0 Topology=o	312	0				extmat			putative salivary protein	0.008	gi|38350685	32.7	77	228	33	34	19	14	aggrecan core protein	5E-096	gi|170050268	354	339	2531	59	13	0	0
Ctar-211	aggrecan core protein - fragment	215259547	260	Ctar-211	E		0.703655	0.97	S(3.63)	0			24.582	4.16			101	38.3	14.8	10.6	ExpAA=0.00 First60=0.00 PredHel=0 Topology=o	260	0				extmat			secreted mucin	0.040	gi|94468738	30	121	184	22	66	57	25	aggrecan core protein	3E-087	gi|170050268	325	260	2531	65	10	0	0
Ctar-256	Chondroitin 6-sulfotransferase - truncated at 5 prime	215259603	190	Ctar-256	K	*	0.756632	0.41		2			22.452	6.17			0	6.7	3.1	5.7	ExpAA=0.00 First60=0.00 PredHel=0 Topology=o	190	0				extmat			phosphoglycerate dehydrogenase	0.22	gi|94468936	26.9	86	332	22	26	120	59	AGAP005721-PA	8E-010	gi|158294651	66.6	208	400	21	52	195	1
OC-365	vitronectin - truncated at 5 prime	215260021	128	OC-365	A	*	0.779406	0.34		1			14.554	4.86			0	7.7	9.2	3.8	ExpAA=0.00 First60=0.00 PredHel=0 Topology=o	128	0				extmat			truncated matrix metalloproteinase 1 - missing amino and carboxy terminal -	9e-18	sal_met_prot	80.5	118	465	36	25	271	1	vitronectin [Culex quinquefasciatus]	3E-064	gi|170063963	246	128	488	89	26	361	1
Ctar-382	fasciclin - truncated at 5 prime	215259785	170	Ctar-382	E	*	0.764976	0.28		3			19.106	5.43			2	12.1	8.1	6.4	ExpAA=20.88 First60=1.12 PredHel=1 Topology=i150-169o	170	1	11.2	0.6	88.2	extmat			probable membrane protein	5E-053	gi|94468630	198	168	375	60	45	221	3	fasciclin [Culex quinquefasciatus]	3E-084	gi|170037711	313	170	365	89	47	199	1
Ctar-383	annexin x - truncated at 5 prime	215259787	133	Ctar-383	G	*	0.774008	0.3		3			14.847	4.74			0	9.6	6.7	0.7	ExpAA=0.27 First60=0.21 PredHel=0 Topology=o	133	0				extmat			annexin	1E-061	gi|94468734	226	133	321	84	41	23	1	annexin x [Culex quinquefasciatus]	5E-064	gi|170044825	246	133	321	94	41	34	1
Immunity
Ctar-348	Sptzle 1B - truncated at 5 prime	215259735	97	Ctar-348	L	*	0.766608	0.37		5			11.156	8.65			0	12.1	6.1	3	ExpAA=0.00 First60=0.00 PredHel=0 Topology=o	97	0				imm			25 kDA salivary protein SP06	0.26	gi|74486547	25	48	239	25	20	189	4	Sptzle 1B [Culex quinquefasciatus]	2E-038	gi|170041314	161	97	326	80	30	230	1
Amino acid metabolism
Ctar-145	kynurenine formamidase - truncated at 5 prime	215259495	153	Ctar-145	R	*	0.764829	0.34	H(3.14)	0			17.023	5.9			0	10.3	5.8	1.9	ExpAA=0.05 First60=0.05 PredHel=0 Topology=o	153	0				met aa			kynurenine formamidase	1E-053	gi|94468714	200	149	305	66	49	154	1	kynurenine formamidase [Culex quinquefasciatus]	7E-076	gi|170029822	285	153	307	92	50	155	1
Ctar-357	Puromycin-sensitive aminopeptidase - fragment	215259747	279	Ctar-357	E		0.776878	0.3		3			32.57	5.78			2	10.2	3.9	1.8	ExpAA=0.00 First60=0.00 PredHel=0 Topology=o	279	0				met aa	CT-12 -> HLQV 75|	Culex salivary 16.8 kDa family-less degenerate pattern |	eukaryotic translation initiation factor 3 subunit	0.37	gi|45934563	26.9	112	304	25	37	167	44	aminopeptidase 2, mitochondrial [Culex quinquefasciatus]	1E-139	gi|170029683	498	279	900	86	31	516	1
Ctar-320	DNA-directed RNA polymeraseI	215259697	131	Ctar-320	M	*	0.779099	0.45		1	CYT		14.878	4.13			0	6.8	7.5	4.5	ExpAA=0.21 First60=0.00 PredHel=0 Topology=o	131	0				met aa			43 kDa salivary protein	4.0	gi|77696451	21.9	35	397	37	9	135	85	DNA-directed RNA polymeraseI [Culex quinquefasciatus]	6E-070	gi|170068328	265	131	131	98	100	1	1
Ctar-369	conserved hypothetical protein - truncated at 3 prime	215259763	157	Ctar-369	M		0.749904	0.33		4	CYT		17.457	7.64			3	15	5	5.6	ExpAA=0.03 First60=0.00 PredHel=0 Topology=o	157	0				met aa			hypothetical protein	0.097	gi|94469120	27.7	97	289	25	34	23	62	conserved hypothetical protein [Culex quinquefasciatus]	6E-064	gi|170035599	245	161	512	81	31	1	1
Ctar-480	conserved hypothetical protein - truncated at 5 prime	215259861	106	Ctar-480	A	*	0.753094	0.43		3			11.968	9.47			0	12	10.2	3.7	ExpAA=14.54 First60=6.15 PredHel=0 Topology=o	106	0				met aa			fatty acyl-CoA elongase	2.1	gi|94468340	22.3	20	358	40	6	64	53	conserved hypothetical protein [Culex quinquefasciatus]	2E-048	gi|170056627	194	106	243	88	44	138	1
Ctar-418	glutamate carboxypeptidase - truncated at 5 prime	215259817	106	Ctar-418	G	*	0.754151	0.28		0			11.641	6.45			0	12	9.3	6.5	ExpAA=0.00 First60=0.00 PredHel=0 Topology=o	106	0				met aa			PAN/APPLE-like domain-containing protein	2.7	gi|94468620	21.9	15	482	53	3	21	9	glutamate carboxypeptidase [Culex quinquefasciatus]	6E-056	gi|170064276	219	106	480	98	22	375	1
Ctar-501	threonine dehydratase/deaminase - truncated at 5 prime	215259881	149	Ctar-501	I	*	0.754691	0.35		5			16.475	6.1			0	7.2	9.2	1.3	ExpAA=0.11 First60=0.10 PredHel=0 Topology=o	149	0				met aa			NICE-3 family member	0.053	gi|94468778	28.5	48	290	35	17	1	32	threonine dehydratase/deaminase [Culex quinquefasciatus]	6E-078	gi|170050264	292	149	469	97	32	321	1
Ctar-607	aminomethyltransferase, mitochondrial - fragment	215259949	291	Ctar-607	G		0.749517	0.18		8			31.197	5.39			0	12.5	9.5	3.4	ExpAA=0.00 First60=0.00 PredHel=0 Topology=o	291	0				met aa	CT-13 -> DVsVE 78|		putative serpin	0.66	gi|18568304	26.2	37	418	43	9	333	48	aminomethyltransferase, mitochondrial [Culex quinquefasciatus]	1E-156	gi|170061082	552	291	413	94	70	93	1
Ctar-676	ezrin-radixin-moesin-binding phosphoprotein 50 - truncated at 5 prime	215259963	99	Ctar-676	A	*	0.774232	0.46		1			10.577	9.64			0	8.9	6.9	4	ExpAA=0.00 First60=0.00 PredHel=0 Topology=i	99	0				met aa			histone H1 gamma-like protein	0.056	gi|56684621	27.3	71	279	32	25	13	7	ezrin-radixin-moesin-binding phosphoprotein 50 [Culex quinquefasciatus]	4E-039	gi|170067711	163	103	286	88	36	187	1
Carbohydrate metabolism
Ctar-274	starch branching enzyme - fragment	215259627	323	Ctar-274	G		0.781317	0.33		5			37.479	5.14			0	9.8	7.9	2.4	ExpAA=0.02 First60=0.00 PredHel=0 Topology=o	323	0				met carb			thrombostasin precursor	0.98	gi|37778968	25.8	36	309	41	12	20	43	deltamethrin resistance-associated NYD-GBE [Culex quinquefasciatus]	0.0	gi|170039584	663	323	689	95	47	289	1
Ctar-294	hydroxypyruvate isomerase - truncated at 5 prime	215259661	213	Ctar-294	R	*	0.77162	0.3		6			23.679	5.99			0	6.5	9.7	4.6	ExpAA=0.00 First60=0.00 PredHel=0 Topology=o	213	0				met carb			syndecan binding protein	0.34	gi|94469106	26.6	41	333	31	12	109	106	hydroxypyruvate isomerase [Culex quinquefasciatus]	1E-105	gi|170042214	384	212	265	86	80	57	1
Ctar-321	galactokinase - truncated at 5 prime	215259699	232	Ctar-321	I	*	0.753276	0.25		7			25.6	5.61			0	9.7	6.8	2.1	ExpAA=0.03 First60=0.01 PredHel=0 Topology=o	232	0				met carb			peptide methionine sulfoxide reductase	2.5	gi|94468480	23.9	66	235	27	28	111	80	galactokinase [Culex quinquefasciatus]	1E-112	gi|170059813	407	232	385	87	60	154	1
Ctar-379	6-phosphogluconolactonase - truncated at 5 prime	215259779	185	Ctar-379	C	*	0.751195	0.23		4			20.236	6.92			2	10.6	6.4	9.6	ExpAA=0.01 First60=0.00 PredHel=0 Topology=o	185	0				met carb			RAS small GTPase	0.62	gi|94469286	25.4	32	217	34	15	2	116	6-phosphogluconolactonase [Aedes aegypti]	5E-081	gi|157103954	303	184	251	80	73	68	1
Ctar-596	UDP-glucuronosyltransferase - truncated at 3 prime	215259939	304	Ctar-596	M		0.769782	0.31		2	SIG	19-20	35.368	5.52	33.217	5.4	0	12.3	3.9	6.1	ExpAA=21.81 First60=21.56 PredHel=1 Topology=i7-29o	304	1	7.2	90.5	2.3	met carb	CT-8 -> AsYsSDy 90|		UDP-glucuronosyl transferase	3E-033	gi|94468600	133	284	521	31	55	25	21	UDP-glucuronosyltransferase 1-1 [Culex quinquefasciatus]	1E-156	gi|170028271	553	305	521	88	59	1	1
Ctar-604	UDP-glucose pyrophosphorylase - truncated at 5 prime	215259945	155	Ctar-604	N	*	0.754458	0.34		1			16.971	9.41			0	12	9.5	4.4	ExpAA=0.49 First60=0.37 PredHel=0 Topology=i	155	0				met carb			glyoxylase	2.3	gi|94468788	23.1	54	294	25	18	1	48	utp-glucose-1-phosphate uridylyltransferase 2 [Aedes aegypti]	4E-082	gi|157110519	306	155	513	98	30	359	1
Ctar-646	Glyceraldehyde 3-phosphate dehydrogenase - truncated at 5 prime	215259961	99	Ctar-646	T	*	0.771778	0.3		3			11.041	4.73			1	13.9	5	3	ExpAA=0.00 First60=0.00 PredHel=0 Topology=o	99	0				met carb		Aegyptin mosquito stringent pattern |	hydroxymethylbilane synthase-like protein	1.0	gi|94468604	23.1	44	349	29	13	190	11	conserved hypothetical protein [Culex quinquefasciatus]	3E-049	gi|170038422	196	99	332	97	30	234	1
Ctar-699	Nuclear transport receptor LGL2 (importin beta superfamily) - truncated at 5 prime	215259969	208	Ctar-699	R	*	0.781269	0.25		5			24.298	9.03			0	8.5	3.8	4.3	ExpAA=0.02 First60=0.00 PredHel=0 Topology=o	208	0				met carb	CT-8 -> YkYpSDf 138|		replication factor C	0.56	gi|94469174	25.8	66	358	27	18	228	82	importin [Culex quinquefasciatus]	1E-116	gi|170031163	419	208	990	98	21	782	1
Energy metabolism
Ctar-287	mitochondrial malate dehydrogenase - truncated at 5 prime	215259645	235	Ctar-287	P	*	0.740387	0.29		4			24.752	9.24			3	10.5	7.9	5.9	ExpAA=0.23 First60=0.01 PredHel=0 Topology=o	235	0				met en			30 kDa salivary protein SP56	0.30	gi|74486573	26.9	80	283	23	28	83	51	mitochondrial malate dehydrogenase 2 [Culex quinquefasciatus]	1E-124	gi|170044455	448	235	337	97	70	103	1
Ctar-225	NADH:ubiquinone oxidoreductase, NDUFB6/B17 subunit - truncated at 5 prime	215259563	104	Ctar-225	R	*	0.745692	0.39		0			11.99	10.47			1	7.5	8.5	8.5	ExpAA=19.54 First60=19.54 PredHel=1 Topology=o31-53i	104	1	21.2	29.8	49	met en			aquaporin 2	1.5	gi|94468982	22.7	37	264	32	14	199	21	lethal 35Di [Culex quinquefasciatus]	1E-055	gi|170028542	218	104	162	97	64	59	1
Ctar-315	3-hydroxyacyl-coa dehyrogenase - truncated at 5 prime	215259689	270	Ctar-315	A	*	0.762937	0.21		2			29.485	8.64			0	11.7	8.4	4	ExpAA=0.02 First60=0.00 PredHel=0 Topology=o	270	0				met en			dynactin	0.12	gi|94469352	28.5	66	381	36	17	139	48	3-hydroxyacyl-coa dehyrogenase [Culex quinquefasciatus]	1E-147	gi|170041182	524	270	305	97	89	36	1
Ctar-326	ATP synthase beta subunit - truncated at 5 prime	215259709	115	Ctar-326	G	*	0.762974	0.33		0			12.957	5.21			0	6	6.8	3.4	ExpAA=0.00 First60=0.00 PredHel=0 Topology=o	115	0				met en			F0F1-type ATP synthase beta subunit	1E-059	gi|94468834	219	115	504	97	23	390	1	ATP synthase beta subunit [Aedes aegypti]	5E-056	gi|157136033	219	115	504	97	23	390	1
Ctar-411	ATP synthase beta subunit - fragment	215259815	306	Ctar-411	R		0.733882	0.33		0			32.419	5.07			3	12.2	11.3	5.1	ExpAA=0.10 First60=0.00 PredHel=0 Topology=o	306	0				met en			F0F1-type ATP synthase beta subunit	1E-156	gi|94468834	543	306	504	92	61	67	1	ATP synthase beta subunit [Aedes aegypti]	1E-164	gi|157136033	581	306	504	97	61	67	1
Ctar-364	ubiquinol-cytochrome c reductase complex core protein - truncated at 3 prime	215259757	279	Ctar-364	M		0.735108	0.36		5			28.986	9.11			1	17	8.1	2.8	ExpAA=0.00 First60=0.00 PredHel=0 Topology=o	279	0				met en			gSG1b protein	2.4	gi|13537664	24.3	33	385	45	9	61	110	ubiquinol-cytochrome c reductase complex core protein [Culex quinquefasciatus]	1E-148	gi|170052262	528	279	439	95	64	1	1
Ctar-362	ATP synthase B chain, mitochondrial - truncated at 5 prime	215259753	162	Ctar-362	Q	*	0.783914	0.4		2			18.849	6.24			0	4.8	4.2	1.2	ExpAA=6.04 First60=6.04 PredHel=0 Topology=o	162	0				met en			long form D7clu2 salivary protein	0.18	gi|16225974	26.9	66	315	28	21	145	6	ATP synthase B chain, mitochondrial [Culex quinquefasciatus]	1E-085	gi|170039307	318	162	238	97	68	77	1
Ctar-338	malic enzyme - truncated at 5 prime	215259725	87	Ctar-338	E	*	0.767954	0.46		2			9.914	4.56			0	10.1	2.2	7.9	ExpAA=0.00 First60=0.00 PredHel=0 Topology=o	87	0				met en			malic enzyme	2E-041	gi|94469192	158	87	574	83	15	488	1	malic enzyme [Culex quinquefasciatus]	8E-041	gi|170052885	169	87	653	94	13	567	1
Ctar-494	malic enzyme - fragment	215259871	306	Ctar-494	G		0.753564	0.21		7			33.213	6.49			3	10.6	9	4.8	ExpAA=0.22 First60=0.00 PredHel=0 Topology=o	306	0				met en			malic enzyme	1E-163	gi|94469192	565	306	574	89	53	179	1	malic enzyme [Culex quinquefasciatus]	1E-173	gi|170052885	611	306	653	97	47	258	1
Ctar-291	mitochondrial ATP synthase F chain	215259655	107	Ctar-291	M	*	0.782019	0.56		0	CYT		12.575	10.09			0	2.8	11	8.3	ExpAA=21.63 First60=0.00 PredHel=1 Topology=o74-96i	107	1	20.6	69.2	10.3	met en			mitochondrial ATP synthase F chain	8E-064	gi|94468562	233	107	107	95	100	1	1	mitochondrial ATP synthase F chain [Culex quinquefasciatus]	6E-062	gi|170037788	239	107	107	98	100	1	1
Ctar-238	mitochondrial NADH-ubiquinone oxidoreductase AGGG subunit	215259581	102	Ctar-238	M	*	0.749686	0.42	W(3.69)	0	SIG	18-19	11.597	6.49	9.619	5.6	1	8.7	8.7	6.7	ExpAA=8.98 First60=4.79 PredHel=0 Topology=o	102	0				met en			mitochondrial NADH-ubiquinone oxidoreductase AGGG subunit	7E-048	gi|94468762	179	100	100	83	100	1	1	mitochondrial NADH-ubiquinone oxidoreductase AGGG subunit [Culex	3E-052	gi|170046848	206	102	102	93	100	1	1
Ctar-470	ATP synthase B chain, mitochondrial - truncated at 5 prime	215259855	139	Ctar-470	V	*	0.784719	0.43		2			16.132	6.81			0	5	3.5	1.4	ExpAA=0.00 First60=0.00 PredHel=0 Topology=o	139	0				met energy			multifunctional 14-3-3 family chaperone	0.31	gi|94468884	25.8	41	248	36	17	58	24	ATP synthase B chain, mitochondrial [Culex quinquefasciatus]	2E-072	gi|170039307	274	139	238	97	58	100	1
Ctar-354	conserved hypothetical protein - fragment	215259745	268	Ctar-354	E		0.773513	0.42		2			29.944	8.78			1	10.3	8.1	3.3	ExpAA=0.00 First60=0.00 PredHel=0 Topology=o	268	0				met en			nuclear distribution protein NUDC	0.092	gi|94469366	28.9	32	325	40	10	12	84	conserved hypothetical protein [Culex quinquefasciatus]	1E-118	gi|170065429	427	268	564	83	48	234	1
Ctar-446	ATP synthase gamma chain, mitochondrial - truncated at 5 prime	215259843	218	Ctar-446	A	*	0.756665	0.18		5			24.093	5.55			0	14	5.4	3.2	ExpAA=0.09 First60=0.07 PredHel=0 Topology=o	218	0				met en			polyQ domain-containing hypothetical conserved protein	1.7	gi|94468948	24.3	39	484	30	8	12	81	ATP synthase gamma chain, mitochondrial [Culex quinquefasciatus]	1E-107	gi|170030340	391	218	297	90	73	80	1
Ctar-327	mitochondrial NADH:ubiquinone oxidoreductase B14.7 subunit - truncated at 5 prime	215259711	148	Ctar-327	F	*	0.748649	0.37		0		-1	15.869	9.84			1	9.9	13.2	4	ExpAA=69.44 First60=42.16 PredHel=4 Topology=i5-27o40-62i69-86o90-107i	148	4	52.7	11.5	35.8	met en			putative mitochondrial NADH-ubiquinone oxidoreductase	1E-055	gi|94469134	206	147	167	68	88	18	1	mitochondrial NADH:ubiquinone oxidoreductase B14.7 subunit [Culex	4E-074	gi|170050968	279	148	165	91	90	18	1
Ctar-61	40S ribosomal protein S2 - truncated at 5 prime	215259953	239	Ctar-61	R	*	0.744674	0.26		4			26.534	9.96			0	11.9	9.1	5.3	ExpAA=0.52 First60=0.01 PredHel=0 Topology=o	239	0				met en			ribosomal protein S2	1E-125	gi|94468354	439	240	275	92	87	36	1	40S ribosomal protein S2 [Aedes aegypti]	1E-132	gi|157125338	474	240	275	99	87	36	1
Ctar-255	ribosomal protein S6 - fragment	215259601	230	Ctar-255	K		0.754271	0.61	K(3.36)	0			25.78	10.73			1	9.4	3.8	4.3	ExpAA=0.00 First60=0.00 PredHel=0 Topology=o	230	0				met en			ribosomal protein S6	1E-037	gi|56199524	147	97	332	77	29	124	1	ribosomal protein S6 [Aedes aegypti]	2E-096	gi|157103329	354	232	346	83	67	118	1
Ctar-571	hexokinase - truncated at 5 prime	215259913	175	Ctar-571	R	*	0.763869	0.26		5			19.325	6.58			0	10.7	9	1.7	ExpAA=13.94 First60=13.92 PredHel=0 Topology=o	175	0				met en			ribosomal protein subunit 3	2E-004	gi|51557687	36.6	69	265	31	26	182	102	hexokinase [Culex quinquefasciatus]	9E-095	gi|170045020	348	175	449	98	39	275	1
Ctar-796	ubiquinol-cytochrome c reductase complex core protein - fragment	215259997	187	Ctar-796	C		0.750449	0.42		4			19.402	8.36			0	14.2	11.1	1.1	ExpAA=0.05 First60=0.04 PredHel=0 Topology=o	187	0				met en			RNA-binding protein musashi/mRNA cleavage and polyadenylation factor I complex	6.9	gi|94468876	21.9	28	398	35	7	61	138	ubiquinol-cytochrome c reductase complex core protein [Culex quinquefasciatus]	9E-094	gi|170052262	345	187	439	90	43	187	1
Ctar-290	Citrate synthase - truncated at 5 prime	215259653	146	Ctar-290	E	*	0.747158	0.3		1			16.325	9.3			1	10.7	8.1	6.7	ExpAA=8.33 First60=0.06 PredHel=0 Topology=o	146	0				met en			SGS1	0.56	gi|66828491	25	30	3060	36	1	2783	89	AGAP012048-PA	2E-079	gi|158300600	296	146	466	97	31	321	1
Ctar-396	ATP-citrate synthase - fragment	215259799	316	Ctar-396	G		0.751366	0.24		9			33.631	4.81			0	12.1	10.9	4.7	ExpAA=0.11 First60=0.02 PredHel=0 Topology=o	316	0				met en			succinyl-CoA synthetase alpha subunit	3E-006	gi|94468890	43.9	143	327	27	44	175	1	ATP-citrate synthase	0.0	gi|170029202	636	316	1096	98	29	651	1
Ctar-74	NADH dehydrogenase - truncated	215259981	54	Ctar-74	S	*	0.750907	0.45		0			6.305	8.09			0	7.3	7.3	5.5	ExpAA=0.00 First60=0.00 PredHel=0 Topology=o	54	0				em			putative 6.3 kDa salivary peptide	1E-025	gi|114864627	105	54	70	87	77	17	1	AGAP006630-PA	8E-022	gi|58388964	105	54	70	85	77	17	1
Intermediate/oxidant/secondary metabolism
Ctar-692	3-ketoacyl-CoA thiolase - truncated at 5 prime	215259967	302	Ctar-692	G	*	0.737738	0.28		5			31.581	7.79			0	9.4	11.4	5.2	ExpAA=0.16 First60=0.01 PredHel=0 Topology=o	302	0				met int			acetyl-CoA acetyltransferase	1E-146	gi|94469330	509	302	398	83	76	97	1	3-ketoacyl-CoA thiolase [Culex quinquefasciatus]	1E-162	gi|170032282	575	302	398	96	76	97	1
Ctar-435	peroxiredoxin-4 - truncated at 5 prime	215259833	135	Ctar-435	E	*	0.769104	0.25		1			15.282	6.06			0	9.5	8	5.1	ExpAA=0.02 First60=0.02 PredHel=0 Topology=o	135	0				met ox			mitochondrial ribosomal protein L49	0.17	gi|94469056	26.6	29	185	44	16	88	110	peroxiredoxin-4	2E-074	gi|170051146	280	135	252	99	54	118	1
Ctar-325	Endoribonuclease XendoU - truncated at 5 prime	215259707	257	Ctar-325	S	*	0.769012	0.25		2			29.422	8.34			0	12.6	6.9	3.8	ExpAA=0.01 First60=0.00 PredHel=0 Topology=o	257	0				met secondary			protein kinase 1	0.74	gi|56199500	25.8	81	227	20	36	64	14	endoU protein [Culex quinquefasciatus]	1E-143	gi|170057617	509	258	556	96	46	299	1
Lipid metabolism
Ctar-550	Acetyl-CoA acetyltransferase - truncated at 5 prime	215259901	239	Ctar-550	Q	*	0.746628	0.25		4			25.797	7.8			0	9.5	8.6	4.1	ExpAA=0.69 First60=0.00 PredHel=0 Topology=o	239	0				met lipid			acetyl-CoA acetyltransferase	6E-024	gi|94469330	102	213	398	34	54	182	2	trifunctional enzyme beta subunit [Culex quinquefasciatus]	1E-134	gi|170067602	479	239	467	99	51	229	1
Ctar-257	fatty acid synthase S-acetyltransferase - fragment	215259605	273	Ctar-257	D		0.754074	0.25		8			30.126	8.76			0	12.3	6.1	5.4	ExpAA=1.40 First60=0.79 PredHel=0 Topology=o	273	0				met lipid			26S proteasome regulatory complex ATPase RPT4	5.2	gi|94469214	23.1	50	393	30	13	15	172	fatty acid synthase S-acetyltransferase [Culex quinquefasciatus]	1E-142	gi|170038418	508	273	2419	94	11	2129	1
Ctar-469	2-oxoisovalerate dehydrogenase subunit alpha, mitochondrial - truncated at 5 prime	215259851	264	Ctar-469	E	*	0.780061	0.25		2			29.967	6.85			0	9.3	6	4.5	ExpAA=0.45 First60=0.41 PredHel=0 Topology=o	264	0				met lipid			39 kDa salivary protein	1.7	gi|61744155	24.6	50	375	32	13	27	222	2-oxoisovalerate dehydrogenase subunit alpha, mitochondrial [Culex	1E-145	gi|170053106	518	264	438	94	60	175	1
Ctar-481	Long-chain acyl-CoA synthetases - truncated at 5 prime	215259863	145	Ctar-481	N	*	0.766966	0.28		2			16.079	9.06			1	7.4	6.1	6.1	ExpAA=0.00 First60=0.00 PredHel=0 Topology=o	145	0				met lipid			mitochondrial ribosomal protein L52	0.95	gi|94469356	24.3	27	129	44	21	101	84	conserved hypothetical protein [Culex quinquefasciatus]	4E-076	gi|170050090	286	145	645	97	22	501	1
Ctar-515	saposin - truncated at 5 prime	215259887	212	Ctar-515	D	*	0.794033	0.36	C(3.45)	14			24.218	5.8			0	9.3	4.2	3.2	ExpAA=0.00 First60=0.00 PredHel=0 Topology=o	212	0				met lipid			40S ribosomal protein S3A	2.8	gi|94468430	23.5	75	270	26	28	163	60	saposin [Culex quinquefasciatus]	1E-118	gi|170057908	426	212	1017	95	21	456	1
Ctar-619	glycerol-3-phosphate acyltransferase - truncated at 5 prime	215259957	118	Ctar-619	E	*	0.746686	0.34		4			12.951	5.39			0	15	5.8	1.7	ExpAA=11.97 First60=11.96 PredHel=0 Topology=o	118	0				met lipid			unknown salivary protein	0.52	gi|51557806	24.6	43	157	32	27	72	39	glycerol-3-phosphate acyltransferase [Culex quinquefasciatus]	1E-056	gi|170030668	221	118	872	94	14	755	1
Nucleotide metabolism
Ctar-349	purine biosynthesis protein 6, pur6 - truncated at 5 prime	215259737	267	Ctar-349	Q	*	0.757192	0.26		5			29.251	5.99			0	12.2	6.3	4.1	ExpAA=14.05 First60=0.00 PredHel=0 Topology=o	267	0				met nuc			putative adenosine deaminase	3.0	gi|8745398	23.9	28	508	46	6	408	161	purine biosynthesis protein 6, pur6 [Culex quinquefasciatus]	1E-146	gi|170045976	520	267	429	96	62	163	1
Ctar-325	Endoribonuclease XendoU - truncated at 5 prime	215259707	257	Ctar-325	S	*	0.769012	0.25		2			29.436	8.34			0	12.6	6.9	3.8	ExpAA=0.01 First60=0.00 PredHel=0 Topology=o	257	0				met secondary			protein kinase 1	0.74	gi|56199500	25.8	81	227	20	36	64	14	endoU protein [Culex quinquefasciatus]	1E-143	gi|170057617	509	258	556	96	46	299	1
Ctar-144	kynurenine formamidase - truncated at 5 prime	215259493	128	Ctar-144	T	*	0.773859	0.38		0			14.694	5.57			0	10.8	3.8	2.3	ExpAA=0.00 First60=0.00 PredHel=0 Topology=o	128	0				met/aa			kynurenine formamidase	1E-040	gi|94468714	156	124	305	62	41	179	1	kynurenine formamidase [Culex quinquefasciatus]	4E-060	gi|170029822	233	128	307	90	42	180	1
Nuclear regulation
Ctar-575	Histone H4 - truncated at 5 prime	215259917	97	Ctar-575	G	*	0.725557	0.5		0			10.765	11.21			0	8.1	15.2	1	ExpAA=0.00 First60=0.00 PredHel=0 Topology=o	97	0				nr			glioma tumor suppressor candidate region gene 2 protein	0.053	gi|94469024	27.3	41	429	31	10	293	14	PREDICTED: similar to Hist1h4c protein	2E-048	gi|194223075	194	97	199	100	49	7	1
Ctar-373	40S ribosomal protein S10 - truncated at 5 prime	215259771	124	Ctar-373	H	*	0.739234	0.43		0			13.838	10.1			1	7.9	15.9	7.1	ExpAA=0.00 First60=0.00 PredHel=0 Topology=o	124	0				nr			ribosomal protein S10E	3E-041	gi|94468874	158	124	159	66	78	42	1	40S ribosomal protein S10 [Aedes aegypti]	3E-056	gi|157126309	220	127	159	85	80	42	1
Ctar-391	anamorsin - truncated at 5 prime	215259793	123	Ctar-391	N	*	0.760691	0.44		7			13.113	4.53			0	9.6	8.8	3.2	ExpAA=0.03 First60=0.00 PredHel=0 Topology=i	123	0				nr			serine/threonine specific protein phosphatase PP1 catalytic subunit	23	gi|94468946	19.2	14	327	35	4	23	107	anamorsin [Culex quinquefasciatus]	3E-062	gi|170046630	239	123	261	94	47	139	1
Ctar-566	Cell cycle-associated protein - truncated at 5 prime	215259909	199	Ctar-566	E	*	0.772925	0.21		5			22.905	6.48			0	10.4	4.5	5.4	ExpAA=0.03 First60=0.00 PredHel=0 Topology=o	199	0				nr			SGS5	2.6	gi|54066769	23.5	95	3361	25	3	632	5	maintenance of ploidy protein mob1 [Culex quinquefasciatus]	1E-113	gi|170047541	410	199	218	97	91	20	1
Protein export machinery
Ctar-329	clathrin light chain - truncated at 5 prime	215259713	161	Ctar-329	N	*	0.784056	0.37		1			18.624	5.11			0	10.4	5.5	4.9	ExpAA=0.00 First60=0.00 PredHel=0 Topology=o	161	0				pe			29 kDa salivary protein	0.39	gi|76589378	25.8	39	272	38	14	95	116	clathrin light chain	2E-087	gi|170066890	323	161	240	96	67	80	1
Ctar-359	Ras-related GTPase - truncated at 5 prime	215259749	147	Ctar-359	W	*	0.773068	0.33		4			16.818	4.89			0	9.3	4	4.7	ExpAA=0.03 First60=0.03 PredHel=0 Topology=o	147	0				pe			RAB family GTPase	3E-016	gi|94469128	75.9	109	215	39	51	65	1	ras-related protein Rab-7 [Culex quinquefasciatus]	5E-082	gi|170046123	305	147	208	99	71	62	1
Ctar-241	coatomer subunit epsilon - truncated at 3 prime	215259585	277	Ctar-241	M		0.770413	0.33		7	CYT		31.853	5.04			0	10	3.2	1.8	ExpAA=0.72 First60=0.00 PredHel=0 Topology=o	277	0				pe			PA26-T3 nuclear protein-like protein	1.8	gi|94468330	24.6	59	349	23	17	106	128	coatomer subunit epsilon [Culex quinquefasciatus]	1E-153	gi|170061951	544	277	305	97	91	1	1
Ctar-267	coatomer subunit epsilon - truncated at 3 prime	215259615	281	Ctar-267	M		0.773032	0.35		7	CYT		32.486	4.99			0	9.1	2.8	1.7	ExpAA=0.03 First60=0.00 PredHel=0 Topology=o	281	0				pe			PA26-T3 nuclear protein-like protein	1.8	gi|94468330	24.6	59	349	23	17	106	128	coatomer subunit epsilon [Culex quinquefasciatus]	1E-155	gi|170061951	551	281	305	97	92	1	1
Ctar-275	Clathrin-associated protein medium chain - truncated at 5 prime	215259629	116	Ctar-275	G	*	0.751009	0.28		2			12.914	9.91			0	15.3	7.6	3.4	ExpAA=0.00 First60=0.00 PredHel=0 Topology=o	116	0				pe			actin	0.10	gi|94468486	26.9	113	376	20	30	246	1	AP-2 complex subunit mu [Culex quinquefasciatus]	8E-059	gi|170047645	228	116	301	98	39	186	1
Ctar-475	nuclear RNA export factor 2 - truncated at 5 prime	215259859	87	Ctar-475	D	*	0.779184	0.31		2			10.246	5.12			2	11.2	1.1	4.5	ExpAA=0.00 First60=0.00 PredHel=0 Topology=o	87	0				pe			translation initiation factor 3 subunit h	0.54	gi|94468864	23.9	30	308	40	10	2	39	nuclear RNA export factor 2 [Culex quinquefasciatus]	7E-042	gi|170054168	172	90	745	93	12	656	1
Ctar-485	glutathione-s-transferase theta, gst - truncated at 5 prime	215259865	112	Ctar-485	F	*	0.753491	0.29		2			12.645	5.87			0	14	6.1	4.4	ExpAA=0.42 First60=0.29 PredHel=0 Topology=o	112	0				pe			37.2 kDa salivary protein	0.60	gi|42491533	24.3	52	350	21	15	195	17	glutathione-s-transferase theta, gst [Culex quinquefasciatus]	5E-053	gi|170068194	209	112	219	90	51	108	1
Ctar-589	translocon-associated protein subunit alpha - truncated at 5 prime	215259937	253	Ctar-589	V	*	0.749866	0.29		0			27.798	4.69			10	15.6	8.6	5.4	ExpAA=22.24 First60=0.02 PredHel=1 Topology=o167-189i	253	1	8.7	66	25.3	pe			activating transcription factor	0.32	gi|94469132	26.9	52	405	26	13	296	204	translocon-associated protein subunit alpha [Culex quinquefasciatus]	1E-135	gi|170067248	483	249	291	97	86	42	1
Protein modification machinery
Ctar-175	membrane protease 3 - truncated at 5 prime	215259517	267	Ctar-175	P	*	0.770933	0.3		10			29.516	4.39			1	12.5	10.3	4.1	ExpAA=0.02 First60=0.02 PredHel=0 Topology=o	267	0				pm			serine protease	5E-055	gi|94468616	205	272	362	40	75	96	1	mast cell protease 3	1E-146	gi|170042338	520	266	288	90	92	23	1
Ctar-310	heat shock cognate 70 - truncated at 5 prime	215259681	132	Ctar-310	V	*	0.789917	0.47		0			14.986	4.49			0	6	4.5	3.7	ExpAA=0.00 First60=0.00 PredHel=0 Topology=o	132	0				pm			heat shock cognate 70	4E-059	gi|94468818	218	132	655	84	20	53	1	78 kDa glucose-regulated protein [Culex quinquefasciatus]	3E-068	gi|170034715	259	132	657	97	20	526	1
Ctar-386	78 kDa glucose-regulated protein - fragment	215259789	300	Ctar-386	K		0.768211	0.26		0			33.151	4.77			1	9.8	6.9	4.9	ExpAA=0.01 First60=0.00 PredHel=0 Topology=o	300	0				pm			heat shock cognate 70	1E-158	gi|94468818	548	300	655	92	46	344	1	78 kDa glucose-regulated protein [Culex quinquefasciatus]	1E-166	gi|170034715	588	300	657	99	46	345	1
Ctar-228	Golgi-associated protein/Nedd4 WW domain-binding protein - truncated at 5 prime	215259567	162	Ctar-228	P	*	0.745586	0.42		3			17.725	6.59			4	13.9	10.3	5.5	ExpAA=61.36 First60=3.47 PredHel=3 Topology=o59-81i88-107o120-137i	162	3	35.8	44.4	19.8	pm			homolog of an. stephensi hyp37.3 putative secreted	7.4	hyp37.7	21.6	17	267	35	6	8	120	NEDD4 family-interacting protein 1 [Culex quinquefasciatus]	1E-087	gi|170028084	324	162	229	96	71	69	1
Ctar-248	conserved hypothetical protein - truncated at 3 prime	215259591	216	Ctar-248	M		0.759591	0.16		4	SIG	17-18	23.96	4.91	22.252	4.91	0	13.2	7.3	4.5	ExpAA=0.09 First60=0.08 PredHel=0 Topology=o	216	0				pm			SGS4	0.45	gi|54066728	26.2	106	3398	26	3	2819	26	conserved hypothetical protein [Culex quinquefasciatus]	1E-107	gi|170042988	389	216	261	87	83	1	1
Ctar-251	conserved hypothetical protein - truncated at 5 prime	215259597	168	Ctar-251	G	*	0.774911	0.27		5			19.59	5.1			0	16.4	4.7	4.7	ExpAA=0.00 First60=0.00 PredHel=0 Topology=o	168	0				pm			flavin-containing monooxygenase	0.41	gi|94468990	25.8	66	428	28	15	114	63	conserved hypothetical protein [Culex quinquefasciatus]	9E-094	gi|170053579	345	168	218	98	77	51	1
Ctar-253	elongation factor 1-beta	215259599	226	Ctar-253	M	*	0.773137	0.34		2	CYT		24.654	4.55			0	9.1	6.5	4.3	ExpAA=0.00 First60=0.00 PredHel=0 Topology=o	226	0				pm			elongation factor 1 beta	7E-093	gi|45934557	331	222	224	76	99	4	5	elongation factor 1-beta [Culex quinquefasciatus]	1E-117	gi|170039062	424	226	225	95	100	1	1
Ctar-271	cathepsin l - truncated at 5 prime	215259621	125	Ctar-271	Q	*	0.76996	0.41		3			13.824	4.92			0	11	9.4	2.4	ExpAA=0.02 First60=0.02 PredHel=0 Topology=i	125	0				pm			cathepsin L	8E-011	gi|56199438	57.4	105	331	29	32	223	20	cathepsin l [Culex quinquefasciatus]	1E-068	gi|170064305	261	124	547	96	23	423	1
Ctar-276	disulfide-isomerase A6 - truncated at 5 prime	215259631	180	Ctar-276	R	*	0.762033	0.28		4			20.026	4.86			4	10.9	8.2	5.5	ExpAA=0.05 First60=0.00 PredHel=0 Topology=o	180	0				pm			protein disulfide isomerase	1E-095	gi|94469058	340	174	437	92	40	264	7	disulfide-isomerase A6 [Culex quinquefasciatus]	2E-096	gi|170041921	354	183	436	95	42	254	1
Ctar-277	prefoldin - truncated at 5 prime	215259633	107	Ctar-277	F	*	0.79343	0.49		1			12.499	4.66			0	5.5	3.7	1.8	ExpAA=0.00 First60=0.00 PredHel=0 Topology=o	107	0				pm			putative calreticulin	0.55	gi|18568312	24.3	41	407	36	10	363	13	prefoldin [Culex quinquefasciatus]	2E-049	gi|170032258	197	107	137	95	78	32	1
Ctar-337	eukaryotic translation initiation factor 3 subunit 9 - truncated at 5 prime	215259723	202	Ctar-337	E	*	0.773139	0.29		1			24.269	8.85			0	9.8	3.9	2.9	ExpAA=0.05 First60=0.05 PredHel=0 Topology=o	202	0				pm			42 kDa yellow-related salivary protein SP03	0.53	gi|76446589	25.8	54	388	33	14	264	113	eukaryotic translation initiation factor 3 subunit 9 [Culex quinquefasciatus]	1E-113	gi|170031950	412	202	688	99	29	487	1
Ctar-352	rhomboid protein 1, mitochondrial - truncated at 5 prime	215259743	92	Ctar-352	A	*	0.762707	0.46	W(3.28)	1			10.317	8.87			0	8.5	10.6	5.3	ExpAA=38.41 First60=30.32 PredHel=1 Topology=o15-37i	92	1	23.9	16.3	59.8	pm			putative 13.3 kDa salivary protein	2.1	gi|27372935	21.9	50	140	34	36	12	4	rhomboid protein 1, mitochondrial [Culex quinquefasciatus]	3E-049	gi|170060235	197	92	359	97	26	268	1
Ctar-400	peptidyl-prolyl cis-trans isomerase f, ppif - truncated at 5 prime	215259805	169	Ctar-400	K	*	0.773118	0.34		5			18.575	7.81			0	12.8	12.2	3.5	ExpAA=0.00 First60=0.00 PredHel=0 Topology=o	169	0				pm			cyclophylin	1E-094	gi|94468418	336	164	164	95	100	1	6	peptidyl-prolyl cis-trans isomerase f, ppif [Aedes aegypti]	2E-091	gi|157130325	337	169	206	94	82	40	1
Ctar-426	slender lobes - truncated at 5 prime	215259823	247	Ctar-426	P	*	0.738134	0.32		1			26.297	8.34			13	16.3	7.6	7.6	ExpAA=0.01 First60=0.00 PredHel=0 Topology=o	247	0				pm			unknown salivary protein	1.2	gi|51557820	25	66	158	28	42	58	49	slender lobes [Culex quinquefasciatus]	1E-109	gi|170035484	397	249	1194	87	21	953	3
Ctar-455	alpha-1,2-mannosyltransferase alg11 - truncated at 5 prime	215259847	184	Ctar-455	P	*	0.765027	0.3		4			21.198	4.95			0	8.6	5.3	1.6	ExpAA=0.23 First60=0.00 PredHel=0 Topology=o	184	0				pm			prophenoloxidase activator	0.055	gi|94469224	28.9	20	374	60	5	321	106	alpha-1,2-mannosyltransferase alg11 [Culex quinquefasciatus]	3E-099	gi|170064341	363	184	481	97	38	298	1
Ctar-786	AH receptor-interacting protein - truncated at 5 prime	215259987	126	Ctar-786	T	*	0.757373	0.38		2			14.613	6.77			1	5.5	2.3	4.7	ExpAA=0.00 First60=0.00 PredHel=0 Topology=o	126	0				pm			FKBP-type peptidyl-prolyl cis-trans isomerase	0.001	gi|94468750	33.5	100	285	23	35	179	27	AH receptor-interacting protein [Culex quinquefasciatus]	6E-064	gi|170069601	245	124	319	97	39	196	3
Proteasome machinery
Ctar-313	26S proteasome regulatory complex ATPase RPT4 - fragment	215259685	323	Ctar-313	L		0.748068	0.24		4			36.324	5.97			1	9.1	6.7	5.2	ExpAA=0.01 First60=0.01 PredHel=0 Topology=o	323	0				prot			26S proteasome regulatory complex ATPase RPT4	0.0	gi|94469214	632	323	393	98	82	68	1	26S protease regulatory subunit S10B [Culex quinquefasciatus]	1E-179	gi|170034396	632	323	393	98	82	68	1
Ctar-380	26S protease regulatory subunit 8 - truncated at 3 prime	215259783	267	Ctar-380	M		0.758139	0.25		2	CYT		30.116	6.62			1	8.9	7	4.4	ExpAA=0.00 First60=0.00 PredHel=0 Topology=o	267	0				prot			26S proteasome regulatory chain 4	7E-045	gi|94468994	172	227	438	40	52	63	21	26S protease regulatory subunit 8 [Culex quinquefasciatus]	1E-145	gi|170048670	519	267	402	99	66	1	1
Ctar-169	ribosomal protein S27a - truncated at 5 prime	215259511	130	Ctar-169	K	*	0.773915	0.38		4			15.138	9.93			0	8.3	6.8	2.3	ExpAA=0.00 First60=0.00 PredHel=0 Topology=o	130	0				prot			ribosomal protein S27a	1E-051	gi|56417532	192	130	156	74	83	27	1	ubiquitin (ribosomal protein L40) [Aedes aegypti]	7E-071	gi|157136377	268	130	156	100	83	27	1
Ctar-288	E3 ubiquitin ligase - truncated at 5 prime	215259647	115	Ctar-288	K	*	0.754443	0.36		4			13.065	7.07			1	12.8	5.1	6.8	ExpAA=0.01 First60=0.00 PredHel=0 Topology=i	115	0				prot			putative hyaluronoglucosaminidase	0.026	gi|51557675	28.9	61	160	31	38	24	12	LD06566p [Culex quinquefasciatus]	2E-061	gi|170037607	237	115	1010	96	11	896	1
Ctar-499	proteasome subunit beta type 6 - truncated at 5 prime	215259875	107	Ctar-499	K	*	0.764224	0.44		2			11.573	8.62			1	10.1	13.8	3.7	ExpAA=3.87 First60=3.86 PredHel=0 Topology=o	107	0				prot			proteasome subunit beta type 6 precursor-like protein	5E-040	gi|94469190	154	92	228	79	40	123	1	proteasome subunit beta type 6 [Culex quinquefasciatus]	1E-053	gi|170036732	211	107	227	97	47	123	1
Protein synthesis machinery
Ctar-562	tRNA-binding protein - truncated at 5 prime	215259907	169	Ctar-562	A	*	0.752456	0.36		4			18.526	6.96			0	7.6	6.4	9.3	ExpAA=0.00 First60=0.00 PredHel=0 Topology=o	169	0				ps			salivary apyrase	0.54	gi|56417436	25.4	29	564	37	5	317	105	multisynthetase complex auxiliary component p43 [Culex quinquefasciatus]	2E-088	gi|170039763	327	169	320	95	53	152	1
Ctar-98	40S ribosomal protein S3 - truncated at 5 prime	215260017	221	Ctar-98	A	*	0.743434	0.29		5			23.984	9.3			2	10.2	10.2	5.8	ExpAA=0.00 First60=0.00 PredHel=0 Topology=o	221	0				ps			long form D7clu2 salivary protein	4.0	gi|16225974	23.1	54	315	31	17	177	58	40S ribosomal protein S3 [Culex quinquefasciatus]	1E-120	gi|170057463	435	221	250	99	88	30	1
Ctar-272	histidyl-tRNA synthetase - fragment	215259623	295	Ctar-272	A		0.756622	0.28		5			33.032	5.4			0	6	9	3.3	ExpAA=0.15 First60=0.00 PredHel=0 Topology=o	295	0				ps			putative prophenoloxidase activating protein	1.2	gi|18568334	25.4	38	413	26	9	102	188	histidyl-tRNA synthetase [Culex quinquefasciatus]	1E-160	gi|170062845	569	295	521	96	57	29	1
Ctar-534	60S ribosomal protein L35a - truncated at 5 prime	215259895	104	Ctar-534	A	*	0.751221	0.43		2			11.882	11.51			0	8.5	10.4	2.8	ExpAA=0.00 First60=0.00 PredHel=0 Topology=o	104	0				ps			ribosomal protein L35	3E-047	gi|56199508	177	104	160	75	65	57	1	60S ribosomal protein L35a [Culex quinquefasciatus]	9E-055	gi|170044360	215	104	144	99	72	41	1
Ctar-92	ribosomal protein L7 - truncated at 5 prime	215260009	172	Ctar-92	A	*	0.7675	0.38		1			20.198	10.5			0	6.3	5.7	5.1	ExpAA=0.05 First60=0.02 PredHel=0 Topology=o	172	0				ps			ribosomal protein L7	6E-096	gi|94468794	340	172	263	94	65	35	1	60S ribosomal protein L7 [Culex quinquefasciatus]	5E-095	gi|170047762	349	172	266	97	65	95	1
Ctar-230	transcription elongation factor SPT4 - truncated at 5 prime	215259569	91	Ctar-230	D	*	0.793626	0.45		4			10.643	7.84			1	9.7	7.5	4.3	ExpAA=0.04 First60=0.02 PredHel=0 Topology=o	91	0				ps			protein disulfide isomerase	0.084	gi|94469058	26.6	30	437	40	7	26	20	transcription elongation factor SPT4 [Culex quinquefasciatus]	3E-049	gi|170048885	196	91	116	97	78	26	1
Ctar-574	ribosome production factor 1 - truncated at 5 prime	215259915	226	Ctar-574	D	*	0.763566	0.33		2			26.856	9.93			0	11.7	5.2	3.9	ExpAA=0.20 First60=0.00 PredHel=0 Topology=o	226	0				ps			U3 small nucleolar ribonucleoprotein component	3E-028	gi|94469098	116	223	313	31	71	81	1	ribosome production factor 1 [Culex quinquefasciatus]	1E-126	gi|170046389	454	226	365	96	62	140	1
Ctar-316	Mitochondrial ribosomal protein S28 - truncated at 5 prime	215259691	169	Ctar-316	F	*	0.76484	0.27		3			19.385	5.19			1	9.9	4.7	4.1	ExpAA=0.00 First60=0.00 PredHel=0 Topology=o	169	0				ps			49 kDa salivary protein	0.54	gi|42491543	25.4	60	446	28	13	148	68	mitochondrial ribosomal protein, S35 [Culex quinquefasciatus]	3E-087	gi|170036917	323	169	332	92	51	164	1
Ctar-586	60S ribosomal protein L18a - truncated at 5 prime	215259935	145	Ctar-586	F	*	0.758179	0.39		1			17.5	10.76			0	11.5	3.4	2.7	ExpAA=0.00 First60=0.00 PredHel=0 Topology=o	145	0				ps			60S ribosomal protein L18a	4E-080	gi|56417534	288	145	177	95	82	33	1	60S ribosomal protein L18a [Aedes aegypti]	3E-077	gi|157167178	290	145	148	96	98	4	1
Ctar-72	ribosomal protein S8 - truncated at 5 prime	215259975	162	Ctar-72	F	*	0.756809	0.36		2			18.563	10.24			0	6.1	6.1	2.4	ExpAA=0.01 First60=0.01 PredHel=0 Topology=i	162	0				ps			ribosomal protein S8	2E-083	gi|56417536	299	162	206	91	79	45	1	40S ribosomal protein S8 [Culex quinquefasciatus]	2E-085	gi|170052425	317	162	206	98	79	45	1
Ctar-303	elongation factor 1-gamma - truncated at 5 prime	215259673	156	Ctar-303	F	*	0.799173	0.38	W(3.38)	3			18.541	5.53			0	12.6	5.7	3.8	ExpAA=0.03 First60=0.01 PredHel=0 Topology=o	156	0				ps			elongation factor 1-gamma	3E-087	gi|94468844	311	156	433	89	36	278	1	elongation factor 1-gamma [Culex quinquefasciatus]	6E-088	gi|170060430	325	156	430	95	36	275	1
Ctar-112	40S ribosomal protein S25 - truncated at 5 prime	215259461	97	Ctar-112	G	*	0.745155	0.38		1			10.879	10.21			0	9.1	9.1	4	ExpAA=0.00 First60=0.00 PredHel=0 Topology=o	97	0				ps			40S ribosomal protein S25	5E-039	gi|94468518	150	77	119	96	65	43	21	ribosomal protein S25 [Culex quinquefasciatus]	1E-048	gi|170058047	195	97	119	98	82	23	1
Ctar-113	ribosomal protein S25 - truncated at 5 prime	215259463	94	Ctar-113	G	*	0.74883	0.35		1			10.652	10.21			0	9.4	7.3	4.2	ExpAA=0.00 First60=0.00 PredHel=0 Topology=i	94	0				ps			40S ribosomal protein S25	2E-040	gi|94468518	155	81	119	95	68	39	14	ribosomal protein S25 [Culex quinquefasciatus]	1E-046	gi|170058047	188	94	119	98	79	26	1
Ctar-318	60S ribosomal protein L3 - truncated at 5 prime	215259693	143	Ctar-318	G	*	0.760503	0.41		2			15.907	10.04			2	12.3	8.2	2.1	ExpAA=0.02 First60=0.01 PredHel=0 Topology=o	143	0				ps			ribosomal protein L3	4E-070	gi|94468802	254	128	415	96	31	273	1	60S ribosomal protein L3 [Culex quinquefasciatus]	1E-075	gi|170041842	284	143	452	98	32	310	1
Ctar-444	conserved hypothetical protein - fragment	215259841	266	Ctar-444	G		0.762204	0.48	Q(3.37)	0			28.551	6.46			3	13	10.7	7.8	ExpAA=0.00 First60=0.00 PredHel=0 Topology=o	266	0				ps			putative salivary mucin	0.35	gi|38350653	26.9	62	260	35	24	59	153	conserved hypothetical protein [Culex quinquefasciatus]	1E-146	gi|170052147	521	267	1332	95	20	932	1
Ctar-553	60S ribosomal protein L5 - truncated at 5 prime	215259903	227	Ctar-553	G	*	0.758225	0.28		4			25.253	9.18			0	8.7	7.8	2.6	ExpAA=8.98 First60=8.98 PredHel=0 Topology=o	227	0				ps			60S ribosomal protein L5	1E-118	gi|94469072	417	227	297	90	76	71	1	60S ribosomal protein L5 [Culex quinquefasciatus]	1E-126	gi|170049217	455	227	297	98	76	71	1
Ctar-608	conserved hypothetical protein - truncated at 5 prime	215259951	173	Ctar-608	G	*	0.766422	0.35		1			19.352	4.95			3	18.2	6.3	2.3	ExpAA=0.00 First60=0.00 PredHel=0 Topology=o	173	0				ps			putative secreted protein	0.087	gi|18568300	28.1	38	580	39	7	123	98	conserved hypothetical protein [Culex quinquefasciatus]	1E-086	gi|170073899	321	174	266	93	65	95	1
Ctar-641	mitochondrial ribosomal protein, L46 - truncated at 5 prime	215259959	236	Ctar-641	K	*	0.764356	0.32		2			26.703	7.82			0	10.8	5.4	3.8	ExpAA=0.00 First60=0.00 PredHel=0 Topology=o	236	0				ps			ribosomal protein S16	0.060	gi|56417546	29.3	102	172	26	59	49	108	mitochondrial ribosomal protein, L46 [Culex quinquefasciatus]	1E-117	gi|170058857	425	236	272	91	87	37	1
Ctar-102	ribosomal protein S4 - truncated at 5 prime	215259451	140	Ctar-102	K	*	0.747664	0.39		0			16.154	10.3			0	5.6	9.2	2.1	ExpAA=0.00 First60=0.00 PredHel=0 Topology=o	140	0				ps			ribosomal protein S4	1E-068	gi|94468470	249	128	195	99	66	56	1	40S ribosomal protein S9 [Aedes aegypti]	2E-071	gi|157123910	270	140	195	97	72	56	1
Ctar-227	translation initiation factor if-2 - fragment	215259565	186	Ctar-227	K		0.775668	0.88	E(3.43)	0			20.629	8.43			5	3.7	4.8	7.9	ExpAA=0.00 First60=0.00 PredHel=0 Topology=o	186	0				ps													translation initiation factor if-2 [Culex quinquefasciatus]	1E-081	gi|170061650	305	191	1022	85	19	152	1
Ctar-97	40S ribosomal protein S3 - truncated at 5 prime	215260015	165	Ctar-97	L	*	0.744103	0.28		4			17.842	9.32			3	9.5	10.1	6.5	ExpAA=0.03 First60=0.02 PredHel=0 Topology=o	165	0				ps			long form D7clu2 salivary protein	1.2	gi|16225974	24.3	54	315	31	17	177	2	40S ribosomal protein S3 [Culex quinquefasciatus]	3E-089	gi|170057463	329	165	250	99	66	86	1
Ctar-120	60S ribosomal protein L8 - truncated at 5 prime	215259475	202	Ctar-120	L	*	0.747807	0.35		3			22.197	10.65			0	7.3	13.2	5.9	ExpAA=0.13 First60=0.13 PredHel=0 Topology=o	202	0				ps			60S ribosomal protein L2/L8	1E-104	gi|94468892	368	178	261	100	68	63	4	60S ribosomal protein L8 [Culex quinquefasciatus]	1E-113	gi|170028086	410	199	261	100	76	63	4
Ctar-401	elongation factor - fragment	215259807	299	Ctar-401	L		0.765987	0.26		9			33.171	5.6			1	8.6	7.6	6.6	ExpAA=0.00 First60=0.00 PredHel=0 Topology=o	299	0				ps			mitochondrial ATP synthase alpha subunit	0.69	gi|94468442	26.2	72	551	31	13	480	9	elongation factor 2	1E-172	gi|170029844	608	299	1031	98	29	545	1
Ctar-792	40S ribosomal protein S7 - truncated at 5 prime	215259993	164	Ctar-792	L	*	0.753659	0.38		0			19.271	10.17			0	9.6	3.6	6	ExpAA=0.00 First60=0.00 PredHel=0 Topology=o	164	0				ps			translation initiation factor 2B beta subunit	1.5	gi|94469338	23.9	38	353	34	11	84	112	conserved hypothetical protein [Culex quinquefasciatus]	1E-087	gi|170040756	324	164	192	98	85	29	1
Ctar-123	ribosomal protein S19	215259477	156	Ctar-123	M	*	0.750346	0.33		2	CYT		17.264	10.08			0	8.8	7.5	3.8	ExpAA=0.01 First60=0.00 PredHel=0 Topology=o	156	0				ps			ribosomal protein S19	7E-074	gi|56417548	267	156	156	86	100	1	1	40s ribosomal protein s19 [Culex quinquefasciatus]	6E-083	gi|170036432	308	156	156	100	100	1	1
Ctar-124	40S ribosomal protein S19	215259479	156	Ctar-124	M	*	0.750173	0.31		2	CYT		17.23	10.08			0	9.4	7.5	3.8	ExpAA=0.01 First60=0.00 PredHel=0 Topology=o	156	0				ps			ribosomal protein S19	8E-073	gi|56417548	263	156	156	85	100	1	1	40s ribosomal protein s19 [Culex quinquefasciatus]	7E-082	gi|170036432	305	156	156	98	100	1	1
Ctar-153	60S ribosomal protein L36	215259505	143	Ctar-153	M	*	0.758979	0.54		0	CYT		16.958	11.66			0	8.2	4.8	1.4	ExpAA=0.00 First60=0.00 PredHel=0 Topology=o	143	0				ps			60S ribosomal protein L36	1E-052	gi|94468922	196	99	113	97	88	15	1	ribosomal protein L36, putative [Aedes aegypti]	3E-049	gi|157103325	196	99	113	97	88	15	1
Ctar-154	ribosomal protein L36, putative	215259507	113	Ctar-154	M	*	0.758319	0.44		1	CYT		13.267	11.24			0	7.8	7	2.6	ExpAA=0.00 First60=0.00 PredHel=0 Topology=o	113	0				ps			60S ribosomal protein L36	8E-062	gi|94468922	226	113	113	98	100	1	1	ribosomal protein L36, putative [Aedes aegypti]	4E-058	gi|157103325	226	113	113	98	100	1	1
Ctar-491	60S ribosomal protein L18a	215259869	177	Ctar-491	M	*	0.762588	0.35		1	CYT		21.162	10.67			0	10	3.9	4.4	ExpAA=0.02 First60=0.02 PredHel=0 Topology=o	177	0				ps			60S ribosomal protein L18a	1E-100	gi|56417534	356	177	177	97	100	1	1	60S ribosomal protein L18a [Aedes aegypti]	9E-098	gi|157167176	358	177	177	98	100	1	1
Ctar-19	60S ribosomal protein L37	215259527	89	Ctar-19	M	*	0.745944	0.62		5	CYT		9.988	10.71			0	14.3	8.8	.	ExpAA=1.92 First60=0.00 PredHel=0 Topology=i	89	0				ps			60S ribosomal protein L37	2E-040	gi|94468804	154	89	89	83	100	1	1	60S ribosomal protein L37a [Culex quinquefasciatus]	2E-045	gi|170043870	184	89	89	100	100	1	1
Ctar-202	ribosomal protein S27	215259541	84	Ctar-202	M	*	0.755333	0.41	C(3.73)	6	CYT		9.506	9.61			0	12.8	5.8	9.3	ExpAA=0.17 First60=0.14 PredHel=0 Topology=o	84	0				ps			ribosomal protein S27	2E-048	gi|56417556	181	84	84	97	100	1	1	40S ribosomal protein S27 [Culex quinquefasciatus]	5E-045	gi|170038730	182	84	152	98	55	69	1
Ctar-292	vacuolar ATP synthase subunit e	215259657	226	Ctar-292	M	*	0.761588	0.32		2	CYT		25.76	6.87			0	8.3	4.3	1.7	ExpAA=1.14 First60=0.00 PredHel=0 Topology=o	226	0				ps			vacuolar ATP synthase subunit E	2E-084	gi|94469084	303	226	226	71	100	1	1	vacuolar ATP synthase subunit e [Culex quinquefasciatus]	1E-116	gi|170042855	419	226	226	96	100	1	1
Ctar-394	60S ribosomal protein L10	215259795	218	Ctar-394	M	*	0.766078	0.33		9	CYT		25.305	10.12			0	5.4	8.1	5.4	ExpAA=0.00 First60=0.00 PredHel=0 Topology=o	218	0				ps			ribosomal protein L10	1E-121	gi|94468384	424	216	219	91	99	1	1	60S ribosomal protein L10 [Culex quinquefasciatus]	1E-124	gi|170068369	447	218	218	97	100	1	1
Ctar-68	60s ribosomal protein L41	215259965	25	Ctar-68	M	*	0.7918	1.36	K(3.8)M(5.95)R(7.23)W(3.01)	0	CYT		3.419	12.96			0	3.8	.	.	ExpAA=0.00 First60=0.00 PredHel=0 Topology=i	25	0				ps													Ribosomal protein L41 CG30425-PA [Drosophila melanogaster]	5E-006	gi|62471795	53.5	25	25	100	100	1	1
Ctar-70	hypothetical protein	215259973	101	Ctar-70	M	*	0.765406	0.44		2	CYT		11.551	9.51			0	7.8	1.9	6.8	ExpAA=43.94 First60=27.27 PredHel=2 Topology=i21-40o55-77i	101	2	40.6	14.9	44.6	ps			putative salivary mucin	1.4	gi|56417398	22.7	19	295	47	6	273	48	hypothetical protein CpipJ_CPIJ008169 [Culex quinquefasciatus]	5E-052	gi|170044328	206	101	101	98	100	1	1
Ctar-99	40S ribosomal protein S30	215260019	132	Ctar-99	M	*	0.739545	0.32		2	CYT		14.377	10.06			1	9.7	9	3.7	ExpAA=0.00 First60=0.00 PredHel=0 Topology=o	132	0				ps			anopheles stephensi ubiquitin	0.025	gi|16074119	29.3	83	128	33	65	1	1	40S ribosomal protein S30 [Culex quinquefasciatus]	9E-068	gi|170062090	258	132	132	98	100	1	1
Ctar-232	ribosomal protein S16 - truncated at 5 prime	215259573	103	Ctar-232	P	*	0.741466	0.35		2			11.722	9.96			0	6.7	7.6	4.8	ExpAA=0.01 First60=0.01 PredHel=0 Topology=o	103	0				ps			ribosomal protein S16	1E-043	gi|56417546	166	84	172	97	49	65	20	ribosomal protein S16 [Culex quinquefasciatus]	5E-051	gi|170043977	202	103	148	99	70	46	1
Ctar-234	mitochondrial ribosomal protein, S35 - truncated at 5 prime	215259577	174	Ctar-234	R	*	0.764178	0.26		3			19.985	5.87			1	9.6	5.1	4	ExpAA=0.00 First60=0.00 PredHel=0 Topology=o	174	0				ps			hypothetical protein	0.15	gi|94468724	27.3	79	254	18	31	175	45	mitochondrial ribosomal protein, S35 [Culex quinquefasciatus]	1E-086	gi|170036917	321	174	332	89	52	159	1
Ctar-73	ribosomal protein S8 - truncated at 5 prime	215259977	195	Ctar-73	R	*	0.75581	0.39		2			22.052	10.49			0	6.6	7.6	2.5	ExpAA=0.01 First60=0.01 PredHel=0 Topology=o	195	0				ps			ribosomal protein S8	6E-095	gi|56417536	337	180	206	92	87	27	16	40S ribosomal protein S8 [Culex quinquefasciatus]	1E-105	gi|170052425	384	195	206	99	95	12	1
Ctar-206	ribosomal protein L19 - truncated at 5 prime	215259543	145	Ctar-206	R	*	0.776669	0.56		1			17.506	11.34			1	5.4	4.1	0.7	ExpAA=0.00 First60=0.00 PredHel=0 Topology=i	145	0				ps			ribosomal protein L19	1E-063	gi|94468808	233	145	204	81	71	60	1	ribosomal protein L19 [Culex quinquefasciatus]	5E-077	gi|170058304	289	145	204	100	71	60	1
Ctar-375	60S ribosomal protein L15 - truncated at 5 prime	215259773	106	Ctar-375	R	*	0.760877	0.37		3			12.124	10.15			0	2.8	8.3	4.6	ExpAA=0.05 First60=0.01 PredHel=0 Topology=o	106	0				ps			60S ribosomal protein L27a	2E-056	gi|56417552	208	106	149	89	71	44	1	60S ribosomal protein L15 [Culex quinquefasciatus]	4E-055	gi|170059700	216	106	149	94	71	44	1
Ctar-507	elongation factor Tu - fragment	215259883	310	Ctar-507	R		0.761832	0.22		5			34.199	6.2			0	9.2	7.9	4.1	ExpAA=0.02 First60=0.00 PredHel=0 Topology=o	310	0				ps			elongation factor 1 alpha	2E-040	gi|56199452	157	328	463	32	71	3	29	elongation factor Tu	1E-167	gi|170047901	590	295	462	100	64	38	16
Ctar-193	40S ribosomal protein SA - truncated at 5 prime	215259533	257	Ctar-193	S	*	0.750922	0.33		3			28.198	5.02			1	9.2	6.5	7.7	ExpAA=0.40 First60=0.02 PredHel=0 Topology=o	257	0				ps			40S ribosomal protein SA	1E-109	gi|94468996	387	257	288	75	89	36	1	40S ribosomal protein SA [Culex quinquefasciatus]	1E-134	gi|170059457	479	258	282	93	91	36	1
Ctar-606	conserved hypothetical protein - truncated at 5 prime	215259947	111	Ctar-606	S	*	0.772523	0.46		2			12.603	9.43			0	12.4	2.7	3.5	ExpAA=13.10 First60=0.00 PredHel=0 Topology=o	111	0				ps			salivary purine nucleosidase	0.031	gi|21654712	28.5	45	338	42	13	47	28	conserved hypothetical protein [Culex quinquefasciatus]	1E-037	gi|170034398	158	111	225	70	49	115	1
Ctar-797	hypothetical conserved protein - truncated at 5 prime	215259999	231	Ctar-797	S	*	0.760762	0.3		5			25.944	9.93			0	15.7	8.1	4.3	ExpAA=1.98 First60=0.00 PredHel=0 Topology=o	231	0				ps			putative salivary secreted 30 kDa allergen-like protein 30k-5	1.9	gi|56417508	24.3	42	204	30	21	71	3	gryzun [Culex quinquefasciatus]	5E-091	gi|170061675	337	185	1353	88	14	1093	1
Ctar-223	60S ribosomal protein L31 - truncated at 5 prime	215259561	106	Ctar-223	T	*	0.750226	0.39		2			12.598	10.14			3	11.1	2.8	5.6	ExpAA=0.00 First60=0.00 PredHel=0 Topology=i	106	0				ps			60S ribosomal protein L31	9E-057	gi|56417558	209	106	124	97	85	19	1	60S ribosomal protein L31 [Culex quinquefasciatus]	9E-055	gi|170049421	215	106	124	99	85	19	1
Ctar-395	eukaryotic translation initiation factor 3 subunit 5 - truncated at 5 prime	215259797	113	Ctar-395	T	*	0.745619	0.43		0			12.591	5.58			3	15.7	3.5	4.3	ExpAA=0.03 First60=0.00 PredHel=0 Topology=o	113	0				ps			eukaryotic translation initiation factor 3 subunit 5 epsilon-like protein	5E-051	gi|94468862	190	113	287	85	39	175	1	eukaryotic translation initiation factor 3 subunit 5 [Culex quinquefasciatus]	4E-054	gi|170055997	213	113	287	97	39	175	1
Ctar-295	60S ribosomal protein L24 - truncated at 5 prime	215259663	90	Ctar-295	V	*	0.7579	0.77	K(3.01)	0			9.975	11.54			0	6.5	3.3	3.3	ExpAA=0.00 First60=0.00 PredHel=0 Topology=i	90	0				ps			ribosomal protein L24	2E-018	gi|94468786	82	44	153	93	29	64	1	60S ribosomal protein L24 [Culex quinquefasciatus]	8E-040	gi|170049801	165	90	112	96	80	23	1
Ctar-83	40S ribosomal protein S3A - truncated at 5 prime	215260003	154	Ctar-83	V	*	0.758442	0.25		4			17.089	8.33			1	10.8	7	4.5	ExpAA=0.00 First60=0.00 PredHel=0 Topology=o	154	0				ps			40S ribosomal protein S3A	5E-080	gi|94468430	287	154	270	90	57	117	1	40S ribosomal protein S3a [Culex quinquefasciatus]	2E-082	gi|170045145	307	154	376	98	41	223	1
Ctar-350	amidase - truncated at 5 prime	215259741	109	Ctar-350	Y	*	0.737459	0.35		2			11.845	5.47			1	6.3	9.9	7.2	ExpAA=5.70 First60=4.15 PredHel=0 Topology=i	109	0				ps			20S proteasome regulatory subunit beta type PSMB3/PUP3	1.3	gi|94468582	23.1	43	205	37	21	76	5	amidase [Culex quinquefasciatus]	4E-056	gi|170066943	219	109	538	97	20	430	1
Ctar-597	60S ribosomal protein L9 - truncated at 5 prime	215259941	103	Ctar-597	Y	*	0.761835	0.28		1			11.672	8.08			0	12.4	3.8	1.9	ExpAA=0.00 First60=0.00 PredHel=0 Topology=i	103	0				ps			ribosomal protein L9	8E-052	gi|94468812	192	103	190	94	54	88	1	60S ribosomal protein L9 [Aedes aegypti]	5E-048	gi|157116671	192	103	190	94	54	88	1
Signal transduction
Ctar-434	calcium-transporting atpase sarcoplasmic/endoplasmic reticulum type - fragment	215259831	317	Ctar-434	E		0.756102	0.23		6			34.577	4.88			0	12.1	7.8	4.7	ExpAA=75.93 First60=0.00 PredHel=4 Topology=i128-150o155-177i201-223o299-316i	317	4	26.2	25.6	48.3	st		Aegyptin mosquito stringent pattern |	uncharacterized transmembrane protein	0.19	gi|94468672	28.1	41	275	26	15	21	235	calcium-transporting atpase sarcoplasmic/endoplasmic reticulum type [Culex	1E-178	gi|170066650	626	317	995	97	32	626	1
Ctar-141	hypothetical protein - truncated at 5 prime	215259491	220	Ctar-141	Q	*	0.740114	0.47		8			24.612	10			9	16.5	4.9	11.2	ExpAA=0.00 First60=0.00 PredHel=0 Topology=o	220	0				st			putative salivary protein	0.61	gi|38350685	25.8	47	228	34	21	13	58
Ctar-213	LRR Toll - truncated at 5 prime	215259551	159	Ctar-213	V	*	0.771396	0.51		0			18.144	5.26			0	6.8	4.3	.	ExpAA=0.00 First60=0.00 PredHel=0 Topology=o	159	0				st			prefoldin subunit 6	0.020	gi|94468628	30	96	127	27	76	20	18	LRR Toll [Culex quinquefasciatus]	2E-052	gi|170037196	207	158	311	68	51	153	1
Ctar-235	guanine nucleotide-binding protein subunit beta 1 - truncated at 3 prime	215259579	209	Ctar-235	M		0.74777	0.31		8	CYT		22.803	7.61			1	15.6	7.5	0.9	ExpAA=0.03 First60=0.00 PredHel=0 Topology=o	209	0				st			activated protein kinase C receptor	3E-009	gi|94468452	53.5	164	311	23	53	15	46	guanine nucleotide-binding protein subunit beta 1 [Culex quinquefasciatus]	1E-116	gi|170042647	421	209	340	98	61	1	1
Ctar-330	Predicted G-protein coupled receptor - truncated at 5 prime	215259717	212	Ctar-330	N	*	0.765316	0.4		5			24.536	8.85			0	13	5.6	1.9	ExpAA=88.06 First60=15.29 PredHel=4 Topology=i46-68o99-121i134-156o183-202i	212	4	40.1	27.4	32.5	st			serine/threonine specific protein phosphatase PP1 catalytic subunit	1.3	gi|94468946	24.6	43	327	27	13	34	8	GPR89A [Culex quinquefasciatus]	1E-117	gi|170069402	424	212	450	98	47	239	1
Ctar-376	5'-AMP-activated protein kinase catalytic subunit alpha-2 - truncated at 5 prime	215259775	133	Ctar-376	G	*	0.779699	0.2		1			15.319	9.07			2	8.9	5.9	6.7	ExpAA=0.02 First60=0.00 PredHel=0 Topology=o	133	0				st			SGS5	0.074	gi|54066769	27.7	97	3361	29	3	980	1	5'-AMP-activated protein kinase catalytic subunit alpha-2 [Culex	8E-072	gi|170033124	271	133	547	98	24	415	1
Ctar-389	recessive suppressor of secretory defect - fragment	215259791	302	Ctar-389	T		0.757797	0.2		5			34.254	8.52			0	11.7	7.2	3.6	ExpAA=10.35 First60=0.00 PredHel=0 Topology=o	302	0				st			putative alpha-amylase	0.24	gi|4887104	27.7	62	497	27	12	106	61	recessive suppressor of secretory defect [Culex quinquefasciatus]	1E-171	gi|170051617	604	302	594	97	51	239	1
Ctar-420	tyrosine kinase receptor - truncated at 5 prime	215259819	269	Ctar-420	T	*	0.768074	0.26		6			31.367	5.86			1	11.4	5.1	4	ExpAA=2.20 First60=0.01 PredHel=0 Topology=o	269	0				st			glycogen synthase kinase 3	7E-013	gi|94468458	65.9	242	491	25	49	95	17	tyrosine kinase receptor [Aedes aegypti]	1E-152	gi|157110899	542	269	706	97	38	438	1
Transcription machinery
Ctar-250	conserved hypothetical protein - truncated at 5 prime	215259595	196	Ctar-250	A	*	0.75602	0.64	P(4.53)	0			22.548	9.2			6	6	3.5	20.1	ExpAA=0.00 First60=0.00 PredHel=0 Topology=o	196	0				tm			mitochondrial ribosomal protein L49	2.6	gi|94469056	23.5	47	185	31	25	79	145	hypothetical protein AaeL_AAEL005358 [Aedes aegypti]	4E-076	gi|157109694	286	202	387	73	52	191	1
Ctar-402	transcription initiation factor TFIID subunit 12 - truncated at 5 prime	215259809	107	Ctar-402	Q	*	0.756093	0.38		1			12.608	7.04			2	5.5	1.8	3.7	ExpAA=0.00 First60=0.00 PredHel=0 Topology=o	107	0				tm			salivary gland growth factor-2	6.1	gi|5817646	20.8	25	506	28	5	469	49	transcription initiation factor TFIID subunit 12 [Culex quinquefasciatus]	7E-055	gi|170053104	215	107	176	100	61	70	1
Ctar-289	conserved hypothetical protein - fragment	215259649	313	Ctar-289	A		0.76472	0.24		8			35.782	8.53			1	14.2	4.7	5	ExpAA=0.02 First60=0.01 PredHel=0 Topology=o	313	0				tm			unknown	1.6	gi|56199436	25	57	230	28	25	154	4	conserved hypothetical protein [Culex quinquefasciatus]	1E-168	gi|170035122	595	314	557	92	56	108	1
Ctar-296	nucleolar GTP-binding protein - fragment	215259665	302	Ctar-296	F		0.768758	0.36		2			34.828	5.53			1	6.5	3.9	5.2	ExpAA=0.00 First60=0.00 PredHel=0 Topology=o	302	0				tm			putative 34 kDa secreted protein	2.0	gi|18568296	24.6	35	316	37	11	205	69	nucleolar GTP-binding protein [Aedes aegypti]	1E-153	gi|157124441	543	302	652	90	46	272	1
Transporters and storage
Ctar-323	monocarboxylate transporter - truncated at 5 prime	215259703	198	Ctar-323	A	*	0.745904	0.37		2			20.976	4.38			8	14.4	6	7	ExpAA=86.47 First60=41.84 PredHel=4 Topology=i9-26o36-58i70-92o97-119i	198	4	41.9	7.6	50.5	tr			putative 30 kDa allergen-like protein 30k-1	0.89	gi|56417500	25	14	210	64	7	58	142	monocarboxylate transporter [Culex quinquefasciatus]	1E-103	gi|170033018	376	198	802	96	25	605	1
Ctar-333	Phosphatidylethanolamine binding protein - truncated at 5 prime	215259721	91	Ctar-333	D	*	0.75033	0.28		0			10.102	8.14			1	10.8	12.9	5.4	ExpAA=0.00 First60=0.00 PredHel=0 Topology=o	91	0				tr			phosphatidylethanolamine-binding protein	9E-049	gi|94469080	182	91	211	93	43	121	1	phosphatidylethanolamine-binding protein 2 [Culex quinquefasciatus]	3E-046	gi|170047783	187	91	119	96	76	29	1
Ctar-245	Mitochondrial phosphate carrier protein - truncated at 5 prime	215259587	208	Ctar-245	E	*	0.75699	0.28		4			22.953	9.1			1	10	6.6	7.1	ExpAA=41.38 First60=2.84 PredHel=2 Topology=i110-129o161-180i	208	2	18.3	15.4	66.3	tr			mitochondrial phosphate carrier protein	1E-105	gi|94468998	371	208	350	88	59	71	1	PfmpC [Culex quinquefasciatus]	1E-114	gi|170055171	414	208	353	97	59	146	1
Ctar-283	vacuolar ATP synthase 21 kDa proteolipid subunit - truncated at 5 prime	215259643	155	Ctar-283	F	*	0.74091	0.55		2			15.933	8.66			0	11.4	13.3	0.6	ExpAA=91.27 First60=43.84 PredHel=4 Topology=o4-26i38-60o90-112i124-146o	155	4	56.8	27.7	15.5	tr/vatpase			vacuolar atpase 16kDa subunit	3E-015	gi|56199558	72.4	147	155	29	95	20	2	vacuolar ATP synthase 21 kDa proteolipid subunit [Culex quinquefasciatus]	1E-079	gi|170037112	298	155	208	99	75	54	1
Ctar-222	ATP-binding cassette transporter - truncated at 5 prime	215259559	123	Ctar-222	G	*	0.771382	0.34		2			14.317	5.08			0	5.6	4.8	4	ExpAA=0.00 First60=0.00 PredHel=0 Topology=o	123	0				tr			beta3-glucuronyltransferase	3.6	gi|94468702	21.9	16	320	62	5	221	58	ATP-binding cassette transporter [Culex quinquefasciatus]	6E-061	gi|170037877	235	123	999	95	12	570	1
Ctar-403	vitellogenin C1 - truncated at 5 prime	215259811	116	Ctar-403	K	*	0.794043	0.44		6			13.513	9.37			1	13.6	2.5	5.1	ExpAA=0.00 First60=0.00 PredHel=0 Topology=i	116	0				tr			salivary gland protein	0.85	gi|71389019	23.9	21	240	47	9	183	1	vitellogenin-A1 [Culex quinquefasciatus]	4E-057	gi|170049661	223	116	2111	90	5	1996	1
Ctar-301	sodium/chloride dependent neurotransmitter transporter - truncated at 5 prime	215259671	102	Ctar-301	L	*	0.771588	0.52	C(3.59)	7		60-61	11.669	5.14	4.881	4.68	1	10.6	7.7	1.9	ExpAA=61.95 First60=43.53 PredHel=3 Topology=i7-29o39-61i74-96o	102	3	64.7	15.7	19.6	tr			ferric reductase-like protein	3.3	gi|94469348	21.6	41	140	26	29	65	12	sodium/chloride dependent neurotransmitter transporter [Culex quinquefasciatus]	2E-053	gi|170058382	211	99	571	96	17	469	1
Ctar-125	ferritin light chain-like	215259481	224	Ctar-125	M	*	0.760116	0.25		3	SIG	19-20	25.294	5.34	23.354	5.24	0	10.5	6.1	0.9	ExpAA=0.02 First60=0.02 PredHel=0 Topology=o	224	0				tr			ferritin light chain-like	1E-023	gi|56199456	101	247	236	31	105	1	1	ferritin light-chain	1E-121	gi|170035687	437	223	223	97	100	1	1
Ctar-304	na+/k+ atpase alpha subunit - truncated at 5 prime	215259675	301	Ctar-304	P	*	0.761003	0.24		4			34.07	6.15			0	10.8	6.2	4.9	ExpAA=99.43 First60=0.13 PredHel=5 Topology=o65-87i140-162o191-210i230-252o262-279i	301	5	33.9	34.6	31.6	tr			phosphatidylinositol transfer protein SEC14	1.2	gi|94468708	25.4	78	327	24	24	135	10	na+/k+ atpase alpha subunit [Aedes aegypti]	1E-169	gi|157131369	597	301	1001	96	30	701	1
Ctar-312	apolipophorin fragment	215259683	298	Ctar-312	T		0.759902	0.22		9			31.79	5.4			1	13.2	7.9	4.3	ExpAA=0.01 First60=0.00 PredHel=0 Topology=o	298	0				tr			Ag9 protein	1.5	gi|17932668	25	69	392	26	18	289	41	apolipophorins [Culex quinquefasciatus]	1E-164	gi|170043254	580	298	3324	96	9	2863	1
Ctar-459	polymerase delta-interacting protein - truncated at 5 prime	215259849	244	Ctar-459	T	*	0.75832	0.32		3			27.158	5.47			11	14.1	7.7	9.3	ExpAA=0.01 First60=0.00 PredHel=0 Topology=o	244	0				tr			salivary gland growth factor-2	0.91	gi|5817646	25.4	39	506	28	8	215	105	polymerase delta-interacting protein 2 [Culex quinquefasciatus]	1E-133	gi|170055415	478	245	381	93	64	137	1
Ctar-405	vitellogenin - truncated at 5 prime	215259813	300	Ctar-405	Y	*	0.773268	0.35		11			33.132	6.02			29	17.7	4.6	3.9	ExpAA=0.00 First60=0.00 PredHel=0 Topology=o	300	0				tr			serine protease	0.53	gi|56199542	26.6	74	296	25	25	66	38	vitellogenin C2	1E-159	gi|54289295	563	300	2042	90	15	305	1
Unknown conserved
Ctar-258	conserved hypothetical protein - truncated at 5 prime	215259607	234	Ctar-258	G	*	0.759774	0.27		5			27.033	9.03			0	10.5	4.6	0.8	ExpAA=21.78 First60=12.54 PredHel=0 Topology=o	234	0				uc			hypothetical MTT-rich mucin	0.86	gi|94468338	25.4	89	159	25	56	10	34	conserved hypothetical protein [Culex quinquefasciatus]	1E-128	gi|170037702	461	234	417	96	56	184	1
Ctar-260	conserved hypothetical protein - truncated at 5 prime	215259609	234	Ctar-260	G	*	0.759893	0.27		5			27.101	8.91			0	10.5	4.6	1.3	ExpAA=15.21 First60=8.43 PredHel=0 Topology=o	234	0				uc			cathepsin L	4.2	gi|56199438	23.1	37	331	27	11	61	81	conserved hypothetical protein [Culex quinquefasciatus]	1E-126	gi|170037702	452	234	417	94	56	184	1
Ctar-324	conserved hypothetical protein - truncated at 5 prime	215259705	148	Ctar-324	A	*	0.767541	0.38		1			16.214	4.37			11	15.2	5.3	9.3	ExpAA=0.02 First60=0.01 PredHel=0 Topology=o	148	0				uc			bacteria-responsive protein 1 AgBR1	0.34	gi|94468662	25.8	51	439	31	12	40	13	conserved hypothetical protein [Culex quinquefasciatus]	2E-061	gi|170046784	237	148	194	79	76	51	1
Ctar-367	conserved hypothetical protein - truncated at 5 prime	215259759	193	Ctar-367	A	*	0.75942	0.21		3			21.953	9.1			1	9.2	7.1	5.6	ExpAA=0.01 First60=0.01 PredHel=0 Topology=o	193	0				uc			gSG1b salivary protein	0.86	gi|114865039	25	43	384	34	11	202	76	conserved hypothetical protein [Culex quinquefasciatus]	4E-096	gi|170052108	353	193	679	91	28	490	1
Ctar-343	conserved hypothetical protein - truncated at 5 prime	215259731	115	Ctar-343	D	*	0.757087	0.32		1			13.29	6.56			0	9.4	3.4	6.8	ExpAA=0.00 First60=0.00 PredHel=0 Topology=o	115	0				uc			chloride channel	0.64	gi|94468636	24.3	69	391	20	18	47	23	conserved hypothetical protein [Culex quinquefasciatus]	5E-062	gi|170028299	239	115	287	100	40	173	1
Ctar-214	conserved hypothetical protein - truncated at 5 prime	215259553	252	Ctar-214	E	*	0.785591	0.34		7			27.906	8.99			0	11.3	7.4	2.7	ExpAA=0.00 First60=0.00 PredHel=0 Topology=o	252	0				uc			putative salivary mucin 4	1E-020	gi|94468640	91.3	254	566	22	45	308	1	hypothetical protein AaeL_AAEL003100 [Aedes aegypti]	1E-020	gi|157134129	103	254	566	24	45	308	1
Ctar-190	conserved hypothetical protein - truncated at 5 prime	215259529	131	Ctar-190	E	*	0.756298	0.4		5			14.588	9.62			1	12	6.8	.	ExpAA=0.77 First60=0.44 PredHel=0 Topology=i	131	0				uc			salivary protein	2e-12	gSG5	63.2	127	332	25	38	200	1	conserved hypothetical protein [Culex quinquefasciatus]	6E-054	gi|170030700	212	127	346	81	37	212	1
Ctar-314	conserved hypothetical protein - truncated at 5 prime	215259687	106	Ctar-314	E	*	0.775349	0.35		1			11.982	5.41			0	7.4	9.3	6.5	ExpAA=0.00 First60=0.00 PredHel=0 Topology=o	106	0				uc			putative 55.3 salivary protein	2.1	hyp55.3	22.3	40	513	27	8	214	65	conserved hypothetical protein [Culex quinquefasciatus]	3E-054	gi|170039080	213	106	406	95	26	301	1
Ctar-116	conserved hypothetical protein - truncated at 5 prime	215259467	136	Ctar-116	G	*	0.749669	0.43		0			14.218	8.93			7	13.8	10.1	8	ExpAA=0.08 First60=0.07 PredHel=0 Topology=o	136	0				uc			35.5 kDa salivary protein	0.86	gi|77696455	24.3	20	332	50	6	100	95	conserved hypothetical protein [Culex quinquefasciatus]	2E-066	gi|170038261	254	136	252	93	54	118	1
Ctar-117	conserved hypothetical protein - truncated at 5 prime	215259469	232	Ctar-117	G	*	0.754194	0.38		0			24.69	5.24			12	14	10.6	6.8	ExpAA=0.01 First60=0.00 PredHel=0 Topology=o	232	0				uc			35.5 kDa salivary protein	1.9	gi|77696455	24.3	20	332	50	6	100	191	conserved hypothetical protein [Culex quinquefasciatus]	1E-114	gi|170038261	414	237	252	90	94	17	1
Ctar-795	hypothetical conserved protein - truncated at 5 prime	215259995	170	Ctar-795	G	*	0.759788	0.45		8			18.296	6.47			19	22.5	7.5	5.8	ExpAA=0.00 First60=0.00 PredHel=0 Topology=o	170	0				uc			salivary peroxidase	0.42	gi|4539761	25.8	77	591	31	13	59	57	ZNF403 [Culex quinquefasciatus]	2E-071	gi|170051642	270	172	619	80	28	449	1
Ctar-599	Predicted membrane protein - truncated at 5 prime	215259943	109	Ctar-599	G	*	0.744716	0.38		1			11.716	8.11			0	9.9	11.7	3.6	ExpAA=38.24 First60=17.31 PredHel=2 Topology=o28-45i84-106o	109	2	35.8	28.4	35.8	ucm			ribosomal protein L9	2.2	gi|56199512	22.3	47	194	25	24	52	58	transmembrane protein 19 [Culex quinquefasciatus]	2E-055	gi|170049236	217	109	332	94	33	224	1
Ctar-197	conserved hypothetical protein - truncated at 5 prime	215259539	93	Ctar-197	H	*	0.780849	0.41		4			10.533	4.4			0	7.4	6.3	6.3	ExpAA=0.00 First60=0.00 PredHel=0 Topology=o	93	0				uc			sg2 salivary protein	2.0	gi|114864560	21.9	35	112	28	31	64	4	conserved hypothetical protein [Culex quinquefasciatus]	3E-048	gi|170030505	193	93	253	97	37	161	1
Ctar-184	conserved hypothetical protein - truncated at 5 prime	215259523	101	Ctar-184	I	*	0.757198	0.68		0			11.457	4.4			10	13.6	3.9	12.6	ExpAA=0.00 First60=0.00 PredHel=0 Topology=o	101	0				uc			polyadenylate-binding protein	16	gi|94468824	19.2	11	628	72	2	249	55	conserved hypothetical protein [Culex quinquefasciatus]	3E-051	gi|170028023	203	101	458	99	22	358	1
Ctar-279	isochorismatase domain-containing protein 2, mitochondrial - truncated at 5 prime	215259635	162	Ctar-279	K	*	0.758667	0.25		3			18.049	6.65			0	9.7	6.1	3.6	ExpAA=0.00 First60=0.00 PredHel=0 Topology=o	162	0				uc			short form D7 salivary protein 3	4.3	gi|114864694	22.3	71	169	28	42	66	70	isochorismatase domain-containing protein 2, mitochondrial [Culex	3E-083	gi|170037388	310	163	201	95	81	39	1
Ctar-322	Predicted membrane protein - truncated at 5 prime	215259701	145	Ctar-322	L	*	0.754786	0.49		1		15-16	16.345	9.61	14.666	9.93	0	7.4	11.5	6.8	ExpAA=31.73 First60=24.40 PredHel=1 Topology=o44-66i	145	1	15.2	30.3	54.5	ucm			derlin 1	2E-058	gi|94469198	215	128	254	82	50	131	18	derlin-2.1 [Culex quinquefasciatus]	7E-076	gi|170054332	285	146	260	94	56	115	1
Ctar-192	putative salivary peptide	215259531	82	Ctar-192	M	*	0.779195	0.68	C(3.82)Y(4.48)	6	CYT		9.81	8.94			0	6	9.5	6	ExpAA=0.00 First60=0.00 PredHel=0 Topology=i	82	0				uc			putative salivary protein	2E-031	gi|38350607	125	75	139	72	54	29	1	salivary protein	5E-028	gi|170044922	126	75	137	73	55	27	1
Ctar-132	hypothetical conserved secreted protein	215259485	76	Ctar-132	M	*	0.765763	0.56		4	SIG	20-21	8.536	10.47	6.341	11.01	0	11.5	1.3	.	ExpAA=2.57 First60=2.57 PredHel=0 Topology=o	76	0				uc			vacuolar ATP synthase subunit F	0.55	gi|94469240	23.9	34	127	38	27	41	14	hypothetical protein CpipJ_CPIJ017044 [Culex quinquefasciatus]	8E-030	gi|170063473	132	76	76	85	100	1	1
Ctar-215	conserved insect protein	215259555	154	Ctar-215	M	*	0.741331	0.39		1	CYT		16.851	9.9			1	16.6	4.5	4.5	ExpAA=66.65 First60=21.03 PredHel=3 Topology=o25-47i60-77o90-112i	154	3	39.6	24.7	35.7	uc			conserved insect protein	7E-066	gi|94469228	240	152	150	80	101	1	1	conserved insect protein [Culex quinquefasciatus]	2E-074	gi|170049035	280	155	155	93	100	1	1
Ctar-299	hypothetical protein	215259667	78	Ctar-299	M	*	0.750141	0.51		3	SIG	23-24	8.48	8.96	6.07	8.61	0	11.3	2.5	1.3	ExpAA=21.51 First60=21.51 PredHel=1 Topology=i12-34o	78	1	28.2	56.4	15.4	uc			salivary apyrase	0.32	gi|27372911	24.6	85	575	24	15	4	3	hypothetical protein CpipJ_CPIJ017043 [Culex quinquefasciatus]	3E-031	gi|170063471	137	78	77	93	101	1	1
Ctar-309	conserved hypothetical protein	215259677	102	Ctar-309	M	*	0.764137	0.36		2	SIG	20-21	11.388	8.74	8.929	6.8	0	12.5	11.5	1	ExpAA=19.50 First60=19.50 PredHel=1 Topology=o5-24i	102	1	18.6	4.9	76.5	uc			ribosomal protein L4	0.046	gi|94469276	27.7	47	431	34	11	49	29	conserved hypothetical protein [Culex quinquefasciatus]	1E-045	gi|170044015	184	102	100	90	102	1	1
Ctar-427	conserved hypothetical protein - truncated at 3 prime	215259825	126	Ctar-427	M		0.777704	0.5	M(3.94)	1	CYT		13.966	5.5			3	14.1	0.8	3.1	ExpAA=22.67 First60=15.32 PredHel=1 Topology=o46-68i	126	1	17.5	36.5	46	uc			unknown salivary protein	0.44	gi|51557822	25	37	218	35	17	91	4	hypothetical protein AaeL_AAEL014318 [Aedes aegypti]	1E-054	gi|157104470	214	126	531	87	24	1	1
Ctar-91	hypothetical conserved secreted protein	215260007	138	Ctar-91	M	*	0.736435	0.45		2	SIG	24-25	14.905	4.73	12.319	4.7	5	9.3	5	10	ExpAA=44.12 First60=39.89 PredHel=2 Topology=i7-27o42-64i	138	2	30.4	10.9	58.7	uc			histidine triad family zinc-binding protein	0.52	gi|94468710	25	21	157	47	13	30	83	conserved hypothetical protein [Culex quinquefasciatus]	1E-070	gi|170037843	268	142	142	95	100	1	1
Ctar-185	conserved hypothetical protein - truncated at 5 prime	215259525	143	Ctar-185	P	*	0.758056	0.56		0			16.153	4.54			7	11	3.4	11	ExpAA=0.00 First60=0.00 PredHel=0 Topology=o	143	0				uc			71 kDa salivary protein	2.7	gi|42491539	22.7	40	627	22	6	28	3	conserved hypothetical protein [Culex quinquefasciatus]	3E-073	gi|170028023	276	143	458	97	31	316	1
Ctar-805	conserved hypothetical protein - truncated at 5 prime	215260001	65	Ctar-805	P	*	0.766954	0.45		2			7.133	8.3			1	13.6	9.1	9.1	ExpAA=0.00 First60=0.00 PredHel=0 Topology=o	65	0				uc			mitochondrial NADH-ubiquinone oxidoreductase 9 kDa subunit-like protein	3E-032	gi|94469022	127	65	103	89	63	39	1	conserved hypothetical protein [Culex quinquefasciatus]	3E-029	gi|170053762	130	64	101	93	63	38	1
Ctar-273	conserved hypothetical protein - truncated at 5 prime	215259625	120	Ctar-273	R	*	0.733433	0.35		1			12.554	9.37			13	16.4	12.3	5.7	ExpAA=0.00 First60=0.00 PredHel=0 Topology=o	120	0				uc			30 kDa protein	0.11	gi|18389879	26.9	62	182	25	34	80	43	conserved hypothetical protein [Culex quinquefasciatus]	4E-051	gi|170053221	203	120	1348	88	9	1222	1
Ctar-331	coiled-coil domain-containing protein 124 - truncated at 5 prime	215259719	193	Ctar-331	R	*	0.773337	0.5		0			22.094	9.41			1	6.1	0.5	5.1	ExpAA=0.00 First60=0.00 PredHel=0 Topology=o	193	0				uc			conserved protein	3E-039	gi|114864586	152	122	198	69	62	54	60	coiled-coil domain-containing protein 124 [Culex quinquefasciatus]	6E-094	gi|170037438	346	193	211	92	91	18	1
Ctar-340	conserved hypothetical protein - truncated at 5 prime	215259729	122	Ctar-340	R	*	0.768303	0.31		2			13.802	8.66			0	15.3	3.2	2.4	ExpAA=0.01 First60=0.01 PredHel=0 Topology=o	122	0				uc			membrane glycoprotein LIG-1	0.064	gi|94468954	27.7	55	508	25	11	399	51	conserved hypothetical protein [Culex quinquefasciatus]	1E-045	gi|170034629	184	123	355	80	35	234	1
Ctar-281	conserved hypothetical protein - truncated at 5 prime	215259641	265	Ctar-281	S	*	0.784534	0.3		4			30.213	4.89			0	11.9	2.6	2.2	ExpAA=0.01 First60=0.00 PredHel=0 Topology=o	265	0				uc			membrane glycoprotein LIG-1	6E-016	gi|94468954	75.9	293	508	25	58	126	1	conserved hypothetical protein [Culex quinquefasciatus]	1E-119	gi|170065519	431	265	344	81	77	81	1
Ctar-517	conserved hypothetical protein - truncated at 5 prime	215259889	177	Ctar-517	S	*	0.782921	0.28		2			20.586	4.82			1	10	5	2.8	ExpAA=0.00 First60=0.00 PredHel=0 Topology=o	177	0				uc			unknown conserved protein	2E-083	gi|94468962	299	171	326	83	52	154	5	conserved hypothetical protein [Culex quinquefasciatus]	9E-090	gi|170051464	332	178	292	92	61	115	1
Ctar-737	conserved hypothetical protein - truncated at 5 prime	215259979	82	Ctar-737	S	*	0.769195	0.55	C(7.65)	12			8.746	8.49			1	11.9	10.7	8.3	ExpAA=0.00 First60=0.00 PredHel=0 Topology=i	82	0				uc			putative salivary secreted serine protease inhibitor	0.42	gi|27372905	24.3	32	84	34	38	38	10	conserved hypothetical protein [Culex quinquefasciatus]	2E-042	gi|170047449	174	82	373	90	22	100	1
Ctar-264	conserved hypothetical protein - fragment	215259613	291	Ctar-264	T		0.768256	0.55	H(5.61)	5			32.393	9.61			15	8.1	15.9	6.4	ExpAA=0.00 First60=0.00 PredHel=0 Topology=o	291	0				uc			reverse transcriptase-like protein	0.003	gi|94469038	33.9	49	268	34	18	84	23	conserved hypothetical protein	1E-030	gi|170051165	137	104	172	60	60	68	1
Ctar-231	conserved hypothetical protein - truncated at 5 prime	215259571	143	Ctar-231	Y	*	0.75265	0.26		2			16.35	7.14			1	12.3	4.1	4.1	ExpAA=0.13 First60=0.13 PredHel=0 Topology=i	143	0				uc			RAB family GTPase	1E-074	gi|94469128	270	143	215	94	67	73	1	conserved hypothetical protein [Culex quinquefasciatus]	8E-072	gi|170035713	271	143	215	95	67	73	1
[truncated: 97 more columns]

## Sheet: Ct x Cq secret comparison
Seq name	First residue	Seq size	Link to CDS	SigP Result	Cleavage Position	MW	pI	Mature MW	pI	No. potential glyc sites	Percent Ser+Thr	Percent Gly	Percent Pro	TMHMM result	Lenght	Predicted helices	% membrane	% outside	% inside	Description	Stop codon? (*)	Class	Salivary motifs	Best match to SAL-DIP database	E value	Match	Score	Extent of match	Length of best match	% identity	% Match length	First residue of match	First residue of sequence	Best match to NR protein database	E value	Match	Score	Extent of match	Length of best match	% identity	% Match length	First residue of match	First residue of sequence	Number of segments	Orientation of assembled output	Species	Best match to KOG database	E value	General class
Ctar-25	M	584	Ctar-25	SIG	19-20	66.831	5.48	64.931	5.41	0	10.6	5.9	4.7	ExpAA=4.18 First60=4.17 PredHel=0 Topology=o	584	0				salivary alpha-glucosidase	*	s/enz malt		Probable maltase precursor	0.0	gi|126713	854	559	579	71	97	21	22	alpha-glucosidase	0.0	gi|170062220	1096	584	584	89	100	1	1	1	FOR	Culex quinquefasciatus] quinquefasciatus	Alpha-amylase	1E-113	Carbohydrate transport and metabolism
Ctar-541	M	414	Ctar-541	SIG	19-20	45.063	9.16	42.987	9.18	5	16.4	7.1	5.5	ExpAA=4.90 First60=4.83 PredHel=0 Topology=o	414	0				putative 41.9 kDa basic salivary protein	*	s/41.9		putative 41.9 kDa basic salivary protein	1E-151	gi|38350631	527	412	412	65	100	1	1	putative 41.9 kDa basic salivary protein	1E-159	gi|38350631	565	412	412	69	100	1	1	1	FOR	Culex pipiens quinquefasciatus	RNA binding protein RBM12/SWAN	0.30	General function prediction only
Ctar-28	R	298	Ctar-28			34.277	8.51			0	11.6	5	4	ExpAA=0.00 First60=0.00 PredHel=0 Topology=o	298	0				alpha-glucosidase - fragment		s/enz maltase		probable salivary maltase precursor	1E-108	gi|56417392	381	324	579	60	56	217	1	alpha-glucosidase	1E-147	gi|170062220	525	325	584	81	56	218	1	1	FOR	Culex quinquefasciatus] quinquefasciatus	Alpha-amylase	7E-039	Carbohydrate transport and metabolism
Ctar-35	M	313	Ctar-35	SIG	20-21	36.402	5.68	34.341	5.68	0	11	4.1	2.5	ExpAA=0.28 First60=0.28 PredHel=0 Topology=o	313	0				long form D7 salivary protein	*	s/d7l	D7 Lipid binding motif - less degenerate pattern |Lipid binding mosquito D7 pattern |Lipid binding D7 WC framework |	long form D7clu12 salivary protein	1E-159	gi|16225986	551	313	313	83	100	1	1	long form D7clu12 salivary protein	1E-164	gi|16225986	582	313	313	87	100	1	1	1	FOR	Culex pipiens quinquefasciatus
Ctar-37	M	321	Ctar-37	SIG	16-17	36.396	7.47	34.802	7.07	0	7.7	6.4	3.4	ExpAA=0.11 First60=0.11 PredHel=0 Topology=o	321	0				long form D7 salivary protein	*	s/d7l	D7 Lipid binding motif - less degenerate pattern |Lipid binding D7 WC framework |	long form D7clu1 salivary protein	1E-143	gi|16225983	500	301	311	77	97	13	12	long form D7clu1 salivary protein	1E-140	gi|16225983	500	301	311	77	97	13	12	1	FOR	Culex pipiens quinquefasciatus	dsRNA-activated protein kinase inhibitor P58, contains TPR and DnaJ domains	0.041	Defense mechanisms
Ctar-268	D	299	Ctar-268			32.663	5.58			4	9.9	9.9	7.2	ExpAA=0.05 First60=0.00 PredHel=0 Topology=o	299	0				secreted serine protease possibly involved with prophenoloxidase activation - fragment		s/enz serine protease		secreted serine protease possibly involved with prophenoloxidase activation	7e-46	Ag_sal_PPOA2	175	285	365	35	78	62	16	elegaxobin-2 [Culex quinquefasciatus]	1E-170	gi|170067273	602	299	427	94	70	98	1	1	FOR	Culex quinquefasciatus	Trypsin	8E-043	Amino acid transport and metabolism
Ctar-425	G	297	Ctar-425			32.958	5.13			1	11.3	7.3	6	ExpAA=0.19 First60=0.00 PredHel=0 Topology=o	297	0				alpha-amylase - fragment		s/enz amylase		Alpha-amylase I precursor (1,4-alpha-D-glucan glucanohydrolase)	1E-131	gi|1703297	457	297	737	70	40	346	1	alpha-amylase I	1E-158	gi|170065228	561	297	533	89	56	142	1	1	FOR	Culex quinquefasciatus] quinquefasciatus	Alpha-amylase	9E-097	Carbohydrate transport and metabolism
Ctar-239	K	295	Ctar-239			33.385	9.55			0	11	11	6	ExpAA=0.00 First60=0.00 PredHel=0 Topology=o	295	0				putative salivary Gram negative bacteria-binding protein - fragment		s/imm prp		putative salivary Gram negative bacteria-binding protein	1E-141	gi|56417408	493	293	371	77	79	26	3	putative salivary Gram negative bacteria-binding protein	1E-138	gi|56417408	493	293	371	77	79	26	3	1	FOR	Aedes albopictus
Ctar-34	T	284	Ctar-34			33.214	6.04			0	10.4	4.2	1.7	ExpAA=0.00 First60=0.00 PredHel=0 Topology=o	284	0				long form D7 salivary protein - truncated at 5 prime	*	s/d7l	Lipid binding mosquito D7 pattern |Lipid binding D7 WC framework |	long form D7clu12 salivary protein	1E-145	gi|16225986	505	284	313	84	91	30	1	long form D7clu12 salivary protein	1E-150	gi|16225986	533	284	313	89	91	30	1	1	FOR	Culex pipiens quinquefasciatus	Uncharacterized conserved protein	0.53	Function unknown
Ctar-40	A	268	Ctar-40			30.569	8.56			0	7.7	6.6	2.9	ExpAA=0.00 First60=0.00 PredHel=0 Topology=o	268	0				long form D7clu1 salivary protein - fragment		s/d7l		long form D7clu1 salivary protein	1E-123	gi|16225983	434	268	311	75	86	46	1	long form D7clu1 salivary protein	1E-120	gi|16225983	434	268	311	75	86	46	1	1	FOR	Culex pipiens quinquefasciatus	dsRNA-activated protein kinase inhibitor P58, contains TPR and DnaJ domains	0.068	Defense mechanisms
Ctar-270	G	259	Ctar-270			29.196	7.29			0	9.5	7.6	4.2	ExpAA=1.09 First60=0.00 PredHel=0 Topology=o	259	0				trypsin-like salivary secreted protein - truncated at 5 prime	*	s/enz serine protease		trypsin-like salivary secreted protein	3E-045	gi|94468372	173	244	330	41	74	69	1	trypsin-like salivary secreted protein [Culex quinquefasciatus]	5E-086	gi|170073628	320	259	311	61	83	67	1	1	FOR	Culex quinquefasciatus	Trypsin	2E-010	Amino acid transport and metabolism
Ctar-55	M	246	Ctar-55	SIG	19-20	26.902	4.67	24.976	4.6	6	8	9.6	5.2	ExpAA=0.11 First60=0.11 PredHel=0 Topology=o	246	0				30 kDa salivary gland allergen/Aegyptin	*	s/30	Aegyptin stringent pattern |Aegyptin mosquito stringent pattern |	30 kDa salivary gland allergen 30k-3	3E-023	gi|56417504	100	115	271	41	42	29	22	30 kDa salivary gland allergen Aed a 3 [Culex quinquefasciatus]	3E-089	gi|170033701	331	251	249	68	101	1	1	1	FOR	Culex quinquefasciatus	WD40 repeat nucleolar protein Bop1, involved in ribosome biogenesis	0.007	Translation, ribosomal structure and biogenesis
Ctar-261	M	264	Ctar-261	SIG	20-21	28.767	4.18	26.752	4.15	13	19	7.8	7.5	ExpAA=4.14 First60=4.14 PredHel=0 Topology=o	264	0				putative salivary secreted mucin 3	*	s/muc		putative salivary secreted mucin 3	2E-089	gi|94468382	320	263	268	61	98	1	1	virus-induced RNA	1E-116	gi|170054977	421	246	263	86	94	8	23	1	FOR	Culex quinquefasciatus] quinquefasciatus	Uncharacterized conserved protein	0.002	Function unknown
Ctar-129	F	246	Ctar-129			26.764	5.85			0	13.6	6	4.4	ExpAA=0.05 First60=0.04 PredHel=0 Topology=o	246	0				putative 30.5 kDa secreted protein - truncated at 5 prime	*	s/30.5		putative 30.5 kDa secreted protein	2E-041	gi|18568320	160	228	275	36	83	24	1	conserved hypothetical protein [Culex quinquefasciatus]	1E-112	gi|170043113	409	246	279	82	88	27	1	1	FOR	Culex quinquefasciatus	Predicted alpha/beta hydrolase BAT5	0.22	General function prediction only
Ctar-46	L	235	Ctar-46			25.32	8.68			0	12.6	5.4	2.9	ExpAA=0.43 First60=0.01 PredHel=0 Topology=o	235	0				30.5 kDa secreted protein 1 - truncated at 5 prime	*	s/30.5	30.5 kDa family cys pattern |	putative 30.5 kDa secreted protein second family member	1E-033	gi|94468432	134	218	275	33	79	59	26	30.5 kDa secreted protein 30.5k-1 [Culex quinquefasciatus]	1E-107	gi|170043115	391	235	268	83	88	34	1	1	FOR	Culex quinquefasciatus
Ctar-473	Q	234	Ctar-473			26.714	6.13			0	9.2	8	3.8	ExpAA=0.01 First60=0.00 PredHel=0 Topology=o	234	0				deoxyribonuclease I - fragment		s/enz dnase		40 kDa salivary protein SP11	2E-019	gi|74486555	87.4	220	383	27	57	26	18	deoxyribonuclease I	1E-131	gi|170033931	470	234	410	94	57	108	1	1	FOR	Culex quinquefasciatus] quinquefasciatus
Ctar-104	M	223	Ctar-104	SIG	23-24	23.835	4.55	21.353	4.48	27	21.6	6.2	4.8	ExpAA=0.02 First60=0.02 PredHel=0 Topology=o	223	0				putative 30 kDa allergen-like protein	*	s/30		putative salivary protein	3E-055	gi|38350685	206	230	228	55	101	1	1	salivary protein	7E-079	gi|170031423	296	229	227	71	101	1	1	1	FOR	Culex quinquefasciatus] quinquefasciatus	Uncharacterized conserved protein	3E-004	General function prediction only
Ctar-789	R	226	Ctar-789			24.946	5.99			0	8.7	10.9	6.1	ExpAA=0.02 First60=0.00 PredHel=0 Topology=o	226	0				alpha-amylase - fragment		s/enz amylase		salivary amylase	1e-66	Ag_salAmy	244	223	876	53	25	428	3	alpha-amylase [Culex quinquefasciatus]	1E-118	gi|170037398	428	225	497	92	45	47	1	1	FOR	Culex quinquefasciatus	Alpha-amylase	1E-083	Carbohydrate transport and metabolism
Ctar-49	M	213	Ctar-49	SIG	22-23	23.635	8.76	21.393	8.92	1	13.4	6.9	6.9	ExpAA=0.28 First60=0.28 PredHel=0 Topology=o	213	0				salivary secreted protein of the Aegyptin family	*	s/30	Basic tail type 3 |Aegyptin mosquito |Aegyptin mosquito stringent pattern |	salivary protein	5E-090	gi|38350637	321	198	214	81	93	17	16	salivary protein	1E-108	gi|38350637	393	214	214	91	100	1	1	1	FOR	Culex pipiens quinquefasciatus	RhoA GTPase effector DIA/Diaphanous	0.11	Signal transduction mechanisms, Cytoskeleton
Ctar-345	M	222	Ctar-345	SIG	19-20	25.613	8.87	23.544	8.92	0	14.6	5.8	4.9	ExpAA=1.21 First60=1.21 PredHel=0 Topology=o	222	0				putative 23.4 kDa salivary protein	*	s/23.4		putative 23.4 kDa salivary protein	1E-117	gi|38350639	410	222	222	83	100	1	1	putative 23.4 kDa salivary protein	1E-113	gi|38350639	410	222	222	83	100	1	1	1	FOR	Culex pipiens quinquefasciatus
Ctar-769	M	233	Ctar-769	SIG	22-23	26.359	4.78	23.925	4.72	2	11.8	4.2	3.4	ExpAA=0.07 First60=0.07 PredHel=0 Topology=o	233	0				conserved hypothetical protein	*	s/hyp37		putative salivary protein	0.17	gi|38350685	27.7	46	228	26	20	4	1	conserved hypothetical protein [Culex quinquefasciatus]	3E-012	gi|170052919	75.5	205	298	28	69	99	26	1	FOR	Culex quinquefasciatus	Vacuolar assembly/sorting protein VPS41	0.62	Intracellular trafficking, secretion, and vesicular transport
Ctar-173	V	260	Ctar-173			29.876	5.36			0	12.1	6.4	1.5	ExpAA=0.00 First60=0.00 PredHel=0 Topology=o	260	0				long form D7 - truncated at 5 prime	*	s/d7l		long form D7Bclu1 salivary protein d7l1	2E-016	gi|56417448	77.8	194	332	29	58	58	17	D7 protein, putative [Aedes aegypti]	5E-089	gi|157119319	330	255	311	65	82	57	1	1	FOR	Aedes aegypti	Exocyst complex subunit	0.36	Intracellular trafficking, secretion, and vesicular transport
Ctar-47	L	200	Ctar-47			21.596	8.56			2	13.3	5.9	3	ExpAA=0.53 First60=0.01 PredHel=0 Topology=o	200	0				30.5 kDa secreted protein 1 - truncated at 5 prime	*	s/30.5		putative 30.5 kDa secreted protein second family member	8E-026	gi|94468432	108	168	275	34	61	59	26	30.5 kDa secreted protein 30.5k-1 [Culex quinquefasciatus]	1E-079	gi|170043115	298	182	268	82	68	34	1	1	FOR	Culex quinquefasciatus
Ctar-151	T	171	Ctar-151			19.603	5.94			1	12.1	5.2	2.3	ExpAA=0.00 First60=0.00 PredHel=0 Topology=o	171	0				putative salivary antigen 5 family protein 1 - truncated at 5 prime	*	s/ag5		putative salivary antigen 5 family protein 1	1E-100	gi|38350629	356	171	255	94	67	85	1	salivary secreted antigen-5 precursor AG5-3 [Culex quinquefasciatus]	3E-097	gi|170067964	356	171	255	94	67	85	1	1	FOR	Culex quinquefasciatus	Defense-related protein containing SCP domain	2E-021	Function unknown
Ctar-790	M	167	Ctar-790	SIG	25-26	19.239	7.86	16.579	7.22	0	11.8	6.5	3.5	ExpAA=7.80 First60=7.80 PredHel=0 Topology=o	167	0				16 kDa salivary peptide	*	s/16.7	Culex salivary 16.8 kDa family |Culex salivary 16.8 kDa family-less degenerate pattern |	16 kDa salivary peptide	6E-015	gi|38350665	71.6	147	158	28	93	20	25	16 kDa salivary peptide [Culex quinquefasciatus]	1E-081	gi|170038647	305	165	168	86	98	4	3	1	FOR	Culex quinquefasciatus
Ctar-4	M	163	Ctar-4	SIG	19-20	18.758	8.62	16.911	8.64	0	9.6	8.4	3	ExpAA=10.20 First60=9.77 PredHel=0 Topology=o	163	0				17.2 kDa salivary peptide	*	s/16.7	Culex salivary 16.8 kDa family |Culex salivary 16.8 kDa family-less degenerate pattern |	putative 17.5 kDa salivary peptide	2E-053	gi|38350703	199	146	171	60	85	21	20	17.2 kDa salivary peptide	1E-072	gi|170057179	274	164	162	76	101	1	1	1	FOR	Culex quinquefasciatus	Sulfide:quinone oxidoreductase/flavo-binding protein	0.28	Energy production and conversion
Ctar-150	M	158	Ctar-150	SIG	19-20	18.035	8.6	16.071	8.32	0	10.6	7.5	1.9	ExpAA=15.71 First60=15.71 PredHel=1 Topology=o4-26i	158	1	13.9	2.5	83.5	putative 13.1 kDa salivary protein	*	s/16.7		putative 13.1 kDa salivary protein	5E-049	gi|38350601	184	104	132	75	79	21	21	13.1 kDa salivary protein	5E-068	gi|170069959	259	160	160	73	100	1	1	1	FOR	Culex quinquefasciatus
Ctar-95	M	157	Ctar-95	SIG	16-17	17.93	8.94	16.233	8.86	3	13.8	8.1	3.8	ExpAA=0.06 First60=0.06 PredHel=0 Topology=o	157	0				15.8 kDa salivary peptide	*	s/16.7	Culex salivary 16.8 kDa family |Culex salivary 16.8 kDa family-less degenerate pattern |	putative 15.8 kDa salivary peptide	4E-044	gi|38350705	168	138	156	58	88	20	20	15.8 kDa salivary peptide	1E-047	gi|170069938	191	157	156	59	101	1	1	1	FOR	Culex quinquefasciatus	Uncharacterized conserved protein	0.55	Function unknown
Ctar-118	A	156	Ctar-118		16-17	18.145	9.51	16.466	9.51	0	11.9	6.9	1.9	ExpAA=21.01 First60=20.90 PredHel=1 Topology=o4-25i	156	1	13.5	2.6	84	16.7 kDa salivary peptide - truncated at 5 prime	*	s/16.7	Culex salivary 16.8 kDa family |Culex salivary 16.8 kDa family-less degenerate pattern |	putative 16.7 kDa salivary peptide	9E-040	gi|38350695	154	138	159	50	87	24	19	16.7 kDa salivary peptide	1E-080	gi|170069957	301	156	159	85	98	4	1	1	FOR	Culex quinquefasciatus
Ctar-371	M	158	Ctar-371	SIG	18-19	18.546	6.95	16.556	6.23	0	9.9	4.3	1.9	ExpAA=0.11 First60=0.11 PredHel=0 Topology=o	158	0				salivary short D7 protein	*	s/d7s		putative salivary short D7 protein 3	6E-058	gi|38350655	214	156	161	61	97	1	1	salivary short D7 protein 3	2E-058	gi|170059545	227	156	161	65	97	1	1	1	FOR	Culex quinquefasciatus
Ctar-195	M	148	Ctar-195	SIG	20-21	16.696	4.96	14.748	4.96	1	9.3	6	2	ExpAA=2.05 First60=2.05 PredHel=0 Topology=o	148	0				putative salivary odorant binding protein	*	s/obp		putative salivary odorant binding protein 1	3E-010	gi|38350597	55.8	109	148	28	74	30	28	conserved hypothetical protein [Culex quinquefasciatus]	3E-057	gi|170050697	223	149	144	71	103	1	1	1	FOR	Culex quinquefasciatus	Molecular chaperone (DnaJ superfamily)	0.18	Posttranslational modification, protein turnover, chaperones
Ctar-370	M	148	Ctar-370	SIG	23-24	16.688	8.92	14.239	8.92	0	14.6	5.3	2	ExpAA=11.81 First60=11.81 PredHel=0 Topology=o	148	0				lysozyme	*	s/imm amp		abundant salivary lysozyme	2e-39	Ag_sal_Lyzo1	152	135	140	50	96	9	12	lysozyme [Culex quinquefasciatus]	4E-079	gi|170038550	296	148	148	91	100	1	1	1	FOR	Culex quinquefasciatus
Ctar-293	D	143	Ctar-293			15.527	9.04			0	11.6	11.6	4.8	ExpAA=0.03 First60=0.03 PredHel=0 Topology=o	143	0				alpha-amylase - truncated at 5 prime	*	s/enz amylase		putative alpha-amylase	5E-037	gi|4887104	144	143	497	50	29	358	2	alpha-amylase [Culex quinquefasciatus]	1E-074	gi|170037398	281	143	497	89	29	355	1	1	FOR	Culex quinquefasciatus	Alpha-amylase	3E-054	Carbohydrate transport and metabolism
Ctar-438	R	137	Ctar-438			15.284	8.92			2	15.1	7.2	5.8	ExpAA=0.62 First60=0.51 PredHel=0 Topology=o	137	0				venom allergen 5 - truncated at 5 prime	*	s/ag5		putative secreted protein	1E-050	gi|18568308	189	137	259	61	53	123	1	venom allergen 5	3E-072	gi|170035516	273	137	258	91	53	122	1	1	FOR	Culex quinquefasciatus] quinquefasciatus	Defense-related protein containing SCP domain	1E-016	Function unknown
Ctar-183	C	137	Ctar-183			15.798	7.16			0	10.8	8.6	1.4	ExpAA=0.01 First60=0.00 PredHel=0 Topology=i	137	0				putative 17.5 kDa salivary peptide - truncated at 5 prime	*	s/16.7	Culex salivary 16.8 kDa family |Culex salivary 16.8 kDa family-less degenerate pattern |	putative 17.5 kDa salivary peptide	6E-042	gi|38350703	160	138	171	54	81	29	1	17.5 kDa salivary peptide	1E-069	gi|170050106	264	137	162	86	85	26	1	1	FOR	Culex quinquefasciatus
Ctar-613	G	141	Ctar-613			16.459	5.82			0	16.7	6.3	2.8	ExpAA=0.00 First60=0.00 PredHel=0 Topology=o	141	0				16.8 kDa salivary protein - truncated at 5 prime	*	s/16.7	Culex salivary 16.8 kDa family |Culex salivary 16.8 kDa family-less degenerate pattern |	putative 16.8 kDa salivary protein	4E-013	gi|38350691	65.5	118	155	32	76	34	4	16.8 kDa salivary protein [Culex quinquefasciatus]	4E-053	gi|170031282	209	137	303	69	45	166	1	1	FOR	Culex quinquefasciatus
Ctar-10	G	134	Ctar-10			15.699	6.77			0	16.2	6.6	2.2	ExpAA=0.00 First60=0.00 PredHel=0 Topology=o	134	0				16.8 kDa salivary peptide - truncated at 5 prime	*	s/16.7	Culex salivary 16.8 kDa family |Culex salivary 16.8 kDa family-less degenerate pattern |	putative 16.7 kDa salivary peptide	2E-025	gi|38350695	105	136	159	39	86	26	1	16.7 kDa salivary peptide	1E-033	gi|170050708	145	136	164	45	83	24	1	1	FOR	Culex quinquefasciatus
Ctar-11	G	134	Ctar-11			16.067	6.4			0	11	6.6	2.2	ExpAA=0.01 First60=0.00 PredHel=0 Topology=i	134	0				16.8 kDa salivary peptide - truncated at 5 prime	*	s/16.7	Culex salivary 16.8 kDa family |Culex salivary 16.8 kDa family-less degenerate pattern |	16 kDa salivary peptide	2E-033	gi|38350665	132	137	158	48	87	25	1	16.7 kDa salivary peptide	2E-032	gi|170050708	140	136	164	44	83	24	1	1	FOR	Culex quinquefasciatus
Ctar-33	M	115	Ctar-33	SIG	18-19	11.865	6.48	10.016	6.12	1	6.8	23.9	9.4	ExpAA=7.14 First60=7.14 PredHel=0 Topology=o	115	0				putative GQP-rich salivary protein	*	s/GQP												putative GQP-rich salivary protein	3E-033	gi|38350697	143	157	157	55	100	1	1	1	FOR	Culex pipiens quinquefasciatus	5'-3' exonuclease HKE1/RAT1	3E-004	Replication, recombination and repair, RNA processing and modification
Ctar-280	R	127	Ctar-280			14.309	9.84			0	13.2	7.8	3.9	ExpAA=0.98 First60=0.98 PredHel=0 Topology=o	127	0				serine protease htra2 - truncated at 5 prime	*	s/enz serine protease		syndecan binding protein	0.001	gi|94469106	33.9	59	333	35	18	166	52	serine protease htra2 [Aedes aegypti]	5E-053	gi|157113259	209	125	437	83	29	313	1	1	FOR	Aedes aegypti	Serine protease	2E-019	Posttranslational modification, protein turnover, chaperones
Ctar-581	N	123	Ctar-581			13.86	5.68			1	16.8	6.4	2.4	ExpAA=0.03 First60=0.00 PredHel=0 Topology=o	123	0				salivary mucin - truncated at 5 prime	*	s/muc		putative salivary mucin	5E-060	gi|38350653	220	123	260	86	47	138	1	salivary mucin	2E-056	gi|170069036	221	123	479	86	26	357	1	1	FOR	Culex quinquefasciatus] quinquefasciatus
Ctar-32	G	111	Ctar-32			11.139	6.24			1	5.3	31	13.3	ExpAA=0.00 First60=0.00 PredHel=0 Topology=o	111	0				putative GQP-rich salivary protein - truncated at 5 prime	*	s/GQP												putative GQP-rich salivary protein	5E-038	gi|38350697	159	122	157	71	78	25	1	2	FOR	Culex pipiens quinquefasciatus	5'-3' exonuclease HKE1/RAT1	3E-005	Replication, recombination and repair, RNA processing and modification
Ctar-18	I	115	Ctar-18			13.806	7.22			0	13.7	6.8	2.6	ExpAA=0.00 First60=0.00 PredHel=0 Topology=o	115	0				16.7 kDa salivary peptide - fragment		s/16.7	Culex salivary 16.8 kDa family |Culex salivary 16.8 kDa family-less degenerate pattern |	16 kDa salivary peptide	7E-027	gi|38350665	110	118	158	44	75	29	1	16.7 kDa salivary peptide	1E-026	gi|170050708	121	117	164	46	71	28	1	1	FOR	Culex quinquefasciatus
Ctar-1	M	114	Ctar-1	SIG	19-20	13.103	7.68	11.087	7.02	0	13.8	5.2	2.6	ExpAA=1.07 First60=1.07 PredHel=0 Topology=o	114	0				16.7 kDa salivary family member	*	s/16.7	Culex salivary 16.8 kDa family |Culex salivary 16.8 kDa family-less degenerate pattern |	putative 16.7 kDa salivary peptide	6E-017	gi|38350695	77.4	93	159	40	58	24	23	16.7 kDa salivary peptide	1E-045	gi|170069955	185	114	163	76	70	1	1	1	FOR	Culex quinquefasciatus
Ctar-300	M	113	Ctar-300	SIG	20-21	11.818	8.74	9.775	8.76	0	16.5	8.7	3.5	ExpAA=15.18 First60=15.18 PredHel=0 Topology=o	113	0				putative salivary cysteine-rich peptide	*	s/cysrich		putative salivary cysteine-rich peptide	2E-057	gi|38350651	212	113	113	86	100	1	1	salivary cysteine-rich peptide [Culex quinquefasciatus]	6E-059	gi|170072150	229	113	113	93	100	1	1	1	FOR	Culex quinquefasciatus	Serine proteinase inhibitor (KU family) with thrombospondin repeats	0.24	Posttranslational modification, protein turnover, chaperones
Ctar-556	S	105	Ctar-556			11.702	9.38			0	10.3	11.2	4.7	ExpAA=0.00 First60=0.00 PredHel=0 Topology=o	105	0				serine protease - truncated at 5 prime	*	s/enz serine protease		serine protease	8E-023	gi|56199562	96.7	91	259	49	35	170	4	serine protease [Aedes aegypti]	5E-047	gi|157115317	189	104	247	79	42	144	1	1	FOR	Aedes aegypti	Trypsin	2E-022	Amino acid transport and metabolism
Ctar-363	V	107	Ctar-363			11.919	9.18			4	12.8	8.3	4.6	ExpAA=0.00 First60=0.00 PredHel=0 Topology=o	107	0				serine protease - truncated at 5 prime	*	s/enz serine protease		polyserase 2-like protein	8E-011	gi|94468648	57	89	537	30	17	143	18	serine protease	3E-046	gi|170060533	186	106	504	82	21	398	1	1	FOR	Culex quinquefasciatus] quinquefasciatus	Trypsin	1E-009	Amino acid transport and metabolism
Ctar-194	P	150	Ctar-194			16.254	8.74			1	11.8	12.4	6.5	ExpAA=21.69 First60=0.00 PredHel=1 Topology=o122-144i	150	1	14.7	81.3	4	salivary alkaline phosphatase - truncated at 5 prime	*	s/enz phosphatase		salivary alkaline phosphatase	1E-047	gi|94469242	179	110	562	74	20	414	2	alkaline phosphatase [Aedes aegypti]	8E-046	gi|157112288	185	146	562	62	26	414	2	1	FOR	Aedes aegypti] aegypti	Alkaline phosphatase	4E-023	Inorganic ion transport and metabolism
Ctar-761	M	121	Ctar-761	SIG	18-19	13.807	8.76	11.728	8.77	0	4.1	10.6	2.4	ExpAA=0.03 First60=0.03 PredHel=0 Topology=o	121	0				putative 7.8 kDa secreted peptide	*	s/7.8		putative 7.8 kDa secreted peptide	7E-009	gi|56417476	50.8	64	96	34	67	27	31	putative 7.8 kDa secreted peptide	3E-005	gi|56417476	50.8	64	96	34	67	32	31	1	FOR	Aedes albopictus
Ctar-31	N	91	Ctar-31			9.126	4.68			0	5.4	30.1	12.9	ExpAA=0.00 First60=0.00 PredHel=0 Topology=o	91	0				putative GQP-rich salivary protein - truncated at 5 prime	*	s/GQP												putative GQP-rich salivary protein	5E-029	gi|38350697	129	96	157	72	61	63	2	1	FOR	Culex pipiens quinquefasciatus	5'-3' exonuclease HKE1/RAT1	5E-005	Replication, recombination and repair, RNA processing and modification
[truncated: 91 more columns]

## Sheet: Ct x Cq housek comparisons
Seq name	First residue	Seq size	Link to CDS	SigP Result	Cleavage Position	MW	pI	Mature MW	pI	No. potential glyc sites	Percent Ser+Thr	Percent Gly	Percent Pro	TMHMM result	Lenght	Predicted helices	% membrane	% outside	% inside	Description	Stop codon? (*)	Class	Salivary motifs	Best match to SAL-DIP database	E value	Match	Score	Extent of match	Length of best match	% identity	% Match length	First residue of match	First residue of sequence	Best match to NR protein database	E value	Match	Score	Extent of match	Length of best match	% identity	% Match length	First residue of match	First residue of sequence	Number of segments	Orientation of assembled output	Species	Best match to KOG database	E value	General class
Ctar-212	S	312	Ctar-212			29.888	4.42			133	42.9	11	8.2	ExpAA=0.00 First60=0.00 PredHel=0 Topology=o	312	0				aggrecan core protein - fragment		extmat		putative salivary protein	0.008	gi|38350685	32.7	77	228	33	34	19	14	aggrecan core protein	5E-096	gi|170050268	354	339	2531	59	13	0	0	32	FOR	Culex quinquefasciatus] quinquefasciatus	Muscarinic acetylcholine receptor	3E-004	Signal transduction mechanisms
Ctar-313	L	323	Ctar-313			36.324	5.97			1	9.1	6.7	5.2	ExpAA=0.01 First60=0.01 PredHel=0 Topology=o	323	0				26S proteasome regulatory complex ATPase RPT4 - fragment		prot		26S proteasome regulatory complex ATPase RPT4	0.0	gi|94469214	632	323	393	98	82	68	1	26S protease regulatory subunit S10B [Culex quinquefasciatus]	1E-179	gi|170034396	632	323	393	98	82	68	1	1	FOR	Culex quinquefasciatus	26S proteasome regulatory complex, ATPase RPT4	1E-150	Posttranslational modification, protein turnover, chaperones
Ctar-274	G	323	Ctar-274			37.479	5.14			0	9.8	7.9	2.4	ExpAA=0.02 First60=0.00 PredHel=0 Topology=o	323	0				starch branching enzyme - fragment		met carb		thrombostasin precursor	0.98	gi|37778968	25.8	36	309	41	12	20	43	deltamethrin resistance-associated NYD-GBE [Culex quinquefasciatus]	0.0	gi|170039584	663	323	689	95	47	289	1	1	FOR	Culex quinquefasciatus	1,4-alpha-glucan branching enzyme/starch branching enzyme II	1E-104	Carbohydrate transport and metabolism
Ctar-434	E	317	Ctar-434			34.577	4.88			0	12.1	7.8	4.7	ExpAA=75.93 First60=0.00 PredHel=4 Topology=i128-150o155-177i201-223o299-316i	317	4	26.2	25.6	48.3	calcium-transporting atpase sarcoplasmic/endoplasmic reticulum type - fragment		st	Aegyptin mosquito stringent pattern |	uncharacterized transmembrane protein	0.19	gi|94468672	28.1	41	275	26	15	21	235	calcium-transporting atpase sarcoplasmic/endoplasmic reticulum type [Culex	1E-178	gi|170066650	626	317	995	97	32	626	1	1	FOR	Culex quinquefasciatus	Ca2+ transporting ATPase	1E-146	Inorganic ion transport and metabolism
Ctar-396	G	316	Ctar-396			33.631	4.81			0	12.1	10.9	4.7	ExpAA=0.11 First60=0.02 PredHel=0 Topology=o	316	0				ATP-citrate synthase - fragment		met en		succinyl-CoA synthetase alpha subunit	3E-006	gi|94468890	43.9	143	327	27	44	175	1	ATP-citrate synthase	0.0	gi|170029202	636	316	1096	98	29	651	1	1	FOR	Culex quinquefasciatus] quinquefasciatus	ATP-citrate lyase	1E-136	Energy production and conversion
Ctar-289	A	313	Ctar-289			35.782	8.53			1	14.2	4.7	5	ExpAA=0.02 First60=0.01 PredHel=0 Topology=o	313	0				conserved hypothetical protein - fragment		tm		unknown	1.6	gi|56199436	25	57	230	28	25	154	4	conserved hypothetical protein [Culex quinquefasciatus]	1E-168	gi|170035122	595	314	557	92	56	108	1	1	FOR	Culex quinquefasciatus	Predicted ATP-dependent protease PIL, contains LON domain	2E-021	General function prediction only
Ctar-411	R	306	Ctar-411			32.419	5.07			3	12.2	11.3	5.1	ExpAA=0.10 First60=0.00 PredHel=0 Topology=o	306	0				ATP synthase beta subunit - fragment		met en		F0F1-type ATP synthase beta subunit	1E-156	gi|94468834	543	306	504	92	61	67	1	ATP synthase beta subunit [Aedes aegypti]	1E-164	gi|157136033	581	306	504	97	61	67	1	1	FOR	Aedes aegypti	F0F1-type ATP synthase, beta subunit	1E-167	Energy production and conversion
Ctar-494	G	306	Ctar-494			33.213	6.49			3	10.6	9	4.8	ExpAA=0.22 First60=0.00 PredHel=0 Topology=o	306	0				malic enzyme - fragment		met en		malic enzyme	1E-163	gi|94469192	565	306	574	89	53	179	1	malic enzyme [Culex quinquefasciatus]	1E-173	gi|170052885	611	306	653	97	47	258	1	1	FOR	Culex quinquefasciatus	NADP+-dependent malic enzyme	1E-151	Energy production and conversion
Ctar-596	M	304	Ctar-596	SIG	19-20	35.368	5.52	33.217	5.4	0	12.3	3.9	6.1	ExpAA=21.81 First60=21.56 PredHel=1 Topology=i7-29o	304	1	7.2	90.5	2.3	UDP-glucuronosyltransferase - truncated at 3 prime		met carb		UDP-glucuronosyl transferase	3E-033	gi|94468600	133	284	521	31	55	25	21	UDP-glucuronosyltransferase 1-1 [Culex quinquefasciatus]	1E-156	gi|170028271	553	305	521	88	59	1	1	1	FOR	Culex quinquefasciatus	UDP-glucuronosyl and UDP-glucosyl transferase	2E-021	Carbohydrate transport and metabolism, Energy production and conversion
Ctar-140	G	302	Ctar-140			33.917	5.17			1	14.3	6.2	4.9	ExpAA=2.32 First60=0.00 PredHel=0 Topology=o	302	0				actin 1D - fragment		cs		actin	1E-174	gi|94468486	603	302	376	98	80	56	1	PREDICTED: similar to RE12057p isoform 2 [Nasonia vitripennis]	1E-171	gi|156554898	605	302	376	99	80	56	1	1	FOR	Nasonia vitripennis	Actin and related proteins	1E-151	Cytoskeleton
Ctar-389	T	302	Ctar-389			34.254	8.52			0	11.7	7.2	3.6	ExpAA=10.35 First60=0.00 PredHel=0 Topology=o	302	0				recessive suppressor of secretory defect - fragment		st		putative alpha-amylase	0.24	gi|4887104	27.7	62	497	27	12	106	61	recessive suppressor of secretory defect [Culex quinquefasciatus]	1E-171	gi|170051617	604	302	594	97	51	239	1	1	FOR	Culex quinquefasciatus	Putative phosphoinositide phosphatase	1E-106	Lipid transport and metabolism
Ctar-692	G	302	Ctar-692			31.581	7.79			0	9.4	11.4	5.2	ExpAA=0.16 First60=0.01 PredHel=0 Topology=o	302	0				3-ketoacyl-CoA thiolase - truncated at 5 prime	*	met int		acetyl-CoA acetyltransferase	1E-146	gi|94469330	509	302	398	83	76	97	1	3-ketoacyl-CoA thiolase [Culex quinquefasciatus]	1E-162	gi|170032282	575	302	398	96	76	97	1	1	FOR	Culex quinquefasciatus	Acetyl-CoA acetyltransferase	1E-125	Lipid transport and metabolism
Ctar-405	Y	300	Ctar-405			33.132	6.02			29	17.7	4.6	3.9	ExpAA=0.00 First60=0.00 PredHel=0 Topology=o	300	0				vitellogenin - truncated at 5 prime	*	tr		serine protease	0.53	gi|56199542	26.6	74	296	25	25	66	38	vitellogenin C2	1E-159	gi|54289295	563	300	2042	90	15	305	1	5	FOR	Culex pipiens quinquefasciatus	Predicted RNA binding protein, contains SWAP, RPR and G-patch domains	5E-006	General function prediction only
Ctar-386	K	300	Ctar-386			33.151	4.77			1	9.8	6.9	4.9	ExpAA=0.01 First60=0.00 PredHel=0 Topology=o	300	0				78 kDa glucose-regulated protein - fragment		pm		heat shock cognate 70	1E-158	gi|94468818	548	300	655	92	46	344	1	78 kDa glucose-regulated protein [Culex quinquefasciatus]	1E-166	gi|170034715	588	300	657	99	46	345	1	1	FOR	Culex quinquefasciatus	Molecular chaperones GRP78/BiP/KAR2, HSP70 superfamily	1E-144	Posttranslational modification, protein turnover, chaperones
Ctar-401	L	299	Ctar-401			33.171	5.6			1	8.6	7.6	6.6	ExpAA=0.00 First60=0.00 PredHel=0 Topology=o	299	0				elongation factor - fragment		ps		mitochondrial ATP synthase alpha subunit	0.69	gi|94468442	26.2	72	551	31	13	480	9	elongation factor 2	1E-172	gi|170029844	608	299	1031	98	29	545	1	1	FOR	Culex quinquefasciatus] quinquefasciatus	Elongation factor 2	1E-166	Translation, ribosomal structure and biogenesis
Ctar-312	T	298	Ctar-312			31.79	5.4			1	13.2	7.9	4.3	ExpAA=0.01 First60=0.00 PredHel=0 Topology=o	298	0				apolipophorin fragment		tr		Ag9 protein	1.5	gi|17932668	25	69	392	26	18	289	41	apolipophorins [Culex quinquefasciatus]	1E-164	gi|170043254	580	298	3324	96	9	2863	1	1	FOR	Culex quinquefasciatus	WD40 repeat-containing protein	0.45	Function unknown
Ctar-507	R	310	Ctar-507			34.199	6.2			0	9.2	7.9	4.1	ExpAA=0.02 First60=0.00 PredHel=0 Topology=o	310	0				elongation factor Tu - fragment		ps		elongation factor 1 alpha	2E-040	gi|56199452	157	328	463	32	71	3	29	elongation factor Tu	1E-167	gi|170047901	590	295	462	100	64	38	16	1	FOR	Culex quinquefasciatus] quinquefasciatus	Mitochondrial translation elongation factor Tu	1E-149	Translation, ribosomal structure and biogenesis
Ctar-272	A	295	Ctar-272			33.032	5.4			0	6	9	3.3	ExpAA=0.15 First60=0.00 PredHel=0 Topology=o	295	0				histidyl-tRNA synthetase - fragment		ps		putative prophenoloxidase activating protein	1.2	gi|18568334	25.4	38	413	26	9	102	188	histidyl-tRNA synthetase [Culex quinquefasciatus]	1E-160	gi|170062845	569	295	521	96	57	29	1	1	FOR	Culex quinquefasciatus	Histidyl-tRNA synthetase	1E-125	Translation, ribosomal structure and biogenesis
Ctar-607	G	291	Ctar-607			31.197	5.39			0	12.5	9.5	3.4	ExpAA=0.00 First60=0.00 PredHel=0 Topology=o	291	0				aminomethyltransferase, mitochondrial - fragment		met aa		putative serpin	0.66	gi|18568304	26.2	37	418	43	9	333	48	aminomethyltransferase, mitochondrial [Culex quinquefasciatus]	1E-156	gi|170061082	552	291	413	94	70	93	1	1	FOR	Culex quinquefasciatus	Aminomethyl transferase	6E-098	Amino acid transport and metabolism
Ctar-267	M	281	Ctar-267	CYT		32.486	4.99			0	9.1	2.8	1.7	ExpAA=0.03 First60=0.00 PredHel=0 Topology=o	281	0				coatomer subunit epsilon - truncated at 3 prime		pe		PA26-T3 nuclear protein-like protein	1.8	gi|94468330	24.6	59	349	23	17	106	128	coatomer subunit epsilon [Culex quinquefasciatus]	1E-155	gi|170061951	551	281	305	97	92	1	1	1	FOR	Culex quinquefasciatus	Vesicle coat complex COPI, epsilon subunit	1E-069	Intracellular trafficking, secretion, and vesicular transport
Ctar-364	M	279	Ctar-364			28.986	9.11			1	17	8.1	2.8	ExpAA=0.00 First60=0.00 PredHel=0 Topology=o	279	0				ubiquinol-cytochrome c reductase complex core protein - truncated at 3 prime		met en		gSG1b protein	2.4	gi|13537664	24.3	33	385	45	9	61	110	ubiquinol-cytochrome c reductase complex core protein [Culex quinquefasciatus]	1E-148	gi|170052262	528	279	439	95	64	1	1	1	FOR	Culex quinquefasciatus	Ubiquinol cytochrome c reductase, subunit QCR2	3E-046	Energy production and conversion
Ctar-357	E	279	Ctar-357			32.57	5.78			2	10.2	3.9	1.8	ExpAA=0.00 First60=0.00 PredHel=0 Topology=o	279	0				Puromycin-sensitive aminopeptidase - fragment		met aa	Culex salivary 16.8 kDa family-less degenerate pattern |	eukaryotic translation initiation factor 3 subunit	0.37	gi|45934563	26.9	112	304	25	37	167	44	aminopeptidase 2, mitochondrial [Culex quinquefasciatus]	1E-139	gi|170029683	498	279	900	86	31	516	1	1	FOR	Culex quinquefasciatus	Puromycin-sensitive aminopeptidase and related aminopeptidases	3E-031	Amino acid transport and metabolism, Posttranslational modification, protein turnover, chaperones
Ctar-257	D	273	Ctar-257			30.126	8.76			0	12.3	6.1	5.4	ExpAA=1.40 First60=0.79 PredHel=0 Topology=o	273	0				fatty acid synthase S-acetyltransferase - fragment		met lipid		26S proteasome regulatory complex ATPase RPT4	5.2	gi|94469214	23.1	50	393	30	13	15	172	fatty acid synthase S-acetyltransferase [Culex quinquefasciatus]	1E-142	gi|170038418	508	273	2419	94	11	2129	1	1	FOR	Culex quinquefasciatus	Animal-type fatty acid synthase and related proteins	2E-063	Lipid transport and metabolism
Ctar-315	A	270	Ctar-315			29.485	8.64			0	11.7	8.4	4	ExpAA=0.02 First60=0.00 PredHel=0 Topology=o	270	0				3-hydroxyacyl-coa dehyrogenase - truncated at 5 prime	*	met en		dynactin	0.12	gi|94469352	28.5	66	381	36	17	139	48	3-hydroxyacyl-coa dehyrogenase [Culex quinquefasciatus]	1E-147	gi|170041182	524	270	305	97	89	36	1	1	FOR	Culex quinquefasciatus	3-hydroxyacyl-CoA dehydrogenase	1E-100	Lipid transport and metabolism
Ctar-354	E	268	Ctar-354			29.944	8.78			1	10.3	8.1	3.3	ExpAA=0.00 First60=0.00 PredHel=0 Topology=o	268	0				conserved hypothetical protein - fragment		met en		nuclear distribution protein NUDC	0.092	gi|94469366	28.9	32	325	40	10	12	84	conserved hypothetical protein [Culex quinquefasciatus]	1E-118	gi|170065429	427	268	564	83	48	234	1	1	FOR	Culex quinquefasciatus	Transcription factor, Myb superfamily	0.014	Transcription
Ctar-380	M	267	Ctar-380	CYT		30.116	6.62			1	8.9	7	4.4	ExpAA=0.00 First60=0.00 PredHel=0 Topology=o	267	0				26S protease regulatory subunit 8 - truncated at 3 prime		prot		26S proteasome regulatory chain 4	7E-045	gi|94468994	172	227	438	40	52	63	21	26S protease regulatory subunit 8 [Culex quinquefasciatus]	1E-145	gi|170048670	519	267	402	99	66	1	1	1	FOR	Culex quinquefasciatus	26S proteasome regulatory complex, ATPase RPT6	1E-135	Posttranslational modification, protein turnover, chaperones
Ctar-349	Q	267	Ctar-349			29.251	5.99			0	12.2	6.3	4.1	ExpAA=14.05 First60=0.00 PredHel=0 Topology=o	267	0				purine biosynthesis protein 6, pur6 - truncated at 5 prime	*	met nuc		putative adenosine deaminase	3.0	gi|8745398	23.9	28	508	46	6	408	161	purine biosynthesis protein 6, pur6 [Culex quinquefasciatus]	1E-146	gi|170045976	520	267	429	96	62	163	1	1	FOR	Culex quinquefasciatus	Phosphoribosylamidoimidazole-succinocarboxamide synthase	4E-040	Nucleotide transport and metabolism
Ctar-444	G	266	Ctar-444			28.551	6.46			3	13	10.7	7.8	ExpAA=0.00 First60=0.00 PredHel=0 Topology=o	266	0				conserved hypothetical protein - fragment		ps		putative salivary mucin	0.35	gi|38350653	26.9	62	260	35	24	59	153	conserved hypothetical protein [Culex quinquefasciatus]	1E-146	gi|170052147	521	267	1332	95	20	932	1	1	FOR	Culex quinquefasciatus	Thyroid hormone receptor-associated protein complex, subunit TRAP230	0.010	Transcription
Ctar-175	P	267	Ctar-175			29.516	4.39			1	12.5	10.3	4.1	ExpAA=0.02 First60=0.02 PredHel=0 Topology=o	267	0				membrane protease 3 - truncated at 5 prime	*	pm		serine protease	5E-055	gi|94468616	205	272	362	40	75	96	1	mast cell protease 3	1E-146	gi|170042338	520	266	288	90	92	23	1	1	FOR	Culex quinquefasciatus] quinquefasciatus	Trypsin	4E-050	Amino acid transport and metabolism
Ctar-281	S	265	Ctar-281			30.213	4.89			0	11.9	2.6	2.2	ExpAA=0.01 First60=0.00 PredHel=0 Topology=o	265	0				conserved hypothetical protein - truncated at 5 prime	*	uc		membrane glycoprotein LIG-1	6E-016	gi|94468954	75.9	293	508	25	58	126	1	conserved hypothetical protein [Culex quinquefasciatus]	1E-119	gi|170065519	431	265	344	81	77	81	1	1	FOR	Culex quinquefasciatus	Membrane glycoprotein LIG-1	1E-004	Signal transduction mechanisms
Ctar-469	E	264	Ctar-469			29.967	6.85			0	9.3	6	4.5	ExpAA=0.45 First60=0.41 PredHel=0 Topology=o	264	0				2-oxoisovalerate dehydrogenase subunit alpha, mitochondrial - truncated at 5 prime	*	met lipid		39 kDa salivary protein	1.7	gi|61744155	24.6	50	375	32	13	27	222	2-oxoisovalerate dehydrogenase subunit alpha, mitochondrial [Culex	1E-145	gi|170053106	518	264	438	94	60	175	1	1	FOR	Culex quinquefasciatus	Branched chain alpha-keto acid dehydrogenase complex, alpha subunit	1E-108	Energy production and conversion
Ctar-211	E	260	Ctar-211			24.582	4.16			101	38.3	14.8	10.6	ExpAA=0.00 First60=0.00 PredHel=0 Topology=o	260	0				aggrecan core protein - fragment		extmat		secreted mucin	0.040	gi|94468738	30	121	184	22	66	57	25	aggrecan core protein	3E-087	gi|170050268	325	260	2531	65	10	0	0	46	FOR	Culex quinquefasciatus] quinquefasciatus	Myosin class I heavy chain	1E-004	Cytoskeleton
Ctar-325	S	257	Ctar-325			29.422	8.34			0	12.6	6.9	3.8	ExpAA=0.01 First60=0.00 PredHel=0 Topology=o	257	0				Endoribonuclease XendoU - truncated at 5 prime	*	met secondary		protein kinase 1	0.74	gi|56199500	25.8	81	227	20	36	64	14	endoU protein [Culex quinquefasciatus]	1E-143	gi|170057617	509	258	556	96	46	299	1	1	FOR	Culex quinquefasciatus	Placental protein 11	9E-069	General function prediction only
Ctar-325	S	257	Ctar-325			29.436	8.34			0	12.6	6.9	3.8	ExpAA=0.01 First60=0.00 PredHel=0 Topology=o	257	0				Endoribonuclease XendoU - truncated at 5 prime	*	met secondary		protein kinase 1	0.74	gi|56199500	25.8	81	227	20	36	64	14	endoU protein [Culex quinquefasciatus]	1E-143	gi|170057617	509	258	556	96	46	299	1	1	FOR	Culex quinquefasciatus	Placental protein 11	9E-069	General function prediction only
Ctar-193	S	257	Ctar-193			28.198	5.02			1	9.2	6.5	7.7	ExpAA=0.40 First60=0.02 PredHel=0 Topology=o	257	0				40S ribosomal protein SA - truncated at 5 prime	*	ps		40S ribosomal protein SA	1E-109	gi|94468996	387	257	288	75	89	36	1	40S ribosomal protein SA [Culex quinquefasciatus]	1E-134	gi|170059457	479	258	282	93	91	36	1	1	FOR	Culex quinquefasciatus	40S ribosomal protein SA (P40)/Laminin receptor 1	1E-071	Translation, ribosomal structure and biogenesis
Ctar-420	T	269	Ctar-420			31.367	5.86			1	11.4	5.1	4	ExpAA=2.20 First60=0.01 PredHel=0 Topology=o	269	0				tyrosine kinase receptor - truncated at 5 prime	*	st		glycogen synthase kinase 3	7E-013	gi|94468458	65.9	242	491	25	49	95	17	tyrosine kinase receptor [Aedes aegypti]	1E-152	gi|157110899	542	269	706	97	38	438	1	1	FOR	Aedes aegypti	Fibroblast/platelet-derived growth factor receptor and related receptor tyrosine kinases	4E-079	Signal transduction mechanisms
Ctar-589	V	253	Ctar-589			27.798	4.69			10	15.6	8.6	5.4	ExpAA=22.24 First60=0.02 PredHel=1 Topology=o167-189i	253	1	8.7	66	25.3	translocon-associated protein subunit alpha - truncated at 5 prime	*	pe		activating transcription factor	0.32	gi|94469132	26.9	52	405	26	13	296	204	translocon-associated protein subunit alpha [Culex quinquefasciatus]	1E-135	gi|170067248	483	249	291	97	86	42	1	1	FOR	Culex quinquefasciatus	Translocon-associated complex TRAP, alpha subunit	8E-073	Intracellular trafficking, secretion, and vesicular transport
Ctar-426	P	247	Ctar-426			26.297	8.34			13	16.3	7.6	7.6	ExpAA=0.01 First60=0.00 PredHel=0 Topology=o	247	0				slender lobes - truncated at 5 prime	*	pm		unknown salivary protein	1.2	gi|51557820	25	66	158	28	42	58	49	slender lobes [Culex quinquefasciatus]	1E-109	gi|170035484	397	249	1194	87	21	953	3	1	FOR	Culex quinquefasciatus	RNA binding protein RBM12/SWAN	0.067	General function prediction only
Ctar-459	T	244	Ctar-459			27.158	5.47			11	14.1	7.7	9.3	ExpAA=0.01 First60=0.00 PredHel=0 Topology=o	244	0				polymerase delta-interacting protein - truncated at 5 prime	*	tr		salivary gland growth factor-2	0.91	gi|5817646	25.4	39	506	28	8	215	105	polymerase delta-interacting protein 2 [Culex quinquefasciatus]	1E-133	gi|170055415	478	245	381	93	64	137	1	1	FOR	Culex quinquefasciatus	Putative Mg2+ and Co2+ transporter CorD	3E-085	Inorganic ion transport and metabolism
Ctar-441	S	245	Ctar-441			26.918	9.72			11	18.1	7.6	3.2	ExpAA=0.01 First60=0.01 PredHel=0 Topology=o	245	0				restin - truncated at 5 prime	*	cs		putative salivary protein	0.41	gi|56417428	26.6	15	97	60	15	26	194	restin [Culex quinquefasciatus]	1E-119	gi|170037680	429	245	410	90	60	88	1	2	FOR	Culex quinquefasciatus	Cytoskeleton-associated protein and related proteins	1E-023	Cytoskeleton, General function prediction only
Ctar-550	Q	239	Ctar-550			25.797	7.8			0	9.5	8.6	4.1	ExpAA=0.69 First60=0.00 PredHel=0 Topology=o	239	0				Acetyl-CoA acetyltransferase - truncated at 5 prime	*	met lipid		acetyl-CoA acetyltransferase	6E-024	gi|94469330	102	213	398	34	54	182	2	trifunctional enzyme beta subunit [Culex quinquefasciatus]	1E-134	gi|170067602	479	239	467	99	51	229	1	1	FOR	Culex quinquefasciatus	Acetyl-CoA acetyltransferase	1E-120	Lipid transport and metabolism
Ctar-117	G	232	Ctar-117			24.69	5.24			12	14	10.6	6.8	ExpAA=0.01 First60=0.00 PredHel=0 Topology=o	232	0				conserved hypothetical protein - truncated at 5 prime	*	uc		35.5 kDa salivary protein	1.9	gi|77696455	24.3	20	332	50	6	100	191	conserved hypothetical protein [Culex quinquefasciatus]	1E-114	gi|170038261	414	237	252	90	94	17	1	1	FOR	Culex quinquefasciatus	Beta, beta-carotene 15,15'-dioxygenase and related enzymes	0.44	Secondary metabolites biosynthesis, transport and catabolism
Ctar-641	K	236	Ctar-641			26.703	7.82			0	10.8	5.4	3.8	ExpAA=0.00 First60=0.00 PredHel=0 Topology=o	236	0				mitochondrial ribosomal protein, L46 - truncated at 5 prime	*	ps		ribosomal protein S16	0.060	gi|56417546	29.3	102	172	26	59	49	108	mitochondrial ribosomal protein, L46 [Culex quinquefasciatus]	1E-117	gi|170058857	425	236	272	91	87	37	1	1	FOR	Culex quinquefasciatus	Mitochondrial ribosomal protein L17	5E-041	Translation, ribosomal structure and biogenesis
Ctar-287	P	235	Ctar-287			24.752	9.24			3	10.5	7.9	5.9	ExpAA=0.23 First60=0.01 PredHel=0 Topology=o	235	0				mitochondrial malate dehydrogenase - truncated at 5 prime	*	met en		30 kDa salivary protein SP56	0.30	gi|74486573	26.9	80	283	23	28	83	51	mitochondrial malate dehydrogenase 2 [Culex quinquefasciatus]	1E-124	gi|170044455	448	235	337	97	70	103	1	1	FOR	Culex quinquefasciatus	NAD-dependent malate dehydrogenase	6E-098	Energy production and conversion
Ctar-258	G	234	Ctar-258			27.033	9.03			0	10.5	4.6	0.8	ExpAA=21.78 First60=12.54 PredHel=0 Topology=o	234	0				conserved hypothetical protein - truncated at 5 prime	*	uc		hypothetical MTT-rich mucin	0.86	gi|94468338	25.4	89	159	25	56	10	34	conserved hypothetical protein [Culex quinquefasciatus]	1E-128	gi|170037702	461	234	417	96	56	184	1	1	FOR	Culex quinquefasciatus	Uncharacterized conserved protein	2E-028	Function unknown
Ctar-321	I	232	Ctar-321			25.6	5.61			0	9.7	6.8	2.1	ExpAA=0.03 First60=0.01 PredHel=0 Topology=o	232	0				galactokinase - truncated at 5 prime	*	met carb		peptide methionine sulfoxide reductase	2.5	gi|94468480	23.9	66	235	27	28	111	80	galactokinase [Culex quinquefasciatus]	1E-112	gi|170059813	407	232	385	87	60	154	1	1	FOR	Culex quinquefasciatus	Galactokinase	3E-023	Carbohydrate transport and metabolism
Ctar-553	G	227	Ctar-553			25.253	9.18			0	8.7	7.8	2.6	ExpAA=8.98 First60=8.98 PredHel=0 Topology=o	227	0				60S ribosomal protein L5 - truncated at 5 prime	*	ps		60S ribosomal protein L5	1E-118	gi|94469072	417	227	297	90	76	71	1	60S ribosomal protein L5 [Culex quinquefasciatus]	1E-126	gi|170049217	455	227	297	98	76	71	1	1	FOR	Culex quinquefasciatus	60S ribosomal protein L5	2E-060	Translation, ribosomal structure and biogenesis
Ctar-292	M	226	Ctar-292	CYT		25.76	6.87			0	8.3	4.3	1.7	ExpAA=1.14 First60=0.00 PredHel=0 Topology=o	226	0				vacuolar ATP synthase subunit e	*	ps		vacuolar ATP synthase subunit E	2E-084	gi|94469084	303	226	226	71	100	1	1	vacuolar ATP synthase subunit e [Culex quinquefasciatus]	1E-116	gi|170042855	419	226	226	96	100	1	1	1	FOR	Culex quinquefasciatus	Vacuolar H+-ATPase V1 sector, subunit E	9E-068	Energy production and conversion
Ctar-574	D	226	Ctar-574			26.856	9.93			0	11.7	5.2	3.9	ExpAA=0.20 First60=0.00 PredHel=0 Topology=o	226	0				ribosome production factor 1 - truncated at 5 prime	*	ps		U3 small nucleolar ribonucleoprotein component	3E-028	gi|94469098	116	223	313	31	71	81	1	ribosome production factor 1 [Culex quinquefasciatus]	1E-126	gi|170046389	454	226	365	96	62	140	1	1	FOR	Culex quinquefasciatus	Ribosome biogenesis protein RPF1, contains IMP4 domain	9E-068	RNA processing and modification
Ctar-253	M	226	Ctar-253	CYT		24.654	4.55			0	9.1	6.5	4.3	ExpAA=0.00 First60=0.00 PredHel=0 Topology=o	226	0				elongation factor 1-beta	*	pm		elongation factor 1 beta	7E-093	gi|45934557	331	222	224	76	99	4	5	elongation factor 1-beta [Culex quinquefasciatus]	1E-117	gi|170039062	424	226	225	95	100	1	1	1	FOR	Culex quinquefasciatus	Elongation factor 1 beta/delta chain	6E-073	Transcription
Ctar-125	M	224	Ctar-125	SIG	19-20	25.294	5.34	23.354	5.24	0	10.5	6.1	0.9	ExpAA=0.02 First60=0.02 PredHel=0 Topology=o	224	0				ferritin light chain-like	*	tr		ferritin light chain-like	1E-023	gi|56199456	101	247	236	31	105	1	1	ferritin light-chain	1E-121	gi|170035687	437	223	223	97	100	1	1	1	FOR	Culex quinquefasciatus] quinquefasciatus	Ferritin	2E-011	Inorganic ion transport and metabolism
Ctar-61	R	239	Ctar-61			26.534	9.96			0	11.9	9.1	5.3	ExpAA=0.52 First60=0.01 PredHel=0 Topology=o	239	0				40S ribosomal protein S2 - truncated at 5 prime	*	met en		ribosomal protein S2	1E-125	gi|94468354	439	240	275	92	87	36	1	40S ribosomal protein S2 [Aedes aegypti]	1E-132	gi|157125338	474	240	275	99	87	36	1	1	FOR	Aedes aegypti	40S ribosomal protein S2/30S ribosomal protein S5	3E-098	Translation, ribosomal structure and biogenesis
Ctar-139	S	221	Ctar-139			24.695	5.31			0	15.1	6.7	4.4	ExpAA=0.76 First60=0.06 PredHel=0 Topology=o	221	0				actin - truncated at 5 prime	*	cs		actin	1E-126	gi|94468486	440	221	376	98	59	156	1	PREDICTED: similar to RE12057p isoform 3	1E-123	gi|156554902	444	221	341	99	65	121	1	1	FOR	Nasonia vitripennis	Actin and related proteins	1E-112	Cytoskeleton
Ctar-98	A	221	Ctar-98			23.984	9.3			2	10.2	10.2	5.8	ExpAA=0.00 First60=0.00 PredHel=0 Topology=o	221	0				40S ribosomal protein S3 - truncated at 5 prime	*	ps		long form D7clu2 salivary protein	4.0	gi|16225974	23.1	54	315	31	17	177	58	40S ribosomal protein S3 [Culex quinquefasciatus]	1E-120	gi|170057463	435	221	250	99	88	30	1	1	FOR	Culex quinquefasciatus	40S ribosomal protein S3	8E-096	Translation, ribosomal structure and biogenesis
Ctar-394	M	218	Ctar-394	CYT		25.305	10.12			0	5.4	8.1	5.4	ExpAA=0.00 First60=0.00 PredHel=0 Topology=o	218	0				60S ribosomal protein L10	*	ps		ribosomal protein L10	1E-121	gi|94468384	424	216	219	91	99	1	1	60S ribosomal protein L10 [Culex quinquefasciatus]	1E-124	gi|170068369	447	218	218	97	100	1	1	1	FOR	Culex quinquefasciatus	60s ribosomal protein L10	1E-080	Translation, ribosomal structure and biogenesis
Ctar-446	A	218	Ctar-446			24.093	5.55			0	14	5.4	3.2	ExpAA=0.09 First60=0.07 PredHel=0 Topology=o	218	0				ATP synthase gamma chain, mitochondrial - truncated at 5 prime	*	met en		polyQ domain-containing hypothetical conserved protein	1.7	gi|94468948	24.3	39	484	30	8	12	81	ATP synthase gamma chain, mitochondrial [Culex quinquefasciatus]	1E-107	gi|170030340	391	218	297	90	73	80	1	1	FOR	Culex quinquefasciatus	F0F1-type ATP synthase, gamma subunit	2E-075	Energy production and conversion
Ctar-248	M	216	Ctar-248	SIG	17-18	23.96	4.91	22.252	4.91	0	13.2	7.3	4.5	ExpAA=0.09 First60=0.08 PredHel=0 Topology=o	216	0				conserved hypothetical protein - truncated at 3 prime		pm		SGS4	0.45	gi|54066728	26.2	106	3398	26	3	2819	26	conserved hypothetical protein [Culex quinquefasciatus]	1E-107	gi|170042988	389	216	261	87	83	1	1	1	FOR	Culex quinquefasciatus	Cellular repressor of transcription	7E-045	Transcription
Ctar-330	N	212	Ctar-330			24.536	8.85			0	13	5.6	1.9	ExpAA=88.06 First60=15.29 PredHel=4 Topology=i46-68o99-121i134-156o183-202i	212	4	40.1	27.4	32.5	Predicted G-protein coupled receptor - truncated at 5 prime	*	st		serine/threonine specific protein phosphatase PP1 catalytic subunit	1.3	gi|94468946	24.6	43	327	27	13	34	8	GPR89A [Culex quinquefasciatus]	1E-117	gi|170069402	424	212	450	98	47	239	1	1	FOR	Culex quinquefasciatus	Predicted G-protein coupled receptor	4E-085	Signal transduction mechanisms
Ctar-515	D	212	Ctar-515			24.218	5.8			0	9.3	4.2	3.2	ExpAA=0.00 First60=0.00 PredHel=0 Topology=o	212	0				saposin - truncated at 5 prime	*	met lipid		40S ribosomal protein S3A	2.8	gi|94468430	23.5	75	270	26	28	163	60	saposin [Culex quinquefasciatus]	1E-118	gi|170057908	426	212	1017	95	21	456	1	3	FOR	Culex quinquefasciatus	Prosaposin	1E-011	Lipid transport and metabolism, Carbohydrate transport and metabolism
Ctar-294	R	213	Ctar-294			23.679	5.99			0	6.5	9.7	4.6	ExpAA=0.00 First60=0.00 PredHel=0 Topology=o	213	0				hydroxypyruvate isomerase - truncated at 5 prime	*	met carb		syndecan binding protein	0.34	gi|94469106	26.6	41	333	31	12	109	106	hydroxypyruvate isomerase [Culex quinquefasciatus]	1E-105	gi|170042214	384	212	265	86	80	57	1	1	FOR	Culex quinquefasciatus	Hydroxypyruvate isomerase	5E-062	Carbohydrate transport and metabolism
Ctar-235	M	209	Ctar-235	CYT		22.803	7.61			1	15.6	7.5	0.9	ExpAA=0.03 First60=0.00 PredHel=0 Topology=o	209	0				guanine nucleotide-binding protein subunit beta 1 - truncated at 3 prime		st		activated protein kinase C receptor	3E-009	gi|94468452	53.5	164	311	23	53	15	46	guanine nucleotide-binding protein subunit beta 1 [Culex quinquefasciatus]	1E-116	gi|170042647	421	209	340	98	61	1	1	3	FOR	Culex quinquefasciatus	G-protein beta subunit	4E-095	General function prediction only
Ctar-699	R	208	Ctar-699			24.298	9.03			0	8.5	3.8	4.3	ExpAA=0.02 First60=0.00 PredHel=0 Topology=o	208	0				Nuclear transport receptor LGL2 (importin beta superfamily) - truncated at 5 prime	*	met carb		replication factor C	0.56	gi|94469174	25.8	66	358	27	18	228	82	importin [Culex quinquefasciatus]	1E-116	gi|170031163	419	208	990	98	21	782	1	1	FOR	Culex quinquefasciatus	Nuclear transport receptor LGL2 (importin beta superfamily)	2E-029	Nuclear structure, Intracellular trafficking, secretion, and vesicular transport
Ctar-245	E	208	Ctar-245			22.953	9.1			1	10	6.6	7.1	ExpAA=41.38 First60=2.84 PredHel=2 Topology=i110-129o161-180i	208	2	18.3	15.4	66.3	Mitochondrial phosphate carrier protein - truncated at 5 prime	*	tr		mitochondrial phosphate carrier protein	1E-105	gi|94468998	371	208	350	88	59	71	1	PfmpC [Culex quinquefasciatus]	1E-114	gi|170055171	414	208	353	97	59	146	1	1	FOR	Culex quinquefasciatus	Mitochondrial phosphate carrier protein	2E-099	Energy production and conversion
Ctar-217	K	208	Ctar-217			22.547	11.24			1	9	5.7	4.3	ExpAA=0.00 First60=0.00 PredHel=0 Topology=o	208	0				ribosomal protein L23a - truncated at 5 prime	*	cs		Rab-protein	23	gi|94469302	20.4	21	415	38	5	172	187	ribosomal protein L23a [Culex quinquefasciatus]	1E-100	gi|170027935	366	208	247	93	84	40	1	1	FOR	Culex quinquefasciatus	60s ribosomal protein L23	1E-030	Translation, ribosomal structure and biogenesis
Ctar-255	K	230	Ctar-255			25.78	10.73			1	9.4	3.8	4.3	ExpAA=0.00 First60=0.00 PredHel=0 Topology=o	230	0				ribosomal protein S6 - fragment		met en		ribosomal protein S6	1E-037	gi|56199524	147	97	332	77	29	124	1	ribosomal protein S6 [Aedes aegypti]	2E-096	gi|157103329	354	232	346	83	67	118	1	1	FOR	Aedes aegypti] aegypti	40S ribosomal protein S6	4E-020	Translation, ribosomal structure and biogenesis
Ctar-337	E	202	Ctar-337			24.269	8.85			0	9.8	3.9	2.9	ExpAA=0.05 First60=0.05 PredHel=0 Topology=o	202	0				eukaryotic translation initiation factor 3 subunit 9 - truncated at 5 prime	*	pm		42 kDa yellow-related salivary protein SP03	0.53	gi|76446589	25.8	54	388	33	14	264	113	eukaryotic translation initiation factor 3 subunit 9 [Culex quinquefasciatus]	1E-113	gi|170031950	412	202	688	99	29	487	1	1	FOR	Culex quinquefasciatus	Translation initiation factor 3, subunit b (eIF-3b)	1E-064	Translation, ribosomal structure and biogenesis
Ctar-120	L	202	Ctar-120			22.197	10.65			0	7.3	13.2	5.9	ExpAA=0.13 First60=0.13 PredHel=0 Topology=o	202	0				60S ribosomal protein L8 - truncated at 5 prime	*	ps		60S ribosomal protein L2/L8	1E-104	gi|94468892	368	178	261	100	68	63	4	60S ribosomal protein L8 [Culex quinquefasciatus]	1E-113	gi|170028086	410	199	261	100	76	63	4	1	FOR	Culex quinquefasciatus	60s ribosomal protein L2/L8	2E-084	Translation, ribosomal structure and biogenesis
Ctar-566	E	199	Ctar-566			22.905	6.48			0	10.4	4.5	5.4	ExpAA=0.03 First60=0.00 PredHel=0 Topology=o	199	0				Cell cycle-associated protein - truncated at 5 prime	*	nr		SGS5	2.6	gi|54066769	23.5	95	3361	25	3	632	5	maintenance of ploidy protein mob1 [Culex quinquefasciatus]	1E-113	gi|170047541	410	199	218	97	91	20	1	1	FOR	Culex quinquefasciatus	Cell cycle-associated protein	3E-099	Cell cycle control, cell division, chromosome partitioning
Ctar-323	A	198	Ctar-323			20.976	4.38			8	14.4	6	7	ExpAA=86.47 First60=41.84 PredHel=4 Topology=i9-26o36-58i70-92o97-119i	198	4	41.9	7.6	50.5	monocarboxylate transporter - truncated at 5 prime	*	tr		putative 30 kDa allergen-like protein 30k-1	0.89	gi|56417500	25	14	210	64	7	58	142	monocarboxylate transporter [Culex quinquefasciatus]	1E-103	gi|170033018	376	198	802	96	25	605	1	1	FOR	Culex quinquefasciatus	Monocarboxylate transporter	8E-025	Carbohydrate transport and metabolism
Ctar-304	P	301	Ctar-304			34.07	6.15			0	10.8	6.2	4.9	ExpAA=99.43 First60=0.13 PredHel=5 Topology=o65-87i140-162o191-210i230-252o262-279i	301	5	33.9	34.6	31.6	na+/k+ atpase alpha subunit - truncated at 5 prime	*	tr		phosphatidylinositol transfer protein SEC14	1.2	gi|94468708	25.4	78	327	24	24	135	10	na+/k+ atpase alpha subunit [Aedes aegypti]	1E-169	gi|157131369	597	301	1001	96	30	701	1	1	FOR	Aedes aegypti	Na+/K+ ATPase, alpha subunit	1E-158	Inorganic ion transport and metabolism
Ctar-73	R	195	Ctar-73			22.052	10.49			0	6.6	7.6	2.5	ExpAA=0.01 First60=0.01 PredHel=0 Topology=o	195	0				ribosomal protein S8 - truncated at 5 prime	*	ps		ribosomal protein S8	6E-095	gi|56417536	337	180	206	92	87	27	16	40S ribosomal protein S8 [Culex quinquefasciatus]	1E-105	gi|170052425	384	195	206	99	95	12	1	1	FOR	Culex quinquefasciatus	40S ribosomal protein S8	3E-071	Translation, ribosomal structure and biogenesis
Ctar-331	R	193	Ctar-331			22.094	9.41			1	6.1	0.5	5.1	ExpAA=0.00 First60=0.00 PredHel=0 Topology=o	193	0				coiled-coil domain-containing protein 124 - truncated at 5 prime	*	uc		conserved protein	3E-039	gi|114864586	152	122	198	69	62	54	60	coiled-coil domain-containing protein 124 [Culex quinquefasciatus]	6E-094	gi|170037438	346	193	211	92	91	18	1	1	FOR	Culex quinquefasciatus	Uncharacterized conserved protein	2E-023	Function unknown
Ctar-367	A	193	Ctar-367			21.953	9.1			1	9.2	7.1	5.6	ExpAA=0.01 First60=0.01 PredHel=0 Topology=o	193	0				conserved hypothetical protein - truncated at 5 prime	*	uc		gSG1b salivary protein	0.86	gi|114865039	25	43	384	34	11	202	76	conserved hypothetical protein [Culex quinquefasciatus]	4E-096	gi|170052108	353	193	679	91	28	490	1	1	FOR	Culex quinquefasciatus	WD40 repeat protein	2E-009	General function prediction only
Ctar-296	F	302	Ctar-296			34.828	5.53			1	6.5	3.9	5.2	ExpAA=0.00 First60=0.00 PredHel=0 Topology=o	302	0				nucleolar GTP-binding protein - fragment		tm		putative 34 kDa secreted protein	2.0	gi|18568296	24.6	35	316	37	11	205	69	nucleolar GTP-binding protein [Aedes aegypti]	1E-153	gi|157124441	543	302	652	90	46	272	1	1	FOR	Aedes aegypti	GTP-binding protein CRFG/NOG1 (ODN superfamily)	1E-066	General function prediction only
Ctar-227	K	186	Ctar-227			20.629	8.43			5	3.7	4.8	7.9	ExpAA=0.00 First60=0.00 PredHel=0 Topology=o	186	0				translation initiation factor if-2 - fragment		ps												translation initiation factor if-2 [Culex quinquefasciatus]	1E-081	gi|170061650	305	191	1022	85	19	152	1	4	FOR	Culex quinquefasciatus	Translation initiation factor 5B (eIF-5B)	6E-007	Translation, ribosomal structure and biogenesis
Ctar-796	C	187	Ctar-796			19.402	8.36			0	14.2	11.1	1.1	ExpAA=0.05 First60=0.04 PredHel=0 Topology=o	187	0				ubiquinol-cytochrome c reductase complex core protein - fragment		met en		RNA-binding protein musashi/mRNA cleavage and polyadenylation factor I complex	6.9	gi|94468876	21.9	28	398	35	7	61	138	ubiquinol-cytochrome c reductase complex core protein [Culex quinquefasciatus]	9E-094	gi|170052262	345	187	439	90	43	187	1	1	FOR	Culex quinquefasciatus	Ubiquinol cytochrome c reductase, subunit QCR2	2E-021	Energy production and conversion
Ctar-797	S	231	Ctar-797			25.944	9.93			0	15.7	8.1	4.3	ExpAA=1.98 First60=0.00 PredHel=0 Topology=o	231	0				hypothetical conserved protein - truncated at 5 prime	*	ps		putative salivary secreted 30 kDa allergen-like protein 30k-5	1.9	gi|56417508	24.3	42	204	30	21	71	3	gryzun [Culex quinquefasciatus]	5E-091	gi|170061675	337	185	1353	88	14	1093	1	1	FOR	Culex quinquefasciatus	Uncharacterized conserved protein	1E-009	Function unknown
Ctar-455	P	184	Ctar-455			21.198	4.95			0	8.6	5.3	1.6	ExpAA=0.23 First60=0.00 PredHel=0 Topology=o	184	0				alpha-1,2-mannosyltransferase alg11 - truncated at 5 prime	*	pm		prophenoloxidase activator	0.055	gi|94469224	28.9	20	374	60	5	321	106	alpha-1,2-mannosyltransferase alg11 [Culex quinquefasciatus]	3E-099	gi|170064341	363	184	481	97	38	298	1	1	FOR	Culex quinquefasciatus	Glycosyltransferase	4E-056	Cell wall/membrane/envelope biogenesis
Ctar-276	R	180	Ctar-276			20.026	4.86			4	10.9	8.2	5.5	ExpAA=0.05 First60=0.00 PredHel=0 Topology=o	180	0				disulfide-isomerase A6 - truncated at 5 prime	*	pm		protein disulfide isomerase	1E-095	gi|94469058	340	174	437	92	40	264	7	disulfide-isomerase A6 [Culex quinquefasciatus]	2E-096	gi|170041921	354	183	436	95	42	254	1	1	FOR	Culex quinquefasciatus
Ctar-517	S	177	Ctar-517			20.586	4.82			1	10	5	2.8	ExpAA=0.00 First60=0.00 PredHel=0 Topology=o	177	0				conserved hypothetical protein - truncated at 5 prime	*	uc		unknown conserved protein	2E-083	gi|94468962	299	171	326	83	52	154	5	conserved hypothetical protein [Culex quinquefasciatus]	9E-090	gi|170051464	332	178	292	92	61	115	1	1	FOR	Culex quinquefasciatus	Uncharacterized conserved protein	8E-030	Function unknown
Ctar-491	M	177	Ctar-491	CYT		21.162	10.67			0	10	3.9	4.4	ExpAA=0.02 First60=0.02 PredHel=0 Topology=o	177	0				60S ribosomal protein L18a	*	ps		60S ribosomal protein L18a	1E-100	gi|56417534	356	177	177	97	100	1	1	60S ribosomal protein L18a [Aedes aegypti]	9E-098	gi|157167176	358	177	177	98	100	1	1	1	FOR	Culex quinquefasciatus	60S ribosomal protein L18A	2E-068	Translation, ribosomal structure and biogenesis
Ctar-571	R	175	Ctar-571			19.325	6.58			0	10.7	9	1.7	ExpAA=13.94 First60=13.92 PredHel=0 Topology=o	175	0				hexokinase - truncated at 5 prime	*	met en		ribosomal protein subunit 3	2E-004	gi|51557687	36.6	69	265	31	26	182	102	hexokinase [Culex quinquefasciatus]	9E-095	gi|170045020	348	175	449	98	39	275	1	1	FOR	Culex quinquefasciatus	Hexokinase	1E-052	Carbohydrate transport and metabolism
Ctar-608	G	173	Ctar-608			19.352	4.95			3	18.2	6.3	2.3	ExpAA=0.00 First60=0.00 PredHel=0 Topology=o	173	0				conserved hypothetical protein - truncated at 5 prime	*	ps		putative secreted protein	0.087	gi|18568300	28.1	38	580	39	7	123	98	conserved hypothetical protein [Culex quinquefasciatus]	1E-086	gi|170073899	321	174	266	93	65	95	1	1	FOR	Culex quinquefasciatus	Structural maintenance of chromosome protein 3 (sister chromatid cohesion complex Cohesin, subunit SMC3)	0.79	Cell cycle control, cell division, chromosome partitioning
Ctar-234	R	174	Ctar-234			19.985	5.87			1	9.6	5.1	4	ExpAA=0.00 First60=0.00 PredHel=0 Topology=o	174	0				mitochondrial ribosomal protein, S35 - truncated at 5 prime	*	ps		hypothetical protein	0.15	gi|94468724	27.3	79	254	18	31	175	45	mitochondrial ribosomal protein, S35 [Culex quinquefasciatus]	1E-086	gi|170036917	321	174	332	89	52	159	1	1	FOR	Culex quinquefasciatus	Mitochondrial ribosomal protein S28	4E-039	Translation, ribosomal structure and biogenesis
Ctar-92	A	172	Ctar-92			20.198	10.5			0	6.3	5.7	5.1	ExpAA=0.05 First60=0.02 PredHel=0 Topology=o	172	0				ribosomal protein L7 - truncated at 5 prime	*	ps		ribosomal protein L7	6E-096	gi|94468794	340	172	263	94	65	35	1	60S ribosomal protein L7 [Culex quinquefasciatus]	5E-095	gi|170047762	349	172	266	97	65	95	1	1	FOR	Culex quinquefasciatus	60S ribosomal protein L7	5E-054	Translation, ribosomal structure and biogenesis
Ctar-795	G	170	Ctar-795			18.296	6.47			19	22.5	7.5	5.8	ExpAA=0.00 First60=0.00 PredHel=0 Topology=o	170	0				hypothetical conserved protein - truncated at 5 prime	*	uc		salivary peroxidase	0.42	gi|4539761	25.8	77	591	31	13	59	57	ZNF403 [Culex quinquefasciatus]	2E-071	gi|170051642	270	172	619	80	28	449	1	1	FOR	Culex quinquefasciatus
Ctar-382	E	170	Ctar-382			19.106	5.43			2	12.1	8.1	6.4	ExpAA=20.88 First60=1.12 PredHel=1 Topology=i150-169o	170	1	11.2	0.6	88.2	fasciclin - truncated at 5 prime	*	extmat		probable membrane protein	5E-053	gi|94468630	198	168	375	60	45	221	3	fasciclin [Culex quinquefasciatus]	3E-084	gi|170037711	313	170	365	89	47	199	1	1	FOR	Culex quinquefasciatus
Ctar-562	A	169	Ctar-562			18.526	6.96			0	7.6	6.4	9.3	ExpAA=0.00 First60=0.00 PredHel=0 Topology=o	169	0				tRNA-binding protein - truncated at 5 prime	*	ps		salivary apyrase	0.54	gi|56417436	25.4	29	564	37	5	317	105	multisynthetase complex auxiliary component p43 [Culex quinquefasciatus]	2E-088	gi|170039763	327	169	320	95	53	152	1	1	FOR	Culex quinquefasciatus	tRNA-binding protein	1E-054	Translation, ribosomal structure and biogenesis
Ctar-251	G	168	Ctar-251			19.59	5.1			0	16.4	4.7	4.7	ExpAA=0.00 First60=0.00 PredHel=0 Topology=o	168	0				conserved hypothetical protein - truncated at 5 prime	*	pm		flavin-containing monooxygenase	0.41	gi|94468990	25.8	66	428	28	15	114	63	conserved hypothetical protein [Culex quinquefasciatus]	9E-094	gi|170053579	345	168	218	98	77	51	1	1	FOR	Culex quinquefasciatus	Uncharacterized conserved protein	2E-050	Function unknown
Ctar-97	L	165	Ctar-97			17.842	9.32			3	9.5	10.1	6.5	ExpAA=0.03 First60=0.02 PredHel=0 Topology=o	165	0				40S ribosomal protein S3 - truncated at 5 prime	*	ps		long form D7clu2 salivary protein	1.2	gi|16225974	24.3	54	315	31	17	177	2	40S ribosomal protein S3 [Culex quinquefasciatus]	3E-089	gi|170057463	329	165	250	99	66	86	1	1	FOR	Culex quinquefasciatus	40S ribosomal protein S3	3E-068	Translation, ribosomal structure and biogenesis
Ctar-792	L	164	Ctar-792			19.271	10.17			0	9.6	3.6	6	ExpAA=0.00 First60=0.00 PredHel=0 Topology=o	164	0				40S ribosomal protein S7 - truncated at 5 prime	*	ps		translation initiation factor 2B beta subunit	1.5	gi|94469338	23.9	38	353	34	11	84	112	conserved hypothetical protein [Culex quinquefasciatus]	1E-087	gi|170040756	324	164	192	98	85	29	1	1	FOR	Culex quinquefasciatus	40S ribosomal protein S7	5E-060	Translation, ribosomal structure and biogenesis
Ctar-279	K	162	Ctar-279			18.049	6.65			0	9.7	6.1	3.6	ExpAA=0.00 First60=0.00 PredHel=0 Topology=o	162	0				isochorismatase domain-containing protein 2, mitochondrial - truncated at 5 prime	*	uc		short form D7 salivary protein 3	4.3	gi|114864694	22.3	71	169	28	42	66	70	isochorismatase domain-containing protein 2, mitochondrial [Culex	3E-083	gi|170037388	310	163	201	95	81	39	1	1	FOR	Culex quinquefasciatus	Mitochondrial associated endoribonuclease MAR1 (isochorismatase superfamily)	2E-053	General function prediction only
Ctar-362	Q	162	Ctar-362			18.849	6.24			0	4.8	4.2	1.2	ExpAA=6.04 First60=6.04 PredHel=0 Topology=o	162	0				ATP synthase B chain, mitochondrial - truncated at 5 prime	*	met en		long form D7clu2 salivary protein	0.18	gi|16225974	26.9	66	315	28	21	145	6	ATP synthase B chain, mitochondrial [Culex quinquefasciatus]	1E-085	gi|170039307	318	162	238	97	68	77	1	1	FOR	Culex quinquefasciatus	Mitochondrial F1F0-ATP synthase, subunit b/ATP4	8E-038	Energy production and conversion
Ctar-228	P	162	Ctar-228			17.725	6.59			4	13.9	10.3	5.5	ExpAA=61.36 First60=3.47 PredHel=3 Topology=o59-81i88-107o120-137i	162	3	35.8	44.4	19.8	Golgi-associated protein/Nedd4 WW domain-binding protein - truncated at 5 prime	*	pm		homolog of an. stephensi hyp37.3 putative secreted	7.4	hyp37.7	21.6	17	267	35	6	8	120	NEDD4 family-interacting protein 1 [Culex quinquefasciatus]	1E-087	gi|170028084	324	162	229	96	71	69	1	1	FOR	Culex quinquefasciatus	Golgi-associated protein/Nedd4 WW domain-binding protein	1E-040	General function prediction only
Ctar-329	N	161	Ctar-329			18.624	5.11			0	10.4	5.5	4.9	ExpAA=0.00 First60=0.00 PredHel=0 Topology=o	161	0				clathrin light chain - truncated at 5 prime	*	pe		29 kDa salivary protein	0.39	gi|76589378	25.8	39	272	38	14	95	116	clathrin light chain	2E-087	gi|170066890	323	161	240	96	67	80	1	1	FOR	Culex quinquefasciatus] quinquefasciatus	Vesicle coat protein clathrin, light chain	3E-029	Intracellular trafficking, secretion, and vesicular transport
Ctar-369	M	157	Ctar-369	CYT		17.457	7.64			3	15	5	5.6	ExpAA=0.03 First60=0.00 PredHel=0 Topology=o	157	0				conserved hypothetical protein - truncated at 3 prime		met aa		hypothetical protein	0.097	gi|94469120	27.7	97	289	25	34	23	62	conserved hypothetical protein [Culex quinquefasciatus]	6E-064	gi|170035599	245	161	512	81	31	1	1	1	FOR	Culex quinquefasciatus	Leucine-rich repeat protein	0.006	Function unknown
Ctar-400	K	169	Ctar-400			18.575	7.81			0	12.8	12.2	3.5	ExpAA=0.00 First60=0.00 PredHel=0 Topology=o	169	0				peptidyl-prolyl cis-trans isomerase f, ppif - truncated at 5 prime	*	pm		cyclophylin	1E-094	gi|94468418	336	164	164	95	100	1	6	peptidyl-prolyl cis-trans isomerase f, ppif [Aedes aegypti]	2E-091	gi|157130325	337	169	206	94	82	40	1	1	FOR	Aedes aegypti	Cyclophilin type peptidyl-prolyl cis-trans isomerase	4E-069	Posttranslational modification, protein turnover, chaperones
Ctar-213	V	159	Ctar-213			18.144	5.26			0	6.8	4.3	.	ExpAA=0.00 First60=0.00 PredHel=0 Topology=o	159	0				LRR Toll - truncated at 5 prime	*	st		prefoldin subunit 6	0.020	gi|94468628	30	96	127	27	76	20	18	LRR Toll [Culex quinquefasciatus]	2E-052	gi|170037196	207	158	311	68	51	153	1	1	FOR	Culex quinquefasciatus	Cytoplasmic Zn-finger protein BRAP2 (BRCA1 associated protein)	0.006	General function prediction only
Ctar-123	M	156	Ctar-123	CYT		17.264	10.08			0	8.8	7.5	3.8	ExpAA=0.01 First60=0.00 PredHel=0 Topology=o	156	0				ribosomal protein S19	*	ps		ribosomal protein S19	7E-074	gi|56417548	267	156	156	86	100	1	1	40s ribosomal protein s19 [Culex quinquefasciatus]	6E-083	gi|170036432	308	156	156	100	100	1	1	1	FOR	Culex quinquefasciatus	40S ribosomal protein S19	4E-055	Translation, ribosomal structure and biogenesis
Ctar-303	F	156	Ctar-303			18.541	5.53			0	12.6	5.7	3.8	ExpAA=0.03 First60=0.01 PredHel=0 Topology=o	156	0				elongation factor 1-gamma - truncated at 5 prime	*	ps		elongation factor 1-gamma	3E-087	gi|94468844	311	156	433	89	36	278	1	elongation factor 1-gamma [Culex quinquefasciatus]	6E-088	gi|170060430	325	156	430	95	36	275	1	1	FOR	Culex quinquefasciatus	Translation elongation factor EF-1 gamma	9E-061	Translation, ribosomal structure and biogenesis
Ctar-283	F	155	Ctar-283			15.933	8.66			0	11.4	13.3	0.6	ExpAA=91.27 First60=43.84 PredHel=4 Topology=o4-26i38-60o90-112i124-146o	155	4	56.8	27.7	15.5	vacuolar ATP synthase 21 kDa proteolipid subunit - truncated at 5 prime	*	tr/vatpase		vacuolar atpase 16kDa subunit	3E-015	gi|56199558	72.4	147	155	29	95	20	2	vacuolar ATP synthase 21 kDa proteolipid subunit [Culex quinquefasciatus]	1E-079	gi|170037112	298	155	208	99	75	54	1	1	FOR	Culex quinquefasciatus	Vacuolar H+-ATPase V0 sector, subunit c''	8E-045	Energy production and conversion
Ctar-604	N	155	Ctar-604			16.971	9.41			0	12	9.5	4.4	ExpAA=0.49 First60=0.37 PredHel=0 Topology=i	155	0				UDP-glucose pyrophosphorylase - truncated at 5 prime	*	met carb		glyoxylase	2.3	gi|94468788	23.1	54	294	25	18	1	48	utp-glucose-1-phosphate uridylyltransferase 2 [Aedes aegypti]	4E-082	gi|157110519	306	155	513	98	30	359	1	1	FOR	Aedes aegypti	UDP-glucose pyrophosphorylase	3E-067	Carbohydrate transport and metabolism
Ctar-215	M	154	Ctar-215	CYT		16.851	9.9			1	16.6	4.5	4.5	ExpAA=66.65 First60=21.03 PredHel=3 Topology=o25-47i60-77o90-112i	154	3	39.6	24.7	35.7	conserved insect protein	*	uc		conserved insect protein	7E-066	gi|94469228	240	152	150	80	101	1	1	conserved insect protein [Culex quinquefasciatus]	2E-074	gi|170049035	280	155	155	93	100	1	1	1	FOR	Culex quinquefasciatus
Ctar-83	V	154	Ctar-83			17.089	8.33			1	10.8	7	4.5	ExpAA=0.00 First60=0.00 PredHel=0 Topology=o	154	0				40S ribosomal protein S3A - truncated at 5 prime	*	ps		40S ribosomal protein S3A	5E-080	gi|94468430	287	154	270	90	57	117	1	40S ribosomal protein S3a [Culex quinquefasciatus]	2E-082	gi|170045145	307	154	376	98	41	223	1	1	FOR	Culex quinquefasciatus	40S ribosomal protein S3A	9E-048	Translation, ribosomal structure and biogenesis
Ctar-145	R	153	Ctar-145			17.023	5.9			0	10.3	5.8	1.9	ExpAA=0.05 First60=0.05 PredHel=0 Topology=o	153	0				kynurenine formamidase - truncated at 5 prime	*	met aa		kynurenine formamidase	1E-053	gi|94468714	200	149	305	66	49	154	1	kynurenine formamidase [Culex quinquefasciatus]	7E-076	gi|170029822	285	153	307	92	50	155	1	1	FOR	Culex quinquefasciatus	Kynurenine formamidase	2E-011	Amino acid transport and metabolism
Ctar-153	M	143	Ctar-153	CYT		16.958	11.66			0	8.2	4.8	1.4	ExpAA=0.00 First60=0.00 PredHel=0 Topology=o	143	0				60S ribosomal protein L36	*	ps		60S ribosomal protein L36	1E-052	gi|94468922	196	99	113	97	88	15	1	ribosomal protein L36, putative [Aedes aegypti]	3E-049	gi|157103325	196	99	113	97	88	15	1	2	FOR	Aedes aegypti	60S ribosomal protein L36	3E-018	Translation, ribosomal structure and biogenesis
Ctar-501	I	149	Ctar-501			16.475	6.1			0	7.2	9.2	1.3	ExpAA=0.11 First60=0.10 PredHel=0 Topology=o	149	0				threonine dehydratase/deaminase - truncated at 5 prime	*	met aa		NICE-3 family member	0.053	gi|94468778	28.5	48	290	35	17	1	32	threonine dehydratase/deaminase [Culex quinquefasciatus]	6E-078	gi|170050264	292	149	469	97	32	321	1	1	FOR	Culex quinquefasciatus	Threonine/serine dehydratases	2E-038	Amino acid transport and metabolism
Ctar-327	F	148	Ctar-327		-1	15.869	9.84			1	9.9	13.2	4	ExpAA=69.44 First60=42.16 PredHel=4 Topology=i5-27o40-62i69-86o90-107i	148	4	52.7	11.5	35.8	mitochondrial NADH:ubiquinone oxidoreductase B14.7 subunit - truncated at 5 prime	*	met en		putative mitochondrial NADH-ubiquinone oxidoreductase	1E-055	gi|94469134	206	147	167	68	88	18	1	mitochondrial NADH:ubiquinone oxidoreductase B14.7 subunit [Culex	4E-074	gi|170050968	279	148	165	91	90	18	1	1	FOR	Culex quinquefasciatus	Mitochondrial import inner membrane translocase, subunit TIM23	0.087	Intracellular trafficking, secretion, and vesicular transport
Ctar-324	A	148	Ctar-324			16.214	4.37			11	15.2	5.3	9.3	ExpAA=0.02 First60=0.01 PredHel=0 Topology=o	148	0				conserved hypothetical protein - truncated at 5 prime	*	uc		bacteria-responsive protein 1 AgBR1	0.34	gi|94468662	25.8	51	439	31	12	40	13	conserved hypothetical protein [Culex quinquefasciatus]	2E-061	gi|170046784	237	148	194	79	76	51	1	1	FOR	Culex quinquefasciatus	Uncharacterized protein PSP1 (suppressor of DNA polymerase alpha mutations in yeast)	0.11	General function prediction only
Ctar-256	K	190	Ctar-256			22.452	6.17			0	6.7	3.1	5.7	ExpAA=0.00 First60=0.00 PredHel=0 Topology=o	190	0				Chondroitin 6-sulfotransferase - truncated at 5 prime	*	extmat		phosphoglycerate dehydrogenase	0.22	gi|94468936	26.9	86	332	22	26	120	59	AGAP005721-PA	8E-010	gi|158294651	66.6	208	400	21	52	195	1	1	FOR	Anopheles gambiae str. PEST] gambiae str. PEST	Chondroitin 6-sulfotransferase and related sulfotransferases	0.002	Cell wall/membrane/envelope biogenesis, Extracellular structures
Ctar-359	W	147	Ctar-359			16.818	4.89			0	9.3	4	4.7	ExpAA=0.03 First60=0.03 PredHel=0 Topology=o	147	0				Ras-related GTPase - truncated at 5 prime	*	pe		RAB family GTPase	3E-016	gi|94469128	75.9	109	215	39	51	65	1	ras-related protein Rab-7 [Culex quinquefasciatus]	5E-082	gi|170046123	305	147	208	99	71	62	1	1	FOR	Culex quinquefasciatus	Ras-related GTPase	2E-056	General function prediction only
Ctar-290	E	146	Ctar-290			16.325	9.3			1	10.7	8.1	6.7	ExpAA=8.33 First60=0.06 PredHel=0 Topology=o	146	0				Citrate synthase - truncated at 5 prime	*	met en		SGS1	0.56	gi|66828491	25	30	3060	36	1	2783	89	AGAP012048-PA	2E-079	gi|158300600	296	146	466	97	31	321	1	1	FOR	Anopheles gambiae str. PEST] gambiae str. PEST	Citrate synthase	5E-058	Energy production and conversion
Ctar-322	L	145	Ctar-322		15-16	16.345	9.61	14.666	9.93	0	7.4	11.5	6.8	ExpAA=31.73 First60=24.40 PredHel=1 Topology=o44-66i	145	1	15.2	30.3	54.5	Predicted membrane protein - truncated at 5 prime	*	ucm		derlin 1	2E-058	gi|94469198	215	128	254	82	50	131	18	derlin-2.1 [Culex quinquefasciatus]	7E-076	gi|170054332	285	146	260	94	56	115	1	1	FOR	Culex quinquefasciatus	Predicted membrane protein	2E-025	Function unknown
Ctar-206	R	145	Ctar-206			17.506	11.34			1	5.4	4.1	0.7	ExpAA=0.00 First60=0.00 PredHel=0 Topology=i	145	0				ribosomal protein L19 - truncated at 5 prime	*	ps		ribosomal protein L19	1E-063	gi|94468808	233	145	204	81	71	60	1	ribosomal protein L19 [Culex quinquefasciatus]	5E-077	gi|170058304	289	145	204	100	71	60	1	1	FOR	Culex quinquefasciatus	60s ribosomal protein L19	9E-032	Translation, ribosomal structure and biogenesis
Ctar-481	N	145	Ctar-481			16.079	9.06			1	7.4	6.1	6.1	ExpAA=0.00 First60=0.00 PredHel=0 Topology=o	145	0				Long-chain acyl-CoA synthetases - truncated at 5 prime	*	met lipid		mitochondrial ribosomal protein L52	0.95	gi|94469356	24.3	27	129	44	21	101	84	conserved hypothetical protein [Culex quinquefasciatus]	4E-076	gi|170050090	286	145	645	97	22	501	1	1	FOR	Culex quinquefasciatus	Long-chain acyl-CoA synthetases (AMP-forming)	1E-025	Lipid transport and metabolism
Ctar-318	G	143	Ctar-318			15.907	10.04			2	12.3	8.2	2.1	ExpAA=0.02 First60=0.01 PredHel=0 Topology=o	143	0				60S ribosomal protein L3 - truncated at 5 prime	*	ps		ribosomal protein L3	4E-070	gi|94468802	254	128	415	96	31	273	1	60S ribosomal protein L3 [Culex quinquefasciatus]	1E-075	gi|170041842	284	143	452	98	32	310	1	1	FOR	Culex quinquefasciatus	60S ribosomal protein L3 and related proteins	5E-045	Translation, ribosomal structure and biogenesis
Ctar-185	P	143	Ctar-185			16.153	4.54			7	11	3.4	11	ExpAA=0.00 First60=0.00 PredHel=0 Topology=o	143	0				conserved hypothetical protein - truncated at 5 prime	*	uc		71 kDa salivary protein	2.7	gi|42491539	22.7	40	627	22	6	28	3	conserved hypothetical protein [Culex quinquefasciatus]	3E-073	gi|170028023	276	143	458	97	31	316	1	1	FOR	Culex quinquefasciatus	Calsyntenin	0.56	Extracellular structures
Ctar-231	Y	143	Ctar-231			16.35	7.14			1	12.3	4.1	4.1	ExpAA=0.13 First60=0.13 PredHel=0 Topology=i	143	0				conserved hypothetical protein - truncated at 5 prime	*	uc		RAB family GTPase	1E-074	gi|94469128	270	143	215	94	67	73	1	conserved hypothetical protein [Culex quinquefasciatus]	8E-072	gi|170035713	271	143	215	95	67	73	1	1	FOR	Culex quinquefasciatus	GTPase Rab11/YPT3, small G protein superfamily	5E-049	Intracellular trafficking, secretion, and vesicular transport
Ctar-91	M	138	Ctar-91	SIG	24-25	14.905	4.73	12.319	4.7	5	9.3	5	10	ExpAA=44.12 First60=39.89 PredHel=2 Topology=i7-27o42-64i	138	2	30.4	10.9	58.7	hypothetical conserved secreted protein	*	uc		histidine triad family zinc-binding protein	0.52	gi|94468710	25	21	157	47	13	30	83	conserved hypothetical protein [Culex quinquefasciatus]	1E-070	gi|170037843	268	142	142	95	100	1	1	1	FOR	Culex quinquefasciatus	Membrane-associated protein tyrosine phosphatase PTP-BAS and related proteins, contain FERM domain	0.013	Signal transduction mechanisms
Ctar-102	K	140	Ctar-102			16.154	10.3			0	5.6	9.2	2.1	ExpAA=0.00 First60=0.00 PredHel=0 Topology=o	140	0				ribosomal protein S4 - truncated at 5 prime	*	ps		ribosomal protein S4	1E-068	gi|94468470	249	128	195	99	66	56	1	40S ribosomal protein S9 [Aedes aegypti]	2E-071	gi|157123910	270	140	195	97	72	56	1	1	FOR	Aedes aegypti	Ribosomal protein S4	2E-047	Translation, ribosomal structure and biogenesis
Ctar-116	G	136	Ctar-116			14.218	8.93			7	13.8	10.1	8	ExpAA=0.08 First60=0.07 PredHel=0 Topology=o	136	0				conserved hypothetical protein - truncated at 5 prime	*	uc		35.5 kDa salivary protein	0.86	gi|77696455	24.3	20	332	50	6	100	95	conserved hypothetical protein [Culex quinquefasciatus]	2E-066	gi|170038261	254	136	252	93	54	118	1	1	FOR	Culex quinquefasciatus	Beta, beta-carotene 15,15'-dioxygenase and related enzymes	0.14	Secondary metabolites biosynthesis, transport and catabolism
Ctar-435	E	135	Ctar-435			15.282	6.06			0	9.5	8	5.1	ExpAA=0.02 First60=0.02 PredHel=0 Topology=o	135	0				peroxiredoxin-4 - truncated at 5 prime	*	met ox		mitochondrial ribosomal protein L49	0.17	gi|94469056	26.6	29	185	44	16	88	110	peroxiredoxin-4	2E-074	gi|170051146	280	135	252	99	54	118	1	1	FOR	Culex quinquefasciatus] quinquefasciatus	Alkyl hydroperoxide reductase, thiol specific antioxidant and related enzymes	1E-063	Posttranslational modification, protein turnover, chaperones
Ctar-376	G	133	Ctar-376			15.319	9.07			2	8.9	5.9	6.7	ExpAA=0.02 First60=0.00 PredHel=0 Topology=o	133	0				5'-AMP-activated protein kinase catalytic subunit alpha-2 - truncated at 5 prime	*	st		SGS5	0.074	gi|54066769	27.7	97	3361	29	3	980	1	5'-AMP-activated protein kinase catalytic subunit alpha-2 [Culex	8E-072	gi|170033124	271	133	547	98	24	415	1	1	FOR	Culex quinquefasciatus	Carnitine O-acyltransferase CRAT	0.16	Lipid transport and metabolism
Ctar-383	G	133	Ctar-383			14.847	4.74			0	9.6	6.7	0.7	ExpAA=0.27 First60=0.21 PredHel=0 Topology=o	133	0				annexin x - truncated at 5 prime	*	extmat		annexin	1E-061	gi|94468734	226	133	321	84	41	23	1	annexin x [Culex quinquefasciatus]	5E-064	gi|170044825	246	133	321	94	41	34	1	2	FOR	Culex quinquefasciatus	Annexin	1E-040	Intracellular trafficking, secretion, and vesicular transport
Ctar-99	M	132	Ctar-99	CYT		14.377	10.06			1	9.7	9	3.7	ExpAA=0.00 First60=0.00 PredHel=0 Topology=o	132	0				40S ribosomal protein S30	*	ps		anopheles stephensi ubiquitin	0.025	gi|16074119	29.3	83	128	33	65	1	1	40S ribosomal protein S30 [Culex quinquefasciatus]	9E-068	gi|170062090	258	132	132	98	100	1	1	1	FOR	Culex quinquefasciatus	Ubiquitin-like/40S ribosomal S30 protein fusion	3E-019	Translation, ribosomal structure and biogenesis, Posttranslational modification, protein turnover, chaperones
Ctar-310	V	132	Ctar-310			14.986	4.49			0	6	4.5	3.7	ExpAA=0.00 First60=0.00 PredHel=0 Topology=o	132	0				heat shock cognate 70 - truncated at 5 prime	*	pm		heat shock cognate 70	4E-059	gi|94468818	218	132	655	84	20	53	1	78 kDa glucose-regulated protein [Culex quinquefasciatus]	3E-068	gi|170034715	259	132	657	97	20	526	1	1	FOR	Culex quinquefasciatus	Molecular chaperones GRP78/BiP/KAR2, HSP70 superfamily	2E-047	Posttranslational modification, protein turnover, chaperones
Ctar-320	M	131	Ctar-320	CYT		14.878	4.13			0	6.8	7.5	4.5	ExpAA=0.21 First60=0.00 PredHel=0 Topology=o	131	0				DNA-directed RNA polymeraseI	*	met aa		43 kDa salivary protein	4.0	gi|77696451	21.9	35	397	37	9	135	85	DNA-directed RNA polymeraseI [Culex quinquefasciatus]	6E-070	gi|170068328	265	131	131	98	100	1	1	1	FOR	Culex quinquefasciatus	RNA polymerase subunit K	8E-041	Transcription
Ctar-169	K	130	Ctar-169			15.138	9.93			0	8.3	6.8	2.3	ExpAA=0.00 First60=0.00 PredHel=0 Topology=o	130	0				ribosomal protein S27a - truncated at 5 prime	*	prot		ribosomal protein S27a	1E-051	gi|56417532	192	130	156	74	83	27	1	ubiquitin (ribosomal protein L40) [Aedes aegypti]	7E-071	gi|157136377	268	130	156	100	83	27	1	1	FOR	Culex quinquefasciatus	Ubiquitin/40S ribosomal protein S27a fusion	2E-048	Translation, ribosomal structure and biogenesis
OC-365	A	128	OC-365			14.554	4.86			0	7.7	9.2	3.8	ExpAA=0.00 First60=0.00 PredHel=0 Topology=o	128	0				vitronectin - truncated at 5 prime	*	extmat		truncated matrix metalloproteinase 1 - missing amino and carboxy terminal -	9e-18	sal_met_prot	80.5	118	465	36	25	271	1	vitronectin [Culex quinquefasciatus]	3E-064	gi|170063963	246	128	488	89	26	361	1	1	FOR	Culex quinquefasciatus	Gelatinase A and related matrix metalloproteases	1E-012	Posttranslational modification, protein turnover, chaperones, Extracellular structures
Ctar-190	E	131	Ctar-190			14.588	9.62			1	12	6.8	.	ExpAA=0.77 First60=0.44 PredHel=0 Topology=i	131	0				conserved hypothetical protein - truncated at 5 prime	*	uc		salivary protein	2e-12	gSG5	63.2	127	332	25	38	200	1	conserved hypothetical protein [Culex quinquefasciatus]	6E-054	gi|170030700	212	127	346	81	37	212	1	1	FOR	Culex quinquefasciatus
Ctar-786	T	126	Ctar-786			14.613	6.77			1	5.5	2.3	4.7	ExpAA=0.00 First60=0.00 PredHel=0 Topology=o	126	0				AH receptor-interacting protein - truncated at 5 prime	*	pm		FKBP-type peptidyl-prolyl cis-trans isomerase	0.001	gi|94468750	33.5	100	285	23	35	179	27	AH receptor-interacting protein [Culex quinquefasciatus]	6E-064	gi|170069601	245	124	319	97	39	196	3	1	FOR	Culex quinquefasciatus	Aryl-hydrocarbon receptor-interacting protein	8E-038	Posttranslational modification, protein turnover, chaperones
Ctar-271	Q	125	Ctar-271			13.824	4.92			0	11	9.4	2.4	ExpAA=0.02 First60=0.02 PredHel=0 Topology=i	125	0				cathepsin l - truncated at 5 prime	*	pm		cathepsin L	8E-011	gi|56199438	57.4	105	331	29	32	223	20	cathepsin l [Culex quinquefasciatus]	1E-068	gi|170064305	261	124	547	96	23	423	1	1	FOR	Culex quinquefasciatus	Cysteine proteinase Cathepsin L	8E-025	Posttranslational modification, protein turnover, chaperones
Ctar-222	G	123	Ctar-222			14.317	5.08			0	5.6	4.8	4	ExpAA=0.00 First60=0.00 PredHel=0 Topology=o	123	0				ATP-binding cassette transporter - truncated at 5 prime	*	tr		beta3-glucuronyltransferase	3.6	gi|94468702	21.9	16	320	62	5	221	58	ATP-binding cassette transporter [Culex quinquefasciatus]	6E-061	gi|170037877	235	123	999	95	12	570	1	1	FOR	Culex quinquefasciatus
Ctar-391	N	123	Ctar-391			13.113	4.53			0	9.6	8.8	3.2	ExpAA=0.03 First60=0.00 PredHel=0 Topology=i	123	0				anamorsin - truncated at 5 prime	*	nr		serine/threonine specific protein phosphatase PP1 catalytic subunit	23	gi|94468946	19.2	14	327	35	4	23	107	anamorsin [Culex quinquefasciatus]	3E-062	gi|170046630	239	123	261	94	47	139	1	1	FOR	Culex quinquefasciatus	Protein DRE2, required for cell viability	1E-029	Function unknown
Ctar-340	R	122	Ctar-340			13.802	8.66			0	15.3	3.2	2.4	ExpAA=0.01 First60=0.01 PredHel=0 Topology=o	122	0				conserved hypothetical protein - truncated at 5 prime	*	uc		membrane glycoprotein LIG-1	0.064	gi|94468954	27.7	55	508	25	11	399	51	conserved hypothetical protein [Culex quinquefasciatus]	1E-045	gi|170034629	184	123	355	80	35	234	1	1	FOR	Culex quinquefasciatus	Protein kinase ATM/Tel1, involved in telomere length regulation and DNA repair	0.81	Signal transduction mechanisms, Chromatin structure and dynamics, Replication, recombination and repair, Cell cycle control, cell division, chromosome partitioning
Ctar-273	R	120	Ctar-273			12.554	9.37			13	16.4	12.3	5.7	ExpAA=0.00 First60=0.00 PredHel=0 Topology=o	120	0				conserved hypothetical protein - truncated at 5 prime	*	uc		30 kDa protein	0.11	gi|18389879	26.9	62	182	25	34	80	43	conserved hypothetical protein [Culex quinquefasciatus]	4E-051	gi|170053221	203	120	1348	88	9	1222	1	1	FOR	Culex quinquefasciatus	Focal adhesion protein Tensin, contains PTB domain	0.51	Signal transduction mechanisms, Cytoskeleton
Ctar-619	E	118	Ctar-619			12.951	5.39			0	15	5.8	1.7	ExpAA=11.97 First60=11.96 PredHel=0 Topology=o	118	0				glycerol-3-phosphate acyltransferase - truncated at 5 prime	*	met lipid		unknown salivary protein	0.52	gi|51557806	24.6	43	157	32	27	72	39	glycerol-3-phosphate acyltransferase [Culex quinquefasciatus]	1E-056	gi|170030668	221	118	872	94	14	755	1	1	FOR	Culex quinquefasciatus	Mitochondrial glycerol-3-phosphate acyltransferase GPAT	7E-015	Lipid transport and metabolism
Ctar-275	G	116	Ctar-275			12.914	9.91			0	15.3	7.6	3.4	ExpAA=0.00 First60=0.00 PredHel=0 Topology=o	116	0				Clathrin-associated protein medium chain - truncated at 5 prime	*	pe		actin	0.10	gi|94468486	26.9	113	376	20	30	246	1	AP-2 complex subunit mu [Culex quinquefasciatus]	8E-059	gi|170047645	228	116	301	98	39	186	1	1	FOR	Culex quinquefasciatus	Clathrin-associated protein medium chain	6E-028	Intracellular trafficking, secretion, and vesicular transport
Ctar-403	K	116	Ctar-403			13.513	9.37			1	13.6	2.5	5.1	ExpAA=0.00 First60=0.00 PredHel=0 Topology=i	116	0				vitellogenin C1 - truncated at 5 prime	*	tr		salivary gland protein	0.85	gi|71389019	23.9	21	240	47	9	183	1	vitellogenin-A1 [Culex quinquefasciatus]	4E-057	gi|170049661	223	116	2111	90	5	1996	1	1	FOR	Culex quinquefasciatus	Endonuclease MUS81	0.47	Replication, recombination and repair
Ctar-343	D	115	Ctar-343			13.29	6.56			0	9.4	3.4	6.8	ExpAA=0.00 First60=0.00 PredHel=0 Topology=o	115	0				conserved hypothetical protein - truncated at 5 prime	*	uc		chloride channel	0.64	gi|94468636	24.3	69	391	20	18	47	23	conserved hypothetical protein [Culex quinquefasciatus]	5E-062	gi|170028299	239	115	287	100	40	173	1	1	FOR	Culex quinquefasciatus	Nicotinic acid phosphoribosyltransferase	2E-009	Coenzyme transport and metabolism
Ctar-326	G	115	Ctar-326			12.957	5.21			0	6	6.8	3.4	ExpAA=0.00 First60=0.00 PredHel=0 Topology=o	115	0				ATP synthase beta subunit - truncated at 5 prime	*	met en		F0F1-type ATP synthase beta subunit	1E-059	gi|94468834	219	115	504	97	23	390	1	ATP synthase beta subunit [Aedes aegypti]	5E-056	gi|157136033	219	115	504	97	23	390	1	1	FOR	Aedes aegypti	F0F1-type ATP synthase, beta subunit	5E-057	Energy production and conversion
Ctar-288	K	115	Ctar-288			13.065	7.07			1	12.8	5.1	6.8	ExpAA=0.01 First60=0.00 PredHel=0 Topology=i	115	0				E3 ubiquitin ligase - truncated at 5 prime	*	prot		putative hyaluronoglucosaminidase	0.026	gi|51557675	28.9	61	160	31	38	24	12	LD06566p [Culex quinquefasciatus]	2E-061	gi|170037607	237	115	1010	96	11	896	1	1	FOR	Culex quinquefasciatus	Ubiquitin protein ligase RSP5/NEDD4	2E-025	Posttranslational modification, protein turnover, chaperones
Ctar-379	C	185	Ctar-379			20.236	6.92			2	10.6	6.4	9.6	ExpAA=0.01 First60=0.00 PredHel=0 Topology=o	185	0				6-phosphogluconolactonase - truncated at 5 prime	*	met carb		RAS small GTPase	0.62	gi|94469286	25.4	32	217	34	15	2	116	6-phosphogluconolactonase [Aedes aegypti]	5E-081	gi|157103954	303	184	251	80	73	68	1	1	FOR	Aedes aegypti	6-phosphogluconolactonase - like protein	3E-046	Carbohydrate transport and metabolism
Ctar-395	T	113	Ctar-395			12.591	5.58			3	15.7	3.5	4.3	ExpAA=0.03 First60=0.00 PredHel=0 Topology=o	113	0				eukaryotic translation initiation factor 3 subunit 5 - truncated at 5 prime	*	ps		eukaryotic translation initiation factor 3 subunit 5 epsilon-like protein	5E-051	gi|94468862	190	113	287	85	39	175	1	eukaryotic translation initiation factor 3 subunit 5 [Culex quinquefasciatus]	4E-054	gi|170055997	213	113	287	97	39	175	1	1	FOR	Culex quinquefasciatus	Translation initiation factor 3, subunit f (eIF-3f)	3E-029	Translation, ribosomal structure and biogenesis
Ctar-485	F	112	Ctar-485			12.645	5.87			0	14	6.1	4.4	ExpAA=0.42 First60=0.29 PredHel=0 Topology=o	112	0				glutathione-s-transferase theta, gst - truncated at 5 prime	*	pe		37.2 kDa salivary protein	0.60	gi|42491533	24.3	52	350	21	15	195	17	glutathione-s-transferase theta, gst [Culex quinquefasciatus]	5E-053	gi|170068194	209	112	219	90	51	108	1	1	FOR	Culex quinquefasciatus	Glutathione S-transferase	4E-014	Posttranslational modification, protein turnover, chaperones
Ctar-250	A	196	Ctar-250			22.548	9.2			6	6	3.5	20.1	ExpAA=0.00 First60=0.00 PredHel=0 Topology=o	196	0				conserved hypothetical protein - truncated at 5 prime	*	tm		mitochondrial ribosomal protein L49	2.6	gi|94469056	23.5	47	185	31	25	79	145	hypothetical protein AaeL_AAEL005358 [Aedes aegypti]	4E-076	gi|157109694	286	202	387	73	52	191	1	1	FOR	Aedes aegypti	Inositol-1,4,5-triphosphate 5-phosphatase (synaptojanin), INP51/INP52/INP53 family	7E-004	Intracellular trafficking, secretion, and vesicular transport
Ctar-606	S	111	Ctar-606			12.603	9.43			0	12.4	2.7	3.5	ExpAA=13.10 First60=0.00 PredHel=0 Topology=o	111	0				conserved hypothetical protein - truncated at 5 prime	*	ps		salivary purine nucleosidase	0.031	gi|21654712	28.5	45	338	42	13	47	28	conserved hypothetical protein [Culex quinquefasciatus]	1E-037	gi|170034398	158	111	225	70	49	115	1	1	FOR	Culex quinquefasciatus
Ctar-350	Y	109	Ctar-350			11.845	5.47			1	6.3	9.9	7.2	ExpAA=5.70 First60=4.15 PredHel=0 Topology=i	109	0				amidase - truncated at 5 prime	*	ps		20S proteasome regulatory subunit beta type PSMB3/PUP3	1.3	gi|94468582	23.1	43	205	37	21	76	5	amidase [Culex quinquefasciatus]	4E-056	gi|170066943	219	109	538	97	20	430	1	1	FOR	Culex quinquefasciatus	Amidases	8E-027	Translation, ribosomal structure and biogenesis, Lipid transport and metabolism, Signal transduction mechanisms
Ctar-599	G	109	Ctar-599			11.716	8.11			0	9.9	11.7	3.6	ExpAA=38.24 First60=17.31 PredHel=2 Topology=o28-45i84-106o	109	2	35.8	28.4	35.8	Predicted membrane protein - truncated at 5 prime	*	ucm		ribosomal protein L9	2.2	gi|56199512	22.3	47	194	25	24	52	58	transmembrane protein 19 [Culex quinquefasciatus]	2E-055	gi|170049236	217	109	332	94	33	224	1	1	FOR	Culex quinquefasciatus	Predicted membrane protein	1E-030	Function unknown
Ctar-402	Q	107	Ctar-402			12.608	7.04			2	5.5	1.8	3.7	ExpAA=0.00 First60=0.00 PredHel=0 Topology=o	107	0				transcription initiation factor TFIID subunit 12 - truncated at 5 prime	*	tm		salivary gland growth factor-2	6.1	gi|5817646	20.8	25	506	28	5	469	49	transcription initiation factor TFIID subunit 12 [Culex quinquefasciatus]	7E-055	gi|170053104	215	107	176	100	61	70	1	1	FOR	Culex quinquefasciatus	Transcription initiation factor TFIID, subunit TAF12 (also component of histone acetyltransferase SAGA)	7E-041	Transcription
Ctar-291	M	107	Ctar-291	CYT		12.575	10.09			0	2.8	11	8.3	ExpAA=21.63 First60=0.00 PredHel=1 Topology=o74-96i	107	1	20.6	69.2	10.3	mitochondrial ATP synthase F chain	*	met en		mitochondrial ATP synthase F chain	8E-064	gi|94468562	233	107	107	95	100	1	1	mitochondrial ATP synthase F chain [Culex quinquefasciatus]	6E-062	gi|170037788	239	107	107	98	100	1	1	1	FOR	Culex quinquefasciatus	Mitochondrial F1F0-ATP synthase, subunit f	3E-034	Energy production and conversion
Ctar-499	K	107	Ctar-499			11.573	8.62			1	10.1	13.8	3.7	ExpAA=3.87 First60=3.86 PredHel=0 Topology=o	107	0				proteasome subunit beta type 6 - truncated at 5 prime	*	prot		proteasome subunit beta type 6 precursor-like protein	5E-040	gi|94469190	154	92	228	79	40	123	1	proteasome subunit beta type 6 [Culex quinquefasciatus]	1E-053	gi|170036732	211	107	227	97	47	123	1	1	FOR	Culex quinquefasciatus	20S proteasome, regulatory subunit beta type PSMB6/PSMB9/PRE3	1E-030	Posttranslational modification, protein turnover, chaperones
Ctar-277	F	107	Ctar-277			12.499	4.66			0	5.5	3.7	1.8	ExpAA=0.00 First60=0.00 PredHel=0 Topology=o	107	0				prefoldin - truncated at 5 prime	*	pm		putative calreticulin	0.55	gi|18568312	24.3	41	407	36	10	363	13	prefoldin [Culex quinquefasciatus]	2E-049	gi|170032258	197	107	137	95	78	32	1	1	FOR	Culex quinquefasciatus	Molecular chaperone Prefoldin, subunit 4	8E-016	Posttranslational modification, protein turnover, chaperones
Ctar-223	T	106	Ctar-223			12.598	10.14			3	11.1	2.8	5.6	ExpAA=0.00 First60=0.00 PredHel=0 Topology=i	106	0				60S ribosomal protein L31 - truncated at 5 prime	*	ps		60S ribosomal protein L31	9E-057	gi|56417558	209	106	124	97	85	19	1	60S ribosomal protein L31 [Culex quinquefasciatus]	9E-055	gi|170049421	215	106	124	99	85	19	1	1	FOR	Culex quinquefasciatus	60S ribosomal protein L31	2E-030	Translation, ribosomal structure and biogenesis
Ctar-418	G	106	Ctar-418			11.641	6.45			0	12	9.3	6.5	ExpAA=0.00 First60=0.00 PredHel=0 Topology=o	106	0				glutamate carboxypeptidase - truncated at 5 prime	*	met aa		PAN/APPLE-like domain-containing protein	2.7	gi|94468620	21.9	15	482	53	3	21	9	glutamate carboxypeptidase [Culex quinquefasciatus]	6E-056	gi|170064276	219	106	480	98	22	375	1	1	FOR	Culex quinquefasciatus	Metalloexopeptidases	5E-041	Amino acid transport and metabolism
Ctar-314	E	106	Ctar-314			11.982	5.41			0	7.4	9.3	6.5	ExpAA=0.00 First60=0.00 PredHel=0 Topology=o	106	0				conserved hypothetical protein - truncated at 5 prime	*	uc		putative 55.3 salivary protein	2.1	hyp55.3	22.3	40	513	27	8	214	65	conserved hypothetical protein [Culex quinquefasciatus]	3E-054	gi|170039080	213	106	406	95	26	301	1	1	FOR	Culex quinquefasciatus	Lipoate-protein ligase A	1E-010	Coenzyme transport and metabolism
Ctar-375	R	106	Ctar-375			12.124	10.15			0	2.8	8.3	4.6	ExpAA=0.05 First60=0.01 PredHel=0 Topology=o	106	0				60S ribosomal protein L15 - truncated at 5 prime	*	ps		60S ribosomal protein L27a	2E-056	gi|56417552	208	106	149	89	71	44	1	60S ribosomal protein L15 [Culex quinquefasciatus]	4E-055	gi|170059700	216	106	149	94	71	44	1	1	FOR	Culex quinquefasciatus	60s ribosomal protein L15/L27	9E-033	Translation, ribosomal structure and biogenesis
Ctar-480	A	106	Ctar-480			11.968	9.47			0	12	10.2	3.7	ExpAA=14.54 First60=6.15 PredHel=0 Topology=o	106	0				conserved hypothetical protein - truncated at 5 prime	*	met aa		fatty acyl-CoA elongase	2.1	gi|94468340	22.3	20	358	40	6	64	53	conserved hypothetical protein [Culex quinquefasciatus]	2E-048	gi|170056627	194	106	243	88	44	138	1	1	FOR	Culex quinquefasciatus	Uncharacterized conserved protein	0.41	Function unknown
Ctar-496	E	105	Ctar-496			11.796	6.32			0	16.8	6.5	0.9	ExpAA=0.02 First60=0.01 PredHel=0 Topology=o	105	0				dynein light chain, putative - truncated at 5 prime	*	cs		putative salivary antigen 5 family protein 1	2.0	gi|38350629	22.3	62	255	27	24	150	8	dynein light chain, putative [Aedes aegypti]	4E-057	gi|157113951	223	105	111	100	95	7	1	1	FOR	Aedes aegypti	Dynein light chain	7E-040	Cell motility
Ctar-534	A	104	Ctar-534			11.882	11.51			0	8.5	10.4	2.8	ExpAA=0.00 First60=0.00 PredHel=0 Topology=o	104	0				60S ribosomal protein L35a - truncated at 5 prime	*	ps		ribosomal protein L35	3E-047	gi|56199508	177	104	160	75	65	57	1	60S ribosomal protein L35a [Culex quinquefasciatus]	9E-055	gi|170044360	215	104	144	99	72	41	1	1	FOR	Culex quinquefasciatus	60S ribosomal protein L35A/L37	7E-030	Translation, ribosomal structure and biogenesis
Ctar-225	R	104	Ctar-225			11.99	10.47			1	7.5	8.5	8.5	ExpAA=19.54 First60=19.54 PredHel=1 Topology=o31-53i	104	1	21.2	29.8	49	NADH:ubiquinone oxidoreductase, NDUFB6/B17 subunit - truncated at 5 prime	*	met en		aquaporin 2	1.5	gi|94468982	22.7	37	264	32	14	199	21	lethal 35Di [Culex quinquefasciatus]	1E-055	gi|170028542	218	104	162	97	64	59	1	1	FOR	Culex quinquefasciatus	NADH:ubiquinone oxidoreductase, NDUFB6/B17 subunit	2E-023	Energy production and conversion
Ctar-264	T	291	Ctar-264			32.393	9.61			15	8.1	15.9	6.4	ExpAA=0.00 First60=0.00 PredHel=0 Topology=o	291	0				conserved hypothetical protein - fragment		uc		reverse transcriptase-like protein	0.003	gi|94469038	33.9	49	268	34	18	84	23	conserved hypothetical protein	1E-030	gi|170051165	137	104	172	60	60	68	1	1	FOR	Culex quinquefasciatus	Predicted C3H1-type Zn-finger protein	0.006	General function prediction only
Ctar-232	P	103	Ctar-232			11.722	9.96			0	6.7	7.6	4.8	ExpAA=0.01 First60=0.01 PredHel=0 Topology=o	103	0				ribosomal protein S16 - truncated at 5 prime	*	ps		ribosomal protein S16	1E-043	gi|56417546	166	84	172	97	49	65	20	ribosomal protein S16 [Culex quinquefasciatus]	5E-051	gi|170043977	202	103	148	99	70	46	1	1	FOR	Culex quinquefasciatus	40S ribosomal protein S16	1E-046	Translation, ribosomal structure and biogenesis
Ctar-597	Y	103	Ctar-597			11.672	8.08			0	12.4	3.8	1.9	ExpAA=0.00 First60=0.00 PredHel=0 Topology=i	103	0				60S ribosomal protein L9 - truncated at 5 prime	*	ps		ribosomal protein L9	8E-052	gi|94468812	192	103	190	94	54	88	1	60S ribosomal protein L9 [Aedes aegypti]	5E-048	gi|157116671	192	103	190	94	54	88	1	1	FOR	Aedes aegypti	60S ribosomal protein L9	2E-021	Translation, ribosomal structure and biogenesis
Ctar-676	A	99	Ctar-676			10.577	9.64			0	8.9	6.9	4	ExpAA=0.00 First60=0.00 PredHel=0 Topology=i	99	0				ezrin-radixin-moesin-binding phosphoprotein 50 - truncated at 5 prime	*	met aa		histone H1 gamma-like protein	0.056	gi|56684621	27.3	71	279	32	25	13	7	ezrin-radixin-moesin-binding phosphoprotein 50 [Culex quinquefasciatus]	4E-039	gi|170067711	163	103	286	88	36	187	1	1	FOR	Culex quinquefasciatus
Ctar-238	M	102	Ctar-238	SIG	18-19	11.597	6.49	9.619	5.6	1	8.7	8.7	6.7	ExpAA=8.98 First60=4.79 PredHel=0 Topology=o	102	0				mitochondrial NADH-ubiquinone oxidoreductase AGGG subunit	*	met en		mitochondrial NADH-ubiquinone oxidoreductase AGGG subunit	7E-048	gi|94468762	179	100	100	83	100	1	1	mitochondrial NADH-ubiquinone oxidoreductase AGGG subunit [Culex	3E-052	gi|170046848	206	102	102	93	100	1	1	1	FOR	Culex quinquefasciatus	Protein farnesyltransferase, alpha subunit/protein geranylgeranyltransferase type I, alpha subunit	0.92	Posttranslational modification, protein turnover, chaperones
Ctar-309	M	102	Ctar-309	SIG	20-21	11.388	8.74	8.929	6.8	0	12.5	11.5	1	ExpAA=19.50 First60=19.50 PredHel=1 Topology=o5-24i	102	1	18.6	4.9	76.5	conserved hypothetical protein	*	uc		ribosomal protein L4	0.046	gi|94469276	27.7	47	431	34	11	49	29	conserved hypothetical protein [Culex quinquefasciatus]	1E-045	gi|170044015	184	102	100	90	102	1	1	1	FOR	Culex quinquefasciatus
Ctar-184	I	101	Ctar-184			11.457	4.4			10	13.6	3.9	12.6	ExpAA=0.00 First60=0.00 PredHel=0 Topology=o	101	0				conserved hypothetical protein - truncated at 5 prime	*	uc		polyadenylate-binding protein	16	gi|94468824	19.2	11	628	72	2	249	55	conserved hypothetical protein [Culex quinquefasciatus]	3E-051	gi|170028023	203	101	458	99	22	358	1	1	FOR	Culex quinquefasciatus	Myosin class I heavy chain	0.18	Cytoskeleton
Ctar-70	M	101	Ctar-70	CYT		11.551	9.51			0	7.8	1.9	6.8	ExpAA=43.94 First60=27.27 PredHel=2 Topology=i21-40o55-77i	101	2	40.6	14.9	44.6	hypothetical protein	*	ps		putative salivary mucin	1.4	gi|56417398	22.7	19	295	47	6	273	48	hypothetical protein CpipJ_CPIJ008169 [Culex quinquefasciatus]	5E-052	gi|170044328	206	101	101	98	100	1	1	1	FOR	Culex quinquefasciatus	Ca2+ release channel (ryanodine receptor)	0.79	Signal transduction mechanisms
[truncated: 91 more columns]

## Sheet: Codon Volatility
Codon volatility housekeeping	Codon volatility secreted		P
0.821333	0.814077
0.799173	0.811267		6.9073e-08
0.794043	0.806313
0.794033	0.803515
0.793626	0.802605
0.79343	0.802355
0.7918	0.795632
0.789917	0.795336
0.785591	0.79462
0.784719	0.793813
0.784534	0.79354
0.784056	0.793401
0.783914	0.793281
0.783086	0.793063
0.782921	0.792969
0.782019	0.792928
0.781317	0.792687
0.781269	0.792135
0.780849	0.792095
0.780061	0.792092
0.779699	0.791449
0.779406	0.79103
0.779195	0.790201
0.779184	0.789294
0.779099	0.789233
0.777704	0.788473
0.776878	0.787827
0.776669	0.786902
0.775668	0.786272
0.775349	0.785411
0.774911	0.783034
0.774232	0.782929
0.774008	0.781781
0.773915	0.780715
0.773859	0.780197
0.773513	0.779899
0.773337	0.77867
0.773268	0.777605
0.773139	0.777586
0.773137	0.776897
0.773118	0.774839
0.773068	0.774365
0.773032	0.773192
0.772925	0.770205
0.772523	0.768912
0.771778	0.768351
0.77162	0.767911
0.771588	0.767709
0.771396	0.766805
0.771382	0.766476
0.770933	0.765121
0.770413	0.764569
0.76996	0.763462
0.769782	0.763416
0.769195	0.762879
0.769104	0.762762
0.769012	0.762758
0.769012	0.76264
0.768758	0.762345
0.768303	0.762306
0.768256	0.761525
0.768211	0.761204
0.768074	0.760736
0.767954	0.76021
0.767541	0.759913
0.7675	0.75607
0.766966	0.754947
0.766954	0.754492
0.766608	0.753638
0.766422	0.753286
0.766078	0.751386
0.765987	0.749598
0.765763	0.749407
0.765406	0.748418
0.765316	0.747452
0.765027	0.74741
0.764976	0.745187
0.76484	0.74491
0.764829	0.728387
0.76472	0.722493
0.764356
0.764224
0.764178
0.764137
0.763869
0.763566
0.762974
0.762937
0.762707
0.762588
0.762204
0.762033
0.761835
0.761832
0.761588
0.761003
0.760877
0.760762
0.760691
0.760503
0.760116
0.759902
0.759893
0.759788
0.759774
0.759591
0.75942
0.758979
0.758667
0.758442
0.75832
0.758319
0.758308
0.758225
0.758179
0.758139
0.758056
0.7579
0.757797
0.757738
0.757373
0.757198
0.757192
0.757087
0.75699
0.756809
0.756665
0.756632
0.756622
0.756298
0.756102
0.756093
0.75602
0.75581
0.755333
0.754786
0.754691
0.754458
0.754443
0.754271
0.754194
0.754151
0.754074
0.753659
0.753564
0.753491
0.753276
0.753094
0.75265
0.752456
0.751366
0.751221
0.751195
0.751009
0.750922
0.750907
0.750449
0.750346
0.75033
0.750226
0.750173
0.750141
0.749904
0.749866
0.749686
0.749669
0.749517
0.74883
0.748649
0.748068
0.747807
0.74777
0.747664
0.747158
0.746686
0.746628
0.745944
0.745904
0.745692
0.745619
0.745586
0.745155
0.744716
0.744674
0.744103
0.743434
0.74278
0.741466
0.741331
0.74091
0.740387
0.740365
0.740114
0.739545
0.739234
0.738134
0.737738
0.737459
0.736435
0.735108
0.733882
0.733433
0.725557
0.705026
0.703655
0.760984	0.774685
0.0152036	0.0190786
205	80
0.00106186	0.00213305
